# Supplementary material for: Immunoglobulin expression and the humoral immune response is regulated by the non-canonical poly(A) polymerase TENT5C
Source: Nat Commun. 2020 Apr 27;11:2032. doi: 10.1038/s41467-020-15835-3 (PMC7184606; doi:10.1038/s41467-020-15835-3)
Supplement: Supplementary file 4 — Supplementary Dataset 1 [file 41467_2020_15835_MOESM4_ESM.xlsx]

## Sheet: Supplementary Dataset 1
ensembl gene id	gene symbol	stats code	significance	p.value	adjusted p.value	length difference [median values]	fold change [median values]	TENT5C WT polya median	TENT5C KO polya median	TENT5C WT counts	TENT5C KO counts	TENT5C KO 1 counts	TENT5C KO 2 counts	TENT5C KO 3 counts	TENT5C WT 1 counts	TENT5C WT 2 counts	TENT5C WT 3 counts	TENT5C KO 1 polya median	TENT5C KO 2 polya median	TENT5C KO 3 polya median	TENT5C WT 1 polya median	TENT5C WT 2 polya median	TENT5C WT 3 polya median	TENT5C KO 1 polya mean	TENT5C KO 2 polya mean	TENT5C KO 3 polya mean	TENT5C WT 1 polya mean	TENT5C WT 2 polya mean	TENT5C WT 3 polya mean	TENT5C KO 1 polya gm mean	TENT5C KO 2 polya gm mean	TENT5C KO 3 polya gm mean	TENT5C WT 1 polya gm mean	TENT5C WT 2 polya gm mean	TENT5C WT 3 polya gm mean	TENT5C KO 1 polya sem	TENT5C KO 2 polya sem	TENT5C KO 3 polya sem	TENT5C WT 1 polya sem	TENT5C WT 2 polya sem	TENT5C WT 3 polya sem	biotype	description
ENSMUSG00000076617	Ighm	OK	FDR<0.05	0	0	20	1.27778	92	72	4853	5974	2087	2078	1809	1966	1223	1664	62	69	86	90	97	91	80.3991	85.7218	97.6661	99.4868	105.066	99.905	60.1281	65.9585	81.2447	82.8326	89.1074	83.7352	1.36812	1.40247	1.34655	1.34632	1.64586	1.39655	IG_C_gene	immunoglobulin heavy constant mu [Source:MGI Symbol;Acc:MGI:96448]
ENSMUSG00000067149	Jchain	OK	FDR<0.05	4.88498e-15	7.75861e-12	33	1.46479	104	71	499	614	243	212	159	178	245	76	70	65.5	86	102.5	104	106	83.7407	83.0566	94.3396	116.713	108.857	114.342	67.438	66.7748	80.3187	100.527	95.7992	107.777	3.81796	3.86876	4.2918	5.0045	3.5111	4.7155	protein_coding	immunoglobulin joining chain [Source:MGI Symbol;Acc:MGI:96493]
ENSMUSG00000076614	Ighg1	OK	FDR<0.05	5.55112e-15	7.75861e-12	12	1.13953	98	86	3448	2829	507	825	1497	858	1107	1483	72	74	97	92	109	95	87.9586	91.0642	104.697	105.117	120.209	104.787	65.4201	69.1219	86.6253	82.0548	99.9942	87.8792	2.9484	2.29087	1.51688	2.29193	1.97155	1.52663	IG_C_gene	immunoglobulin heavy constant gamma 1 (G1m marker) [Source:MGI Symbol;Acc:MGI:96446]
ENSMUSG00000110537	Gm4316	OK	FDR<0.05	1.65248e-08	1.73222e-05	-18	0.876712	128	146	731	1118	68	126	924	90	69	572	126	108.5	151	96.5	113	133	144	124.254	157.927	117.211	112.232	138.617	119.703	100.321	140.288	97.3505	95.5756	120.137	10.3692	7.21962	2.33508	7.23638	6.98638	2.89316	lincRNA	predicted gene 4316 [Source:MGI Symbol;Acc:MGI:3782497]
ENSMUSG00000079108	Srp54b	OK	FDR<0.05	3.84778e-05	0.0322675	44	1.81481	98	54	35	44	15	13	16	10	7	18	41	60	49.5	90.5	101	98.5	52.1333	64.4615	63.8125	88.8	119	112.333	38.9016	56.7226	45.9005	76.8232	101.332	97.7476	9.94263	9.32574	13.7348	15.3817	25.7691	12.8034	protein_coding	signal recognition particle 54B [Source:MGI Symbol;Acc:MGI:3714357]
ENSMUSG00000034867	Ankrd27	OK	NotSig	0.000450433	0.314778	77.5	2.30252	137	59.5	27	30	7	7	16	8	5	14	42	69	61	103.5	101	172.5	51.5714	91.5714	91	114.125	76	182.286	42.7638	76.093	59.1951	90.7848	47.1576	171.063	13.2788	21.5957	18.4206	21.8628	25.8805	17.8736	protein_coding	ankyrin repeat domain 27 (VPS9 domain) [Source:MGI Symbol;Acc:MGI:2444103]
ENSMUSG00000012405	Rpl15	OK	NotSig	0.0011769	0.426007	-3	0.960526	73	76	3429	4143	700	1626	1817	990	751	1688	68	74	81	66	73	77	81.7043	86.6261	91.4656	78.2404	84.213	86.8513	68.0302	74.4652	80.3714	66.5671	71.469	76.6282	1.95069	1.28809	1.12162	1.5663	1.81438	1.07246	protein_coding	ribosomal protein L15 [Source:MGI Symbol;Acc:MGI:1913730]
ENSMUSG00000017002	Slpi	OK	NotSig	0.00121919	0.426007	36.5	1.584	99	62.5	63	34	11	21	2	18	45	N/A	59	66	63.5	72	113	N/A	70.1818	76.6667	63.5	95.7778	120.067	N/A	60.9275	63.5704	63.4823	79.3567	106.369	N/A	11.5804	10.1017	1.5	14.9081	8.39098	N/A	protein_coding	secretory leukocyte peptidase inhibitor [Source:MGI Symbol;Acc:MGI:109297]
ENSMUSG00000020571	Pdia6	OK	NotSig	0.00104912	0.426007	-17.5	0.807692	73.5	91	296	247	79	92	76	106	93	97	94	88.5	94.5	62.5	70	84	103.506	109.163	97.4605	84.1792	80.6237	92.3711	78.0213	85.9123	81.1426	62.6145	65.0258	78.1284	7.87458	8.73859	5.83575	6.39671	5.44834	5.06765	protein_coding	protein disulfide isomerase associated 6 [Source:MGI Symbol;Acc:MGI:1919103]
ENSMUSG00000024404	Riok3	OK	NotSig	0.00108392	0.426007	-6.5	0.909091	65	71.5	48	60	13	22	25	16	18	14	82	88.5	70	65.5	69	50.5	143.308	124.955	92.2	73.0625	68.6111	71.1429	104.148	87.3373	75.9503	57.6197	61.0335	59.6571	32.345	22.7001	12.0855	12.9059	7.49603	12.3972	protein_coding	RIO kinase 3 [Source:MGI Symbol;Acc:MGI:1914128]
ENSMUSG00000041859	Mcm3	OK	NotSig	0.00105305	0.426007	-30	0.7	70	100	89	133	28	56	49	23	26	40	108.5	87	110	70	76.5	72	121.75	94.875	118.959	77.7391	83.2692	86.575	84.3353	77.5151	101.864	59.7941	64.3837	73.0656	18.2847	7.41651	8.89168	11.7741	9.87578	7.72964	protein_coding	minichromosome maintenance complex component 3 [Source:MGI Symbol;Acc:MGI:101845]
ENSMUSG00000061787	Rps17	OK	NotSig	0.000913971	0.426007	-4	0.936508	59	63	3769	4264	605	1627	2032	1142	751	1876	55	60	66	55	59	62	68.8397	72.7406	76.9222	68.4247	70.9694	71.5778	56.7604	60.5246	66.4637	57.1383	59.5245	62.8278	1.84982	1.17915	0.948885	1.37228	1.6531	0.871452	protein_coding	ribosomal protein S17 [Source:MGI Symbol;Acc:MGI:1309526]
ENSMUSG00000000441	Raf1	OK	NotSig	0.00152722	0.432498	-42	0.631579	72	114	25	48	4	23	21	7	5	13	304.5	88	120	90	110	62	283.75	99.0435	128.095	115	105	63	258.335	55.0541	96.5667	104.306	101.983	48.8289	60.6855	17.2596	16.7219	20.8715	12.227	11.6013	protein_coding	v-raf-leukemia viral oncogene 1 [Source:MGI Symbol;Acc:MGI:97847]
ENSMUSG00000008682	Rpl10	OK	NotSig	0.00165036	0.432498	-6	0.916667	66	72	1929	2316	380	897	1039	530	427	972	62	67	79	60	61	73	78.9579	83.2196	89.0241	73.7189	80.7963	82.5504	61.8479	68.2131	76.6104	61.225	66.1018	71.8857	2.96658	1.84792	1.53594	2.14145	2.65678	1.42608	protein_coding	ribosomal protein L10 [Source:MGI Symbol;Acc:MGI:105943]
ENSMUSG00000042474	Fcmr	OK	NotSig	0.00159623	0.432498	32	1.47059	100	68	47	62	2	2	58	1	1	45	168	28.5	68	58	252	100	168	28.5	73.4828	58	252	102.822	161.292	26.8701	56.9631	58	252	92.681	47	9.5	6.1958	N/A	N/A	6.94657	protein_coding	Fc fragment of IgM receptor [Source:MGI Symbol;Acc:MGI:1916419]
ENSMUSG00000071645	Tut1	OK	NotSig	0.00135071	0.432498	68	1.95775	139	71	21	31	6	8	17	3	4	14	34.5	76.5	74	161	107	141	49	81	100.588	153.333	106.75	163.857	26.4321	62.3533	76.9174	152.757	99.7772	140.016	20.9173	19.79	16.7628	9.20748	21.8074	22.9217	protein_coding	terminal uridylyl transferase 1, U6 snRNA-specific [Source:MGI Symbol;Acc:MGI:1917294]
ENSMUSG00000075706	Gpx4	OK	NotSig	0.00194905	0.480727	-13	0.8375	67	80	221	291	41	137	113	66	60	95	75	76	87	62.5	62	69	83.2927	90.4161	95.7257	74.0152	73.8833	79.1263	65.4556	71.3857	81.9155	60.4477	57.2001	66.3143	8.2486	5.10279	4.93453	6.08155	6.63411	4.67588	protein_coding	glutathione peroxidase 4 [Source:MGI Symbol;Acc:MGI:104767]
ENSMUSG00000006378	Gcat	OK	NotSig	0.00331506	0.486756	37.5	1.59055	101	63.5	29	32	7	18	7	13	11	5	49	64	65	83	113	66	58.1429	75.3333	60.4286	123.692	126.273	104.8	50.9176	69.2173	58.0263	88.7096	115.268	85.8433	13.5426	7.51208	6.47286	35.0917	17.6831	34.5216	protein_coding	glycine C-acetyltransferase (2-amino-3-ketobutyrate-coenzyme A ligase) [Source:MGI Symbol;Acc:MGI:1349389]
ENSMUSG00000020402	Vdac1	OK	NotSig	0.00297675	0.486756	-25.5	0.732984	70	95.5	105	118	26	40	52	28	22	55	105.5	69	111	46.5	68.5	79	99.3846	82.475	117.827	66.0714	86.1818	86.3455	74.1813	70.4864	98.9278	55.4106	71.0877	73.4155	13.0474	7.40764	9.83068	8.44903	10.9088	6.47067	protein_coding	voltage-dependent anion channel 1 [Source:MGI Symbol;Acc:MGI:106919]
ENSMUSG00000023944	Hsp90ab1	OK	NotSig	0.00233664	0.486756	-8	0.903614	75	83	768	820	13	24	783	11	12	745	66	49	85	73	61	75	63.9231	74.6667	94.9349	92.7273	62	86.4403	56.5781	50.2325	78.2627	79.4953	45.802	73.0546	8.1669	14.4397	1.97323	17.9955	11.7853	1.79136	protein_coding	heat shock protein 90 alpha (cytosolic), class B member 1 [Source:MGI Symbol;Acc:MGI:96247]
ENSMUSG00000025485	Ric8a	OK	NotSig	0.00253803	0.486756	-36.5	0.607527	56.5	93	26	43	9	21	13	4	7	15	176	47	157	45.5	85	48	149.111	81.9048	167.462	47.75	83.1429	77	117.283	57.6636	146.767	41.9013	69.9351	62.0361	29.9038	18.8861	21.9138	13.3315	22.174	14.8667	protein_coding	RIC8 guanine nucleotide exchange factor A [Source:MGI Symbol;Acc:MGI:2141866]
ENSMUSG00000030058	Copg1	OK	NotSig	0.00269558	0.486756	55	1.77465	126	71	37	47	10	12	25	10	2	25	41.5	148	64	117	151	122	63	142.5	82.56	112.6	151	132.6	48.643	122.929	63.156	83.5197	149.8	111.427	16.2993	21.2957	12.6452	23.1858	19	14.902	protein_coding	coatomer protein complex, subunit gamma 1 [Source:MGI Symbol;Acc:MGI:1858696]
ENSMUSG00000030282	Cmas	OK	NotSig	0.00344544	0.486756	47	1.55294	132	85	21	28	7	12	9	8	10	3	87	91	83	148.5	129.5	141	85.7143	100.083	83.8889	151.5	126.8	150.667	66.2711	86.7272	66.6397	142.658	113.104	127.984	19.7565	14.1558	16.9488	20.2087	16.7603	55.9236	protein_coding	cytidine monophospho-N-acetylneuraminic acid synthetase [Source:MGI Symbol;Acc:MGI:1337124]
ENSMUSG00000035781	R3hdm4	OK	NotSig	0.00286745	0.486756	-35	0.732824	96	131	35	33	N/A	3	30	1	2	32	N/A	72	137.5	102	129	92	N/A	88	143.8	102	129	96.7812	N/A	81.2584	127.612	102	128.86	89.4277	N/A	25.5343	12.6968	N/A	6	6.8081	protein_coding	R3H domain containing 4 [Source:MGI Symbol;Acc:MGI:1924814]
ENSMUSG00000037361	Sf3b6	OK	NotSig	0.00281723	0.486756	-21	0.761364	67	88	137	163	41	89	33	54	42	41	72	91	110	65.5	71.5	67	84.3659	107.854	117.485	82.037	83.8333	74.5366	65.4787	86.2724	98.5669	66.5871	62.2403	60.9091	8.98045	7.63407	11.5623	6.77527	8.66729	7.50643	protein_coding	splicing factor 3B, subunit 6 [Source:MGI Symbol;Acc:MGI:1913305]
ENSMUSG00000038342	Mlxip	OK	NotSig	0.00348263	0.486756	100	1.89286	212	112	24	25	1	7	17	2	3	19	17	145	112	276.5	270	194	17	155.857	140.941	276.5	293	225.421	17	120.748	87.0029	235.737	284.252	180.171	N/A	38.6439	26.6197	144.5	51.8106	31.1642	protein_coding	MLX interacting protein [Source:MGI Symbol;Acc:MGI:2141183]
ENSMUSG00000038880	Mrps34	OK	NotSig	0.00243507	0.486756	-20	0.75	60	80	45	80	16	33	31	8	9	28	61.5	74	100	64	49	60.5	71.8125	91.303	107.452	66.25	58.6667	73.1786	63.335	74.7509	95.0767	59.6433	51.7633	67.0062	9.50711	10.7112	10.0383	10.7699	10.4788	6.25453	protein_coding	mitochondrial ribosomal protein S34 [Source:MGI Symbol;Acc:MGI:1930188]
ENSMUSG00000056116	H2-T22	OK	NotSig	0.0021697	0.486756	-26	0.682927	56	82	141	173	37	47	89	36	31	74	66	77	98	37.5	53	65	74.7297	96	104.607	66.8056	61.2258	82.3108	54.0853	77.5601	82.7625	47.122	45.5596	62.5875	10.5887	9.05079	7.20663	10.4047	7.87588	7.34307	protein_coding	histocompatibility 2, T region locus 22 [Source:MGI Symbol;Acc:MGI:95956]
ENSMUSG00000056234	Ncoa4	OK	NotSig	0.00318021	0.486756	-38	0.651376	71	109	39	64	17	20	27	8	12	19	120	85	112	59.5	100.5	64	120.235	97.45	130.481	66.125	100.667	69.5263	93.3847	76.1092	109.879	44.8192	90.9773	42.1008	18.779	14.4936	13.1249	19.0004	12.4434	14.1963	protein_coding	nuclear receptor coactivator 4 [Source:MGI Symbol;Acc:MGI:1350932]
ENSMUSG00000076613	Ighg2b	OK	NotSig	0.00312688	0.486756	22.5	1.27439	104.5	82	204	177	15	22	140	23	26	155	67	49.5	86.5	80	107	105	73.7333	63.8636	98.9714	94.7391	112.5	110.316	64.4203	51.9879	82.5881	81.97	90.9296	94.59	9.95536	9.02553	4.78573	10.4481	13.4469	4.50581	IG_C_gene	immunoglobulin heavy constant gamma 2B [Source:MGI Symbol;Acc:MGI:96445]
ENSMUSG00000007892	Rplp1	OK	NotSig	0.00439079	0.522381	-2	0.96875	62	64	8986	9840	1581	3387	4872	2635	1781	4570	61	62	67	59	61	65	72.0753	74.9752	77.0125	71.4725	72.8299	74.7368	60.6271	63.2449	67.4682	60.0682	61.7741	65.737	1.139	0.859138	0.598516	0.894802	1.0851	0.59274	protein_coding	ribosomal protein, large, P1 [Source:MGI Symbol;Acc:MGI:1927099]
ENSMUSG00000020460	Rps27a	OK	NotSig	0.00526213	0.522381	-2	0.970588	66	68	7003	8242	1318	3391	3533	2107	1548	3348	64	64	73	60	64	70	75.5159	77.0655	81.619	72.5624	74.9884	79.8423	62.2862	64.0665	71.853	60.1777	62.5344	70.4045	1.35398	0.835761	0.714481	1.08841	1.16874	0.721065	protein_coding	ribosomal protein S27A [Source:MGI Symbol;Acc:MGI:1925544]
ENSMUSG00000022314	Rad21	OK	NotSig	0.00475253	0.522381	-26	0.769912	87	113	77	90	20	37	33	22	22	33	94	112	139	73	89.5	93	118.6	132	130.152	91.3636	97.7273	97.303	91.6072	108.035	106.227	74.3562	70.0552	77.1863	18.8719	14.9302	10.9469	12.9876	14.4009	10.4331	protein_coding	RAD21 cohesin complex component [Source:MGI Symbol;Acc:MGI:108016]
ENSMUSG00000024516	Sec11c	OK	NotSig	0.00434712	0.522381	-6	0.92	69	75	311	385	72	177	136	99	91	121	57	73	89.5	64	62	77	86.6667	100.701	117.029	84.5152	77.6374	97.2975	64.3126	78.7296	91.2878	64.8958	66.3428	75.6113	9.72584	5.76118	7.23732	7.50553	4.76945	6.56863	protein_coding	SEC11 homolog C, signal peptidase complex subunit [Source:MGI Symbol;Acc:MGI:1913536]
ENSMUSG00000027366	Sppl2a	OK	NotSig	0.00535838	0.522381	36.5	1.45062	117.5	81	54	65	14	26	25	14	15	25	75.5	85.5	86	84.5	94	163	82.5714	103.846	96.84	108.357	119	161.52	67.6487	77.4437	70.8627	92.2407	101.631	132.413	15.5679	15.5185	14.3738	19.7714	17.6274	17.3438	protein_coding	signal peptide peptidase like 2A [Source:MGI Symbol;Acc:MGI:1913802]
ENSMUSG00000027601	Mtfr1	OK	NotSig	0.00532811	0.522381	-58	0.532258	66	124	23	28	10	5	13	3	8	12	125	150	121	26	93.5	67	141.9	156.2	104.154	29.6667	100.75	70.0833	104.905	139.932	81.6642	28.6238	79.7417	63.7603	31.536	37.5931	17.4591	5.78312	22.8838	8.5382	protein_coding	mitochondrial fission regulator 1 [Source:MGI Symbol;Acc:MGI:1914722]
ENSMUSG00000028669	Pithd1	OK	NotSig	0.00560628	0.522381	-26	0.767857	86	112	53	82	18	37	27	11	13	29	104	101	143	89	77	90	103	106.486	141.407	103.273	82.5385	96.6552	86.75	88.2526	125.57	84.5843	67.1811	83.3256	12.8506	9.23481	12.2788	18.8053	13.5631	8.76208	protein_coding	PITH (C-terminal proteasome-interacting domain of thioredoxin-like) domain containing 1 [Source:MGI Symbol;Acc:MGI:1913443]
ENSMUSG00000031796	Cfap20	OK	NotSig	0.00464448	0.522381	-35	0.669811	71	106	23	36	6	15	15	10	2	11	151	97	99	80.5	34.5	66	148.667	107	133.733	88	34.5	88	132.185	88.7474	110.74	69.4372	34.0588	77.0046	29.4207	15.7138	21.4965	21.3479	5.5	14.8066	protein_coding	cilia and flagella associated protein 20 [Source:MGI Symbol;Acc:MGI:107428]
ENSMUSG00000040212	Emp3	OK	NotSig	0.00397551	0.522381	-17	0.734375	47	64	73	91	13	50	28	23	22	28	64	61.5	90	59	37	48	79.3077	83.24	95.2857	67	54.4091	63.8929	61.1596	65.9167	78.0154	55.2298	44.0251	52.8951	16.0002	9.66072	10.9582	8.74428	8.89906	8.78722	protein_coding	epithelial membrane protein 3 [Source:MGI Symbol;Acc:MGI:1098729]
ENSMUSG00000041130	Zfp598	OK	NotSig	0.00412134	0.522381	-78	0.554286	97	175	33	25	4	8	13	7	1	25	197	117	179	48	132	152	263.75	168.75	192.154	64.5714	132	137.92	215.396	115.795	182.819	48.3932	132	107.601	102.164	53.6649	16.3106	20.4076	N/A	16.4521	protein_coding	zinc finger protein 598 [Source:MGI Symbol;Acc:MGI:2670965]
ENSMUSG00000052477	C130026I21Rik	OK	NotSig	0.00548336	0.522381	-12.5	0.86911	83	95.5	78	98	8	29	61	12	8	58	77.5	58	120	87	29	85	92.5	74.4828	146.967	95.4167	54.875	103.741	85.9257	54.5714	116.278	85.9449	36.8217	80.4476	14.3651	11.5182	12.6093	13.9047	19.139	9.59962	protein_coding	RIKEN cDNA C130026I21 gene [Source:MGI Symbol;Acc:MGI:3612702]
ENSMUSG00000059278	Naa38	OK	NotSig	0.00408518	0.522381	-21	0.72	54	75	55	66	8	30	28	12	14	29	120	59	86	50	56.5	53	114.875	76.5667	95.75	58.1667	68.7857	69.4828	90.4849	67.4257	84.2905	49.4114	53.2662	55.649	24.5142	7.39131	9.01331	10.1592	12.9382	8.83519	protein_coding	N(alpha)-acetyltransferase 38, NatC auxiliary subunit [Source:MGI Symbol;Acc:MGI:1925554]
ENSMUSG00000060992	Copz1	OK	NotSig	0.00456079	0.522381	28.5	1.41606	97	68.5	65	82	13	28	41	14	12	39	67	63	76	90	101	98	85.9231	83.8571	77.561	97.1429	114.5	110.077	68.682	65.6948	67.0096	87.4748	94.0315	91.2919	17.0258	11.6954	6.53686	11.6769	23.1839	10.7731	protein_coding	coatomer protein complex, subunit zeta 1 [Source:MGI Symbol;Acc:MGI:1929063]
ENSMUSG00000062647	Rpl7a	OK	NotSig	0.00559772	0.522381	-2	0.964286	54	56	2730	3394	525	1235	1634	683	584	1463	52	54	60	49	52.5	57	64.6857	67.7425	71.631	62.9868	65.0771	67.583	51.9815	54.0671	60.6374	50.0672	53.4119	57.4361	1.95426	1.3985	1.06433	1.739	1.8108	1.05209	protein_coding	ribosomal protein L7A [Source:MGI Symbol;Acc:MGI:1353472]
ENSMUSG00000094870	Zfp131	OK	NotSig	0.00492419	0.522381	-90	0.43038	68	158	24	25	5	6	14	4	6	14	251	174.5	153	83.5	54	75.5	187.4	191.5	153.714	118.25	96	91.0714	127.148	153.862	119.629	89.8632	68.4358	79.0557	60.7763	50.8309	21.787	52.1079	42.5754	13.3563	protein_coding	zinc finger protein 131 [Source:MGI Symbol;Acc:MGI:1919715]
ENSMUSG00000030062	Rpn1	OK	NotSig	0.00604634	0.551137	-5	0.935065	72	77	204	251	71	125	55	83	62	59	73	68	102	67	61	83	98.9859	79.752	114.764	85.0241	69.0323	92.2203	75.7257	64.878	99.2742	66.6298	61.6088	78.9628	9.69419	4.32109	8.0844	6.54912	4.25794	6.3672	protein_coding	ribophorin I [Source:MGI Symbol;Acc:MGI:98084]
ENSMUSG00000006315	Tmem147	OK	NotSig	0.00693387	0.589312	-15	0.827586	72	87	101	113	26	49	38	31	24	46	76.5	103	93.5	77	76	70.5	116.192	98	110.342	83.7097	89.25	83.587	81.4043	85.9592	94.2352	72.4842	75.1646	73.1576	19.8587	6.95748	10.5919	8.16552	10.1814	7.064	protein_coding	transmembrane protein 147 [Source:MGI Symbol;Acc:MGI:1915011]
ENSMUSG00000019710	Mrpl24	OK	NotSig	0.00760842	0.589312	-11.5	0.828358	55.5	67	78	143	26	54	63	24	13	41	87	50.5	76	55	47	56	115.192	75.1481	101.683	74.5417	63.1538	75.0976	86.7755	56.1597	78.7013	61.6096	53.9772	60.7734	18.3305	9.01383	9.84227	12.0884	10.4292	9.05308	protein_coding	mitochondrial ribosomal protein L24 [Source:MGI Symbol;Acc:MGI:1914957]
ENSMUSG00000021103	Mnat1	OK	NotSig	0.00794602	0.589312	-30.5	0.705314	73	103.5	24	30	5	15	10	8	5	11	96	102	146	70	31	80	83.8	99.8	130.5	73.625	46	89.6364	76.659	91.3941	110.623	60.5331	37.7819	74.5585	16.4359	10.292	20.7516	15.7831	13.6382	16.558	protein_coding	menage a trois 1 [Source:MGI Symbol;Acc:MGI:106207]
ENSMUSG00000022350	Washc5	OK	NotSig	0.00811246	0.589312	-73.5	0.491349	71	144.5	37	22	2	7	13	9	7	21	172	143	132	91	139	60	172	117.857	147	101.111	109	81.0476	171.988	97.9444	111.695	83.7365	90.8602	67.4016	2	26.9668	28.0709	20.6286	23.1115	11.7142	protein_coding	WASH complex subunit 5 [Source:MGI Symbol;Acc:MGI:2146110]
ENSMUSG00000023990	Tfeb	OK	NotSig	0.00775479	0.589312	33	1.44	108	75	55	101	17	36	48	12	11	32	75	94.5	67.5	100	144	94	87.9412	101.333	79.8333	120.917	131.545	105.656	66.3348	75.3021	64.6871	96.7609	105.903	84.3571	14.3395	12.41	6.79156	24.6728	19.6891	10.9796	protein_coding	transcription factor EB [Source:MGI Symbol;Acc:MGI:103270]
ENSMUSG00000025362	Rps26	OK	NotSig	0.0072867	0.589312	-3	0.956522	66	69	3702	4456	163	899	3394	261	331	3110	61	70	69	66	71	66	77.5644	84.6596	79.98	78.6513	86.6224	76.2299	61.5097	70.3614	69.3464	62.8019	69.3559	66.1033	4.15784	1.82553	0.751415	3.34354	3.3391	0.775153	protein_coding	ribosomal protein S26 [Source:MGI Symbol;Acc:MGI:1351628]
ENSMUSG00000026073	Il1r2	OK	NotSig	0.00775197	0.589312	-22.5	0.736842	63	85.5	31	32	2	5	25	5	3	23	91	70	92	65	45	63	91	71	101.88	71	51.3333	74.3913	77.923	63.2528	93.7697	65.3064	50.606	66.8224	47	15.4629	8.71174	15.6876	6.33333	6.99993	protein_coding	interleukin 1 receptor, type II [Source:MGI Symbol;Acc:MGI:96546]
ENSMUSG00000027602	Map1lc3a	OK	NotSig	0.00815171	0.589312	15.5	1.19136	96.5	81	30	27	5	9	13	6	6	18	59	70	94	84	127.5	101	57.8	70.3333	95.0769	84.1667	128.5	115.389	51.0627	61.9725	91.5092	61.5158	119.487	104.018	13.9943	11.1268	7.50595	22.6354	22.2512	12.4801	protein_coding	microtubule-associated protein 1 light chain 3 alpha [Source:MGI Symbol;Acc:MGI:1915661]
ENSMUSG00000028568	Btf3l4	OK	NotSig	0.00801774	0.589312	-42	0.52809	47	89	48	58	10	18	30	6	14	28	47	89.5	93.5	39.5	28.5	60	71.7	100.778	91.5667	58.1667	53.9286	70.8214	51.959	83.8225	72.4258	41.4336	37.2858	57.9536	17.9994	14.1677	9.90306	21.4063	12.9371	9.18491	protein_coding	basic transcription factor 3-like 4 [Source:MGI Symbol;Acc:MGI:1915312]
ENSMUSG00000028964	Park7	OK	NotSig	0.00674108	0.589312	-8	0.9	72	80	153	199	42	85	72	36	40	77	71	83	83	65	57.5	81	94.9048	91.2706	98.2917	73.5278	71.55	89.7403	81.4328	74.239	82.2357	58.2307	62.1968	78.2308	8.41593	6.03388	6.77646	7.90253	6.42381	5.03533	protein_coding	Parkinson disease (autosomal recessive, early onset) 7 [Source:MGI Symbol;Acc:MGI:2135637]
ENSMUSG00000061232	H2-K1	OK	NotSig	0.00713784	0.589312	-4	0.956044	87	91	2236	2705	595	1075	1035	710	577	949	89	84	100	84	77	97	109.526	105.475	121.053	107.054	95.9029	115.355	83.5454	81.3944	98.2609	83.3675	77.794	92.1134	3.39301	2.39117	2.43464	2.9177	2.74308	2.56673	protein_coding	histocompatibility 2, K1, K region [Source:MGI Symbol;Acc:MGI:95904]
ENSMUSG00000090862	Rps13	OK	NotSig	0.00728843	0.589312	-4	0.944444	68	72	2841	3102	418	1157	1527	824	527	1490	63	71	74	65	67	71	77.8038	85.2852	83.7865	76.7512	77.1613	81.6275	62.4606	70.2612	73.3239	62.519	63.2742	71.4864	2.60513	1.60714	1.14384	1.77472	2.16315	1.13518	protein_coding	ribosomal protein S13 [Source:MGI Symbol;Acc:MGI:1915302]
ENSMUSG00000022024	Sugt1	OK	NotSig	0.00836472	0.592578	-16	0.764706	52	68	97	119	24	50	45	26	29	42	63	67	68	51.5	44	55	85.2917	79.14	88.4222	65.6154	51	75.5476	70.0299	63.0947	71.9569	53.5262	43.7831	59.5308	11.1193	7.73832	10.5636	9.11416	6.25623	7.82742	protein_coding	SGT1, suppressor of G2 allele of SKP1 (S. cerevisiae) [Source:MGI Symbol;Acc:MGI:1915205]
ENSMUSG00000029467	Atp2a2	OK	NotSig	0.00862086	0.592578	-31	0.771218	104.5	135.5	44	36	7	10	19	8	8	28	266	93	140	88.5	118.5	112	255.571	136	157.526	124.375	115.125	115.786	209.791	99.2418	129.145	94.5709	95.8007	101.505	55.8062	35.378	20.5391	41.0043	25.3014	10.4346	protein_coding	ATPase, Ca++ transporting, cardiac muscle, slow twitch 2 [Source:MGI Symbol;Acc:MGI:88110]
ENSMUSG00000030697	Ppp4c	OK	NotSig	0.00850098	0.592578	-21	0.743902	61	82	138	183	48	69	66	47	27	64	78.5	78	90	56	52	70.5	89.9583	86.8116	93.9242	64.234	83.8148	76.0469	65.8469	71.0478	79.5755	51.6496	61.1322	61.4252	9.47528	6.1883	6.36718	6.39135	14.6673	5.98296	protein_coding	protein phosphatase 4, catalytic subunit [Source:MGI Symbol;Acc:MGI:1891763]
ENSMUSG00000001289	Pfdn5	OK	NotSig	0.0119741	0.614719	-4	0.938462	61	65	474	586	101	212	273	163	98	213	54	63	71	54	58.5	69	67.7327	76.8349	85.1209	66.2393	70.8673	74.1268	54.089	63.4242	73.6483	53.6175	59.418	65.2918	4.84516	3.39909	2.87511	3.44162	4.91869	2.49894	protein_coding	prefoldin 5 [Source:MGI Symbol;Acc:MGI:1928753]
ENSMUSG00000004937	Sgta	OK	NotSig	0.0123519	0.614719	-15	0.84375	81	96	41	31	5	12	14	6	6	29	91	95	127	63.5	38	102	91.4	102.5	143.357	70.1667	34.5	109.966	69.6115	85.5375	117.998	56.6072	28.1124	91.085	26.6938	18.1911	22.9662	18.5444	8.19654	11.5808	protein_coding	small glutamine-rich tetratricopeptide repeat (TPR)-containing, alpha [Source:MGI Symbol;Acc:MGI:1098703]
ENSMUSG00000016319	Slc25a5	OK	NotSig	0.00945712	0.614719	-6	0.911765	62	68	499	576	82	211	283	145	104	250	60.5	65	74	61	62.5	64	74.9634	84.891	87.4028	72.8138	76.7596	75.148	60.5302	67.4026	73.1619	59.269	60.065	63.9199	5.78547	4.23295	3.21174	3.94953	7.86945	2.79434	protein_coding	solute carrier family 25 (mitochondrial carrier, adenine nucleotide translocator), member 5 [Source:MGI Symbol;Acc:MGI:1353496]
ENSMUSG00000019132	BC005537	OK	NotSig	0.0120418	0.614719	-37	0.75974	117	154	96	117	30	40	47	26	26	44	151	122.5	178	84	110	146.5	158.3	138.8	178.383	90.3846	136.231	148.045	120.648	104.484	140.548	63.5047	96.2624	128.024	18.2574	14.2407	14.6914	12.0776	22.8755	11.1866	protein_coding	cDNA sequence BC005537 [Source:MGI Symbol;Acc:MGI:2441726]
ENSMUSG00000020496	Rnf187	OK	NotSig	0.0131526	0.614719	18.5	1.24183	95	76.5	92	128	23	57	48	26	16	50	56	81	81	90.5	70.5	107	71.3913	90.1579	92.9375	97.1538	103.938	118.6	52.0319	76.3785	78.9727	81.5147	74.0393	100.682	14.2003	7.50279	7.88163	10.8284	23.6987	10.178	protein_coding	ring finger protein 187 [Source:MGI Symbol;Acc:MGI:1914224]
ENSMUSG00000020705	Ddx42	OK	NotSig	0.0129012	0.614719	-60	0.568345	79	139	30	37	3	8	26	6	5	19	190	89	141.5	33	81	92	267.333	165	132.808	73.8333	104.8	100.474	222.424	117.304	106.762	44.3595	89.0559	72.801	115.767	48.9902	15.0816	40.5244	29.4201	14.5527	protein_coding	DEAD (Asp-Glu-Ala-Asp) box polypeptide 42 [Source:MGI Symbol;Acc:MGI:1919297]
ENSMUSG00000021811	Dnajc9	OK	NotSig	0.00921513	0.614719	27	1.33333	108	81	69	111	19	52	40	15	14	40	70	81.5	88	150	105.5	102	75.4211	102.192	97.375	161.2	105.929	107.825	67.5545	80.0074	81.7028	143.587	92.4766	96.7425	8.12487	8.97957	8.37408	22.1233	14.5559	7.65237	protein_coding	DnaJ heat shock protein family (Hsp40) member C9 [Source:MGI Symbol;Acc:MGI:1915326]
ENSMUSG00000021868	Ppif	OK	NotSig	0.0112531	0.614719	66.5	1.94326	137	70.5	23	34	6	7	21	2	5	16	90.5	51	73	108.5	118	147	99	79.5714	96.8095	108.5	118.4	149.438	86.4423	59.6082	76.8137	102.528	111.383	133.948	23.8467	32.7304	13.7321	35.5	20.5441	16.988	protein_coding	peptidylprolyl isomerase F (cyclophilin F) [Source:MGI Symbol;Acc:MGI:2145814]
ENSMUSG00000021877	Arf4	OK	NotSig	0.0135009	0.614719	-26	0.717391	66	92	60	60	3	10	47	7	4	49	109	59.5	106	88	81	62	88.3333	82.4	111.553	74.2857	92.25	77.9184	80.5119	65.3148	87.1547	58.4689	85.8052	59.7694	23.2116	20.5725	9.96199	17.9612	21.2265	7.9564	protein_coding	ADP-ribosylation factor 4 [Source:MGI Symbol;Acc:MGI:99433]
ENSMUSG00000022663	Atg3	OK	NotSig	0.0128815	0.614719	-9	0.869565	60	69	33	40	9	14	17	8	8	17	67	60	77	60	48.5	71	100.556	83.7143	109.235	77.125	40.875	76.1765	85.4654	65.1743	82.7258	61.6126	35.3204	58.8344	22.5124	15.1978	18.7031	19.3034	6.382	9.83924	protein_coding	autophagy related 3 [Source:MGI Symbol;Acc:MGI:1915091]
ENSMUSG00000022956	Atp5o	OK	NotSig	0.0104543	0.614719	-6	0.907692	59	65	239	274	37	130	107	71	50	118	47	61	85	50	57.5	65	60.9189	78.5	90.1028	59.0423	67.12	75.8729	51.4273	64.3957	77.3481	50.5173	56.7528	65.8476	6.44442	4.74659	4.63347	4.19722	5.59494	3.86179	protein_coding	ATP synthase, H+ transporting, mitochondrial F1 complex, O subunit [Source:MGI Symbol;Acc:MGI:106341]
ENSMUSG00000023832	Acat2	OK	NotSig	0.0102431	0.614719	-36	0.628866	61	97	41	51	11	24	16	17	6	18	109	73	105.5	58	103.5	62.5	119	96.75	114	72.7059	89.6667	77.5	106.21	72.8265	100.103	56.0823	74.357	59.3108	16.4112	13.5972	13.4589	13.5987	19.3092	11.9403	protein_coding	acetyl-Coenzyme A acetyltransferase 2 [Source:MGI Symbol;Acc:MGI:87871]
ENSMUSG00000024308	Tapbp	OK	NotSig	0.0136941	0.614719	-10	0.894737	85	95	259	286	31	72	183	51	30	178	77	78	103	79	70.5	88	93.8065	86.4028	115.098	90.1961	85.9667	97.7472	74.0499	69.7764	98.8071	75.9747	75.2621	84.6258	14.0511	6.31417	4.60087	8.0534	8.43167	4.0458	protein_coding	TAP binding protein [Source:MGI Symbol;Acc:MGI:1201689]
ENSMUSG00000026005	Rpe	OK	NotSig	0.0133494	0.614719	-58.5	0.504237	59.5	118	42	51	13	21	17	10	14	18	80	109	127	40.5	58.5	66.5	111.462	111.952	132.118	77	74.2857	93	96.6739	91.059	87.1239	47.8301	58.6908	66.9139	18.7574	14.0595	19.2101	33.7994	13.6742	17.0558	protein_coding	ribulose-5-phosphate-3-epimerase [Source:MGI Symbol;Acc:MGI:1913896]
ENSMUSG00000026473	Glul	OK	NotSig	0.0133802	0.614719	40.5	1.58696	109.5	69	32	29	3	11	15	8	8	16	16	66	81	97	109.5	125.5	43	71.7273	97.2	90.625	126	128.125	27.5014	50.7764	77.9505	79.4148	89.9082	107.498	28.5132	13.5942	15.4591	14.4666	32.9269	17.8943	protein_coding	glutamate-ammonia ligase (glutamine synthetase) [Source:MGI Symbol;Acc:MGI:95739]
ENSMUSG00000027018	Hat1	OK	NotSig	0.00987684	0.614719	-35	0.672897	72	107	45	53	10	26	17	14	12	19	129	93.5	111	94	67	62	150.4	125.269	132.765	96.5714	83.3333	85.6316	138.063	93.1394	110.738	83.0834	57.2104	63.2808	21.0265	25.077	18.3109	13.1445	21.0214	15.9667	protein_coding	histone aminotransferase 1 [Source:MGI Symbol;Acc:MGI:96013]
ENSMUSG00000028081	Rps3a1	OK	NotSig	0.00946946	0.614719	-1	0.986667	74	75	5653	7669	1480	3088	3101	1843	1228	2582	73	72	78	69	73	77	84.5919	84.2827	86.4998	80.5665	83.4194	84.6181	72.653	72.5243	76.7766	69.3503	71.8561	75.6205	1.32959	0.892488	0.782372	1.12116	1.38426	0.79224	protein_coding	ribosomal protein S3A1 [Source:MGI Symbol;Acc:MGI:1202063]
ENSMUSG00000029518	Rab35	OK	NotSig	0.0119025	0.614719	-18	0.793103	69	87	129	197	58	109	30	57	46	26	94.5	82	110	65	66.5	93	115.017	102.468	120.967	84.7719	87	93.6923	78.1159	69.1103	87.4717	53.0908	60.6825	81.4835	12.3155	8.29876	15.1395	10.0361	9.54785	8.94509	protein_coding	RAB35, member RAS oncogene family [Source:MGI Symbol;Acc:MGI:1924657]
ENSMUSG00000031146	Plp2	OK	NotSig	0.0124829	0.614719	-23	0.676056	48	71	75	75	16	25	34	20	11	44	66	59	82.5	44.5	91	49	73	86.56	93.4118	54.1	87.3636	64.3409	55.8903	71.0897	78.4807	48.066	67.531	53.6992	12.8983	11.3404	9.3074	6.38291	17.8291	6.05916	protein_coding	proteolipid protein 2 [Source:MGI Symbol;Acc:MGI:1298382]
ENSMUSG00000031158	Timm17b	OK	NotSig	0.0127982	0.614719	27	1.37762	98.5	71.5	46	64	12	29	23	11	12	23	79	67	78	81	101.5	105	80.0833	69.2414	88.3913	78.5455	110.333	112.13	67.5411	57.5504	78.0531	66.2543	99.2859	93.842	12.5628	6.99501	9.21327	12.1329	15.1749	13.5921	protein_coding	translocase of inner mitochondrial membrane 17b [Source:MGI Symbol;Acc:MGI:1343176]
ENSMUSG00000031229	Atrx	OK	NotSig	0.0132523	0.614719	97	1.83983	212.5	115.5	22	34	7	12	15	10	3	9	107	140	134	182.5	292	233	140.286	137	151.067	230.1	322.333	195.333	115.971	102.177	115.907	154.389	294.894	152.694	43.6952	24.5443	28.3447	54.8931	94.4675	37.8212	protein_coding	ATRX, chromatin remodeler [Source:MGI Symbol;Acc:MGI:103067]
ENSMUSG00000031799	Tpm4	OK	NotSig	0.0115789	0.614719	-23.5	0.786364	86.5	110	98	138	26	46	66	14	25	59	100	99.5	111.5	60	71	101	115.346	121.522	125.652	80.2857	77.84	115.102	93.6392	87.8022	105.978	60.6171	59.3005	95.2009	15.0207	12.8173	8.65647	15.961	10.141	8.63084	protein_coding	tropomyosin 4 [Source:MGI Symbol;Acc:MGI:2449202]
ENSMUSG00000034024	Cct2	OK	NotSig	0.0103374	0.614719	-11	0.853333	64	75	333	418	75	161	182	85	72	176	61	69	84.5	60	64	71	91.48	97.9317	94.3516	80.4118	78.875	84.6591	68.117	70.7472	77.9354	61.3512	63.3909	69.142	8.73416	6.62442	4.35117	6.45641	6.43181	4.18764	protein_coding	chaperonin containing Tcp1, subunit 2 (beta) [Source:MGI Symbol;Acc:MGI:107186]
ENSMUSG00000035621	Midn	OK	NotSig	0.0127634	0.614719	46	1.63014	119	73	21	29	3	6	20	2	3	16	38	37	107.5	69.5	190	120.5	32	36.8333	98.05	69.5	153	121.688	29.4477	26.4701	76.8352	67.2607	116.807	103.621	8.0829	10.0844	10.2365	17.5	59.8025	16.6415	protein_coding	midnolin [Source:MGI Symbol;Acc:MGI:1890222]
ENSMUSG00000039148	Sart1	OK	NotSig	0.0127274	0.614719	13	1.19403	80	67	24	30	2	7	21	3	1	20	25	86	63	49	62	120.5	25	78.1429	78.619	51.6667	62	135.95	21.3542	63.2514	64.4541	51.3297	62	91.6014	13	16.1015	9.86974	4.25572	N/A	21.8983	protein_coding	squamous cell carcinoma antigen recognized by T cells 1 [Source:MGI Symbol;Acc:MGI:1309453]
ENSMUSG00000040713	Creg1	OK	NotSig	0.0125116	0.614719	-11	0.851351	63	74	53	51	7	18	26	13	10	30	46	72.5	76	64	51.5	63.5	75.8571	90.4444	89	64.6154	58.3	69.0667	48.78	76.0027	80.5959	60.4712	52.8076	61.2875	37.0736	11.99	7.58014	6.46245	7.88959	6.07708	protein_coding	cellular repressor of E1A-stimulated genes 1 [Source:MGI Symbol;Acc:MGI:1344382]
ENSMUSG00000045826	Ptprcap	OK	NotSig	0.0132636	0.614719	-5	0.933333	70	75	432	575	94	212	269	129	85	218	75.5	74	77	67	70	71	83.117	85.4528	84.3569	71.3876	74.8471	78.6009	64.8277	67.3284	68.8592	59.7175	58.5322	62.7763	5.83877	4.15582	3.0791	3.76717	5.10005	3.35155	protein_coding	protein tyrosine phosphatase, receptor type, C polypeptide-associated protein [Source:MGI Symbol;Acc:MGI:97811]
ENSMUSG00000049775	Tmsb4x	OK	NotSig	0.00985683	0.614719	-6	0.926829	76	82	2805	3567	707	1704	1156	1035	689	1081	76	80	89	72	76	84	86.6902	93.4437	97.8426	84.2406	87.6894	94.5097	71.424	75.3079	82.7377	67.7884	72.1385	78.4606	2.02737	1.51808	1.59693	1.76498	2.24295	1.70134	protein_coding	thymosin, beta 4, X chromosome [Source:MGI Symbol;Acc:MGI:99510]
ENSMUSG00000063524	Eno1	OK	NotSig	0.0127894	0.614719	-6	0.929412	79	85	217	296	68	116	112	61	63	93	83.5	77	99	77	64	84	96.6765	90.7414	104.875	88.5902	77.8571	91.7097	82.1612	75.0945	91.0968	76.8152	62.1996	81.9699	6.24104	5.88418	4.81405	6.4859	6.27791	4.43668	protein_coding	enolase 1, alpha non-neuron [Source:MGI Symbol;Acc:MGI:95393]
ENSMUSG00000066037	Hnrnpr	OK	NotSig	0.013781	0.614719	-62	0.491803	60	122	41	57	10	16	31	8	6	27	125.5	132	122	51	75	65	117.8	144.25	132.581	57.5	93	95.8148	100.912	114.378	89.821	45.3069	66.4823	67.5437	19.3832	25.0898	18.1024	14.2478	32.5136	15.1846	protein_coding	heterogeneous nuclear ribonucleoprotein R [Source:MGI Symbol;Acc:MGI:1891692]
ENSMUSG00000070520	Nsmce3	OK	NotSig	0.0115883	0.614719	46	1.65714	116	70	21	31	2	12	17	5	3	13	130.5	68	69	126	84	110	130.5	73.5833	61.4118	144.6	101.333	103.385	130.384	66.218	44.7344	119.533	95.9009	88.2419	5.5	10.0848	9.35927	37.6412	24.6667	14.993	protein_coding	NSE3 homolog, SMC5-SMC6 complex component [Source:MGI Symbol;Acc:MGI:1913897]
ENSMUSG00000090213	Tmem189	OK	NotSig	0.0126963	0.614719	-54	0.602941	82	136	29	37	7	7	23	7	3	19	58	101	142	83	96	80	157.429	119.286	144.435	89.5714	76	98.3684	75.118	93.2278	129.863	78.0814	50.3674	76.0593	65.0032	26.3472	13.5182	18.5368	33.2916	15.799	protein_coding	transmembrane protein 189 [Source:MGI Symbol;Acc:MGI:2142624]
ENSMUSG00000091512	Lamtor3	OK	NotSig	0.0129617	0.614719	22	1.1913	137	115	37	38	9	16	13	17	6	14	86	97.5	157	96	218	147.5	102.111	109.562	135.692	127.353	215.667	161.5	79.3082	91.4169	110.902	101.162	208.343	129.401	20.9095	14.7261	19.1165	19.6648	24.5121	27.0168	protein_coding	late endosomal/lysosomal adaptor, MAPK and MTOR activator 3 [Source:MGI Symbol;Acc:MGI:1929467]
ENSMUSG00000024735	Prpf19	OK	NotSig	0.0142248	0.624854	-23	0.77451	79	102	79	107	19	61	27	27	21	31	131	95	90	74	61	100	135	92.459	104.185	93.6667	65.0476	102.774	109.639	72.7274	87.7874	75.3983	53.4525	84.7958	18.0964	6.80106	12.6812	12.1051	7.95148	8.89795	protein_coding	pre-mRNA processing factor 19 [Source:MGI Symbol;Acc:MGI:106247]
ENSMUSG00000031387	Renbp	OK	NotSig	0.0144553	0.624854	45	1.70312	109	64	21	27	N/A	11	16	1	9	11	N/A	49	87.5	138	114	105	N/A	62.5455	86.3125	138	141.444	123.091	N/A	44.5756	78.6836	138	97.1169	94.7053	N/A	18.4885	8.64519	N/A	39.4617	27.3285	protein_coding	renin binding protein [Source:MGI Symbol;Acc:MGI:105940]
ENSMUSG00000057406	Nsd2	OK	NotSig	0.014443	0.624854	-74.5	0.477193	68	142.5	25	38	10	15	13	11	6	8	73.5	151	143	42	90.5	140.5	105	155.733	145.462	62.2727	90.6667	120.25	68.4613	128.434	137.666	49.8092	80.7712	101.904	32.2556	19.9082	13.0087	15.4855	18.1065	21.1742	protein_coding	nuclear receptor binding SET domain protein 2 [Source:MGI Symbol;Acc:MGI:1276574]
ENSMUSG00000021298	Gpr132	OK	NotSig	0.0157977	0.634212	49	1.55682	137	88	28	29	3	4	22	5	N/A	23	56	121.5	83	177	N/A	121	68	129.25	83.3182	171	N/A	134.652	58.3083	114.668	67.6253	162.155	N/A	93.5321	26.1024	34.8362	10.1924	27.5844	N/A	25.3588	protein_coding	G protein-coupled receptor 132 [Source:MGI Symbol;Acc:MGI:1890220]
ENSMUSG00000022437	Samm50	OK	NotSig	0.0152644	0.634212	-10	0.861111	62	72	69	92	18	41	33	14	18	37	70	64	89	42.5	69.5	71	88.9444	76.4878	107.606	47.7143	72.2222	82.2162	74.8491	62.1218	83.0903	39.5615	55.0868	65.0154	13.2466	8.15379	12.3433	7.56904	10.782	8.60234	protein_coding	SAMM50 sorting and assembly machinery component [Source:MGI Symbol;Acc:MGI:1915903]
ENSMUSG00000027936	Crtc2	OK	NotSig	0.0159212	0.634212	-72	0.54717	87	159	52	48	1	1	46	3	2	47	149	226	159	90	152.5	83	149	226	157.761	86	152.5	118.426	149	226	121.634	82.6449	152.499	81.7579	N/A	N/A	12.9037	16.2891	0.5	12.4805	protein_coding	CREB regulated transcription coactivator 2 [Source:MGI Symbol;Acc:MGI:1921593]
ENSMUSG00000028798	Eif3i	OK	NotSig	0.0161843	0.634212	-4	0.940299	63	67	527	660	123	357	180	196	157	174	57	70	67	57	62	66	79.1545	87.8711	78.8056	74.949	72.7134	77.5172	61.4985	71.1454	68.2147	58.9934	61.0435	66.484	5.15536	3.23448	3.23575	3.78328	3.48229	3.33629	protein_coding	eukaryotic translation initiation factor 3, subunit I [Source:MGI Symbol;Acc:MGI:1860763]
ENSMUSG00000032381	Fam96a	OK	NotSig	0.0157521	0.634212	-12	0.860465	74	86	101	117	28	46	43	31	30	40	71	109	88	58	77.5	73.5	79.5	107.109	102.884	81.1935	74.9333	81.5	67.0174	88.5798	83.4753	62.3797	67.4439	67.092	8.4124	9.12539	9.36436	12.9577	6.42873	8.09915	protein_coding	family with sequence similarity 96, member A [Source:MGI Symbol;Acc:MGI:1915500]
ENSMUSG00000036270	Edc4	OK	NotSig	0.0153002	0.634212	-17	0.831683	84	101	21	22	3	9	10	11	3	7	250	54	104.5	63	84	111	310	63.8889	136.7	86.8182	85.3333	96.4286	292.86	43.9059	112.774	64.476	85.0155	86.5336	77.0909	19.4846	31.8922	25.5036	5.23874	16.1612	protein_coding	enhancer of mRNA decapping 4 [Source:MGI Symbol;Acc:MGI:2446249]
ENSMUSG00000039275	Foxk2	OK	NotSig	0.0158146	0.634212	-61	0.551471	75	136	23	24	4	9	11	10	4	9	179.5	111	141	83.5	60	75	165	123.444	127.364	86.2	76.25	83.4444	142.764	103.391	87.4604	74.3951	49.1376	59	43.8083	26.0774	27.661	13.7346	36.1118	23.0471	protein_coding	forkhead box K2 [Source:MGI Symbol;Acc:MGI:1916087]
ENSMUSG00000044712	Slc38a6	OK	NotSig	0.0150414	0.634212	-19	0.820755	87	106	108	222	61	125	36	35	48	25	111	100	121.5	78	83	107	124.607	124.208	136.444	96.4	99.1667	119.96	94.5412	93.4519	118.804	78.0306	72.8019	100.923	11.6746	8.39802	11.6373	10.8928	11.3013	14.9137	protein_coding	solute carrier family 38, member 6 [Source:MGI Symbol;Acc:MGI:3648156]
ENSMUSG00000063406	Tmed5	OK	NotSig	0.0161239	0.634212	-38.5	0.633333	66.5	105	76	73	11	34	28	15	44	17	45	98	122	56	64	93	94.5455	123.353	109	74.6667	84.9091	92.4118	59.3315	92.1659	91.3405	58.8772	62.9474	72.8135	26.9371	14.7756	10.7682	15.9686	11.0021	13.5536	protein_coding	transmembrane p24 trafficking protein 5 [Source:MGI Symbol;Acc:MGI:1921586]
ENSMUSG00000063904	4930533O14Rik	OK	NotSig	0.0152703	0.634212	-17	0.815217	75	92	41	37	3	15	19	17	10	14	64	62	154	90	52.5	76.5	141	79.9333	155.053	103.235	81	81.9286	106.073	58.2781	136.414	89.6431	51.9966	65.9591	77.5005	17.6045	15.712	14.069	26.1984	12.671	protein_coding	dipeptidylpeptidase 3 [Source:MGI Symbol;Acc:MGI:1922471]
ENSMUSG00000015672	Mrpl32	OK	NotSig	0.0171003	0.654219	-21	0.704225	50	71	50	73	9	36	28	11	14	25	83	60	95	52	46	53	85.3333	93.1389	112.571	81.1818	57	74.64	71.1014	61.3532	90.0042	62.564	42.6308	56.8655	15.5876	14.8681	13.5235	19.9731	11.6958	11.1072	protein_coding	mitochondrial ribosomal protein L32 [Source:MGI Symbol;Acc:MGI:2137226]
ENSMUSG00000030826	Bcat2	OK	NotSig	0.0173189	0.654219	42.5	1.59859	113.5	71	22	31	3	14	14	5	6	11	56	55.5	87	94	185	78	71.6667	64.6429	110.286	115.6	168	120.545	48.4427	53.766	75.8474	110.837	153.973	101.64	38.6192	10.2858	23.9609	17.0311	25.7889	22.8606	protein_coding	branched chain aminotransferase 2, mitochondrial [Source:MGI Symbol;Acc:MGI:1276534]
ENSMUSG00000039294	BC017643	OK	NotSig	0.0173016	0.654219	-22.5	0.791667	85.5	108	42	58	9	28	21	10	11	21	141	65.5	128	80	60	125	147.111	88.5714	152	81	65.3636	123.905	133.531	67.4678	131.368	62.2936	57.0129	104.009	21.8183	14.6584	16.5926	20.2375	9.71809	14.8822	protein_coding	cDNA sequence BC017643 [Source:MGI Symbol;Acc:MGI:2384959]
ENSMUSG00000056209	Npm3	OK	NotSig	0.0169101	0.654219	-15	0.819277	68	83	127	112	14	51	47	45	32	50	93.5	63	97	65	56.5	72	104.071	92.6667	99.0851	77.7556	68.3125	89.86	91.4959	72.986	87.2494	56.5723	50.1653	75.7296	14.6293	9.51711	6.85564	8.61454	9.07223	7.18195	protein_coding	nucleoplasmin 3 [Source:MGI Symbol;Acc:MGI:894653]
ENSMUSG00000020843	Timm22	OK	NotSig	0.0180632	0.663156	4	1.04598	91	87	31	27	6	13	8	12	11	8	227	78	116	64	74	99.5	186.167	94.1538	119.5	84.3333	88.8182	100.25	167.999	78.6392	107.694	74.254	72.4943	96.1142	32.4915	18.1128	18.9981	12.7055	16.5441	10.2029	protein_coding	translocase of inner mitochondrial membrane 22 [Source:MGI Symbol;Acc:MGI:1929742]
ENSMUSG00000026094	Stk17b	OK	NotSig	0.0181882	0.663156	-24.5	0.773148	83.5	108	132	195	41	78	76	49	36	47	104	91.5	116.5	86	85.5	75	110.146	92.6026	123.184	87.3265	98.3333	93.4681	91.9035	74.6934	100.771	64.3487	79.5915	78.6045	9.16359	5.93068	7.98643	7.92473	10.3382	8.10551	protein_coding	serine/threonine kinase 17b (apoptosis-inducing) [Source:MGI Symbol;Acc:MGI:2138162]
ENSMUSG00000028163	Nfkb1	OK	NotSig	0.0178388	0.663156	-24.5	0.769953	82	106.5	147	204	37	85	82	28	41	78	111	106	106	73.5	78	85.5	119.405	118.059	115.073	89.75	107.659	97.3333	91.6394	92.2261	94.9985	67.7631	77.8056	78.0637	11.9277	8.03803	6.91928	11.8868	12.448	6.63161	protein_coding	nuclear factor of kappa light polypeptide gene enhancer in B cells 1, p105 [Source:MGI Symbol;Acc:MGI:97312]
ENSMUSG00000028936	Rpl22	OK	NotSig	0.0179448	0.663156	-3	0.955224	64	67	2183	2626	417	944	1265	620	418	1145	61	68	68	60	66	65	72.9616	81.3496	78.8609	72.5081	78.6651	74.3642	61.4723	68.6676	68.8096	61.6362	67.4942	64.7965	2.23468	1.68305	1.1913	1.77044	2.33315	1.20554	protein_coding	ribosomal protein L22 [Source:MGI Symbol;Acc:MGI:99262]
ENSMUSG00000021731	Mrps30	OK	NotSig	0.0186146	0.669437	-37.5	0.578652	51.5	89	48	48	12	16	20	13	13	22	100.5	89	88.5	51	36	75	92	140.062	87.6	77.5385	51.0769	82.1364	76.7024	104.326	69.2552	55.6086	40.6839	68.895	13.9653	28.8856	11.9372	17.8331	10.3598	10.4344	protein_coding	mitochondrial ribosomal protein S30 [Source:MGI Symbol;Acc:MGI:1926237]
ENSMUSG00000037822	Smim14	OK	NotSig	0.0186797	0.669437	-28	0.678161	59	87	61	57	11	15	31	15	15	31	78	89	91	80	50	59	92.1818	123.667	111.548	92.8	87.4667	67.6774	72.0051	89.8083	92.344	73.5677	65.9854	53.934	20.9921	29.8991	14.3953	17.276	17.767	8.27295	protein_coding	small integral membrane protein 14 [Source:MGI Symbol;Acc:MGI:1915802]
ENSMUSG00000028173	Wls	OK	NotSig	0.0189752	0.671361	-48.5	0.535885	56	104.5	25	22	6	5	11	2	2	21	145.5	63	113	75	48.5	71	151	71.6	104.636	75	48.5	76.1905	132.654	59.3433	95.7222	72.2842	48.4974	66.4951	33.9185	21.2993	12.8998	20	0.5	8.43169	protein_coding	wntless homolog (Drosophila) [Source:MGI Symbol;Acc:MGI:1915401]
ENSMUSG00000058443	Rpl10-ps3	OK	NotSig	0.0190537	0.671361	-3	0.955882	65	68	2287	2495	496	1061	938	817	547	923	64	66	72	63	63	70	76.1452	78.2903	82.0938	74.0404	74.7989	78.6576	64.0299	66.9987	72.6996	62.4515	64.3418	69.5593	2.18242	1.39023	1.35535	1.6951	1.86372	1.33532	protein_coding	ribosomal protein L10, pseudogene 3 [Source:MGI Symbol;Acc:MGI:3704336]
ENSMUSG00000041697	Cox6a1	OK	NotSig	0.0197725	0.690883	-11	0.856209	65.5	76.5	152	200	16	62	122	24	13	115	84.5	60	80.5	60	62	68	87.1875	73.3548	95.5902	85.9583	71.7692	78.2609	72.7516	58.1977	83.0624	72.8335	55.5456	64.0603	12.3468	6.3548	4.64051	11.4277	15.4493	4.58481	protein_coding	cytochrome c oxidase subunit VIa polypeptide 1 [Source:MGI Symbol;Acc:MGI:103099]
ENSMUSG00000020978	Klhdc2	OK	NotSig	0.0201999	0.694247	-11.5	0.869318	76.5	88	162	203	59	125	19	81	65	16	89	85	120	65	68	111.5	121.864	111.96	116.368	97.3827	92.4615	109.75	89.6447	83.3702	89.2793	67.8236	66.6812	94.7306	11.8632	7.4831	16.6842	9.0912	8.53776	13.8857	protein_coding	kelch domain containing 2 [Source:MGI Symbol;Acc:MGI:1916804]
ENSMUSG00000028884	Rpa2	OK	NotSig	0.020081	0.694247	-38	0.677966	80	118	45	51	21	21	9	18	10	17	107	118	136	79	72.5	89	128.143	109.571	139.556	94.2222	85.1	99.2941	108.835	91.0334	124.793	77.708	61.2362	86.0992	18.1683	13.6664	20.113	13.6211	25.511	12.8778	protein_coding	replication protein A2 [Source:MGI Symbol;Acc:MGI:1339939]
ENSMUSG00000038722	Bud31	OK	NotSig	0.0211968	0.711026	-27.5	0.696133	63	90.5	114	124	36	56	32	50	40	24	104.5	76.5	91	59	69.5	70	116.444	99.6071	98.0625	72.26	91.85	93.2083	92.4654	80.0763	76.0905	56.525	74.0964	72.85	12.4932	10.2685	10.9668	7.71253	9.67932	12.9849	protein_coding	BUD31 homolog [Source:MGI Symbol;Acc:MGI:2141291]
ENSMUSG00000058546	Rpl23a	OK	NotSig	0.0211868	0.711026	-2	0.966667	58	60	5136	5949	782	2069	3098	1407	768	2961	56	58	62	56	58	59	66.954	69.1706	70.6727	66.9673	67.0391	68.2705	55.8147	57.5166	60.8494	55.7363	55.5539	59.0538	1.50001	1.00845	0.701037	1.16429	1.54415	0.701461	protein_coding	ribosomal protein L23A [Source:MGI Symbol;Acc:MGI:3040672]
ENSMUSG00000078713	Tomm5	OK	NotSig	0.0208901	0.711026	-11.5	0.880208	84.5	96	136	157	38	70	49	54	44	38	84	91.5	126	74	91	87	97.3684	105.486	131.939	85.3333	105.909	88.9211	81.1407	86.4541	113.745	72.272	88.7367	80.8915	9.33861	8.37048	9.79094	6.60903	9.55848	6.22645	protein_coding	translocase of outer mitochondrial membrane 5 homolog (yeast) [Source:MGI Symbol;Acc:MGI:1915762]
ENSMUSG00000026112	Coa5	OK	NotSig	0.0214973	0.715381	-25.5	0.785714	93.5	119	32	45	7	11	27	9	15	8	164	109	119	66	103	91	151.429	107.273	118.296	75.8889	94.8667	97.75	139.288	92.0519	103.013	65.8631	77.9181	83.9245	24.6961	15.8883	10.334	13.9885	13.6112	19.0345	protein_coding	cytochrome C oxidase assembly factor 5 [Source:MGI Symbol;Acc:MGI:1923428]
ENSMUSG00000001052	Sec24b	OK	NotSig	0.0259255	0.733899	-59.5	0.367021	34.5	94	26	25	5	10	10	7	6	13	97	162	62.5	76	34.5	30	125.4	176	74.4	70.4286	64.3333	64.1538	72.121	141.337	50.4036	41.5775	40.8073	37.7187	51.8079	32.6085	21.399	22.819	27.0132	18.687	protein_coding	Sec24 related gene family, member B (S. cerevisiae) [Source:MGI Symbol;Acc:MGI:2139764]
ENSMUSG00000004934	Pias4	OK	NotSig	0.0266045	0.733899	45.5	1.7459	106.5	61	22	29	4	10	15	5	3	14	32.5	73.5	55	90	133	121.5	40	92.2	72.5333	90.4	108	120.929	36.0358	68.5276	49.9433	83.3144	79.0776	77.875	11.3211	21.3265	14.3778	16.1047	44.238	23.1223	protein_coding	protein inhibitor of activated STAT 4 [Source:MGI Symbol;Acc:MGI:2136940]
ENSMUSG00000005161	Prdx2	OK	NotSig	0.024489	0.733899	-15.5	0.836842	79.5	95	178	215	41	94	80	46	39	93	80	101	93.5	74	64	94	94.2195	103.128	105.588	84.9783	73.7949	103.398	76.3844	89.1	96.601	72.1088	64.0105	90.6307	10.0914	5.11951	5.02905	7.56968	6.32297	5.59246	protein_coding	peroxiredoxin 2 [Source:MGI Symbol;Acc:MGI:109486]
ENSMUSG00000005698	Ctcf	OK	NotSig	0.0261687	0.733899	-24	0.8	96	120	37	37	8	5	24	12	10	15	174	120	95.5	71.5	105	111	192.25	137.8	111.833	76.0833	115	104.4	169.511	113.563	87.5489	53.3328	86.709	82.2441	33.5925	41.0845	15.1151	17.9044	22.138	16.0208	protein_coding	CCCTC-binding factor [Source:MGI Symbol;Acc:MGI:109447]
ENSMUSG00000006333	Rps9	OK	NotSig	0.0224252	0.733899	-1	0.984127	62	63	5585	6693	929	2250	3514	1292	1005	3288	63	63	64	59	62	63	76.3671	76.1382	72.7883	71.5681	73.9781	72.0955	63.4754	63.9618	63.7484	59.934	62.1089	63.8951	1.64821	1.01046	0.647499	1.26863	1.53561	0.648382	protein_coding	ribosomal protein S9 [Source:MGI Symbol;Acc:MGI:1924096]
ENSMUSG00000021039	Snw1	OK	NotSig	0.0238869	0.733899	-26	0.653333	49	75	32	61	13	22	26	6	3	23	64	84.5	118.5	82	17	42	81	96.2273	112.231	86.1667	21.3333	75.6087	60.2122	76.3211	89.394	78.1671	18.4594	54.6066	17.8268	13.6445	13.4479	17.038	8.08977	12.9411	protein_coding	SNW domain containing 1 [Source:MGI Symbol;Acc:MGI:1913604]
ENSMUSG00000021576	Pdcd6	OK	NotSig	0.0265368	0.733899	-35	0.692982	79	114	79	61	16	20	25	14	18	47	114.5	104	120	96.5	88.5	75	151.938	125.85	130.64	130.929	103.611	91.7234	131.87	104.347	104.571	93.1722	83.4062	66.2272	22.8452	17.9231	15.6971	29.0436	15.3764	9.89962	protein_coding	programmed cell death 6 [Source:MGI Symbol;Acc:MGI:109283]
ENSMUSG00000023087	Noct	OK	NotSig	0.0262518	0.733899	-16	0.839196	83.5	99.5	68	126	20	44	62	17	21	30	115	80.5	106.5	57	60	99	124.4	103.977	129.323	90.2941	68.9048	111.567	104.017	85.986	93.6586	43.3393	48.7638	98.7211	16.9522	10.5223	11.6951	28.8463	10.9311	10.3659	protein_coding	nocturnin [Source:MGI Symbol;Acc:MGI:109382]
ENSMUSG00000026701	Prdx6	OK	NotSig	0.0250045	0.733899	15	1.18293	97	82	84	103	9	38	56	21	21	42	106	81	89.5	85	90	113	88.7778	95.2105	90.5536	91.5238	106.619	120.119	76.1899	82.714	75.4056	73.8925	79.6835	97.4056	13.0701	8.58405	6.89932	10.7037	17.2427	10.9067	protein_coding	peroxiredoxin 6 [Source:MGI Symbol;Acc:MGI:894320]
ENSMUSG00000027822	Slc33a1	OK	NotSig	0.0257907	0.733899	-48.5	0.644689	88	136.5	27	28	10	13	5	9	10	8	119.5	149	201	135	59.5	81	134	129.615	218.6	132.444	88.7	85.75	116.06	89.4878	207.306	110.395	60.4891	65.5416	23.516	25.1612	33.9273	23.9148	24.1339	19.633	protein_coding	solute carrier family 33 (acetyl-CoA transporter), member 1 [Source:MGI Symbol;Acc:MGI:1332247]
ENSMUSG00000027937	Jtb	OK	NotSig	0.0237142	0.733899	-28.5	0.731132	77.5	106	80	104	29	49	26	26	21	33	78	111	135.5	78.5	68	80	95.1034	121.184	149.423	84.5385	88.4286	115.939	71.21	99.8001	120.401	72.4169	70.5517	92.6706	13.9509	11.5826	16.9968	9.47356	12.6372	14.5588	protein_coding	jumping translocation breakpoint [Source:MGI Symbol;Acc:MGI:1346082]
ENSMUSG00000029394	Cdk2ap1	OK	NotSig	0.0258564	0.733899	-18	0.836364	92	110	61	79	8	24	47	10	5	46	58	111.5	110	93.5	71	90	102.625	124.042	113.574	85.5	73.2	91.3913	68.0333	105.127	93.7432	70.2306	55.7967	74.1341	39.3019	14.5227	8.98914	15.1315	24.2227	8.23962	protein_coding	CDK2 (cyclin-dependent kinase 2)-associated protein 1 [Source:MGI Symbol;Acc:MGI:1202069]
ENSMUSG00000030104	Edem1	OK	NotSig	0.0230672	0.733899	-19.5	0.794737	75.5	95	182	193	67	68	58	66	67	49	94	89	108	74.5	75	86	112.015	102.588	118.672	91.6667	93.9701	97.4694	88.6382	80.773	97.0384	72.893	73.9243	77.73	9.49171	8.79803	8.85486	8.07403	8.55152	8.81172	protein_coding	ER degradation enhancer, mannosidase alpha-like 1 [Source:MGI Symbol;Acc:MGI:2180139]
ENSMUSG00000031304	Il2rg	OK	NotSig	0.0254011	0.733899	-28	0.766667	92	120	104	135	6	11	118	1	3	100	58	113	124.5	213	82	92	59	142	127.559	213	86	105.19	56.2563	95.7457	104.727	213	73.4278	86.6242	7.62015	34.1954	6.66377	N/A	31.241	6.54431	protein_coding	interleukin 2 receptor, gamma chain [Source:MGI Symbol;Acc:MGI:96551]
ENSMUSG00000031703	Itfg1	OK	NotSig	0.0260687	0.733899	-44.5	0.65098	83	127.5	40	38	7	20	11	12	11	17	97	127.5	145	59.5	81	100	130.571	133.9	117.364	71.75	77.9091	105.471	96.8255	97.8208	100.995	55.9221	64.6456	90.3945	38.5202	25.8242	16.7762	13.5737	13.483	13.0401	protein_coding	integrin alpha FG-GAP repeat containing 1 [Source:MGI Symbol;Acc:MGI:106419]
ENSMUSG00000032479	Map4	OK	NotSig	0.0257963	0.733899	45.5	1.55488	127.5	82	22	27	5	5	17	4	2	16	82	106	77	227	85.5	124.5	103.2	104.4	82.7647	185.25	85.5	131.25	74.9541	82.2925	69.8478	149.228	73.0068	107.095	41.378	32.1957	12.326	49.4341	44.5	19.9955	protein_coding	microtubule-associated protein 4 [Source:MGI Symbol;Acc:MGI:97178]
ENSMUSG00000032599	Ip6k2	OK	NotSig	0.0258158	0.733899	-64.5	0.457983	54.5	119	22	32	1	7	24	2	N/A	20	198	117	118	30.5	N/A	61.5	198	117.429	117.333	30.5	N/A	80.5	198	78.6028	90.3953	30.2985	N/A	55.814	N/A	25.1148	14.2554	3.5	N/A	14.4922	protein_coding	inositol hexaphosphate kinase 2 [Source:MGI Symbol;Acc:MGI:1923750]
ENSMUSG00000034075	Zdhhc5	OK	NotSig	0.0260643	0.733899	-47	0.601695	71	118	29	33	8	9	16	7	3	19	65	113	125.5	51	46	77	68.625	103.889	126.875	59.7143	44.3333	96.3684	51.3668	84.5467	117.621	42.7091	43.0628	80.7649	17.4171	20.2378	11.6729	17.3339	7.26483	12.5006	protein_coding	zinc finger, DHHC domain containing 5 [Source:MGI Symbol;Acc:MGI:1923573]
ENSMUSG00000036241	Ube2r2	OK	NotSig	0.0233927	0.733899	2.5	1.04065	64	61.5	43	56	6	27	23	5	8	30	40.5	60	65	37	81	68.5	56	68.2963	59.913	51.2	103.5	87.4333	38.1701	48.0857	46.86	40.7616	77.7709	69.7238	19.5158	9.93337	7.73369	19.5689	28.2666	10.7381	protein_coding	ubiquitin-conjugating enzyme E2R 2 [Source:MGI Symbol;Acc:MGI:1914865]
ENSMUSG00000041236	Vps41	OK	NotSig	0.0263809	0.733899	51.5	1.79845	116	64.5	22	30	8	5	17	3	6	13	88.5	110	54	133	83.5	124	82	101.8	74	158.333	96.1667	116.769	67.9779	75.2071	54.7488	129.877	70.5264	105.927	15.1375	33.3757	13.5484	66.4588	29.1918	13.0866	protein_coding	VPS41 HOPS complex subunit [Source:MGI Symbol;Acc:MGI:1929215]
ENSMUSG00000041841	Rpl37	OK	NotSig	0.0251271	0.733899	0	1	60	60	3757	4396	495	1466	2435	840	516	2401	53	58	64	53	56	62	66.8909	70.1828	74.1392	66.9821	71.7209	70.1437	54.7234	58.2882	63.8352	55.1887	59.3108	61.0816	2.08417	1.19442	0.874032	1.67372	2.01718	0.774884	protein_coding	ribosomal protein L37 [Source:MGI Symbol;Acc:MGI:1914531]
ENSMUSG00000049517	Rps23	OK	NotSig	0.0253082	0.733899	-1	0.984375	63	64	6319	7608	1287	3003	3318	1915	1331	3073	60	60	69	58	62	67	73.6068	73.2035	77.1299	70.1587	73.2585	75.2847	60.8507	61.874	67.3772	59.031	62.2847	65.9206	1.35714	0.830138	0.705727	1.02416	1.20995	0.717997	protein_coding	ribosomal protein S23 [Source:MGI Symbol;Acc:MGI:1913725]
ENSMUSG00000053398	Phgdh	OK	NotSig	0.025436	0.733899	-6	0.917808	67	73	323	430	69	188	173	84	102	137	85	60.5	82	51.5	65	88	88.942	80.5372	94.3873	68.9405	72.549	89.5912	68.8201	62.8979	75.2237	54.7691	62.9174	74.1492	7.12511	4.28737	4.6615	5.36789	4.09733	4.38926	protein_coding	3-phosphoglycerate dehydrogenase [Source:MGI Symbol;Acc:MGI:1355330]
ENSMUSG00000054716	Zfp771	OK	NotSig	0.02532	0.733899	-40	0.493671	39	79	20	34	10	20	4	2	10	8	101	73.5	93	47.5	46.5	39	108.5	109.3	97.5	47.5	60.2	61.5	91.576	76.6221	78.4525	45.5412	48.4055	47.1461	21.2589	20.6616	33.5099	13.5	13.0178	17.8356	protein_coding	zinc finger protein 771 [Source:MGI Symbol;Acc:MGI:2442050]
ENSMUSG00000071415	Rpl23	OK	NotSig	0.0230129	0.733899	-1	0.984127	62	63	5793	6963	920	2365	3678	1409	884	3500	56	59	68	57	59.5	64	70.138	72.674	77.7365	69.1739	70.629	75.6586	57.4812	60.0703	67.7086	58.1063	59.8115	65.2775	1.61113	1.01538	0.697362	1.17022	1.45688	0.742203	protein_coding	ribosomal protein L23 [Source:MGI Symbol;Acc:MGI:1929455]
ENSMUSG00000117924	N/A	OK	NotSig	0.0245774	0.733899	-18	0.775	62	80	28	49	14	23	12	8	10	10	70.5	73	89.5	62.5	67	58.5	90.3571	103.957	127.75	75.875	68.2	71.8	70.4813	78.0393	105.386	64.0067	60.7616	61.2045	17.5194	16.4018	25.0491	16.5221	10.2283	15.404	N/A	N/A
ENSMUSG00000002014	Ssr4	OK	NotSig	0.0298895	0.736289	8	1.12308	73	65	483	535	109	238	188	191	139	153	57	64	71	69	81	70	71.2844	78.0336	86.1277	80.6754	90.9281	86.719	58.6329	63.3275	73.0026	68.1665	77.956	73.5482	4.72623	3.75719	4.29158	3.55681	4.39417	4.39329	protein_coding	signal sequence receptor, delta [Source:MGI Symbol;Acc:MGI:1099464]
ENSMUSG00000002984	Tomm40	OK	NotSig	0.0322303	0.736289	21	1.26582	100	79	41	53	5	20	28	12	8	21	47	98	76.5	134.5	89	98	53.4	88.35	83.1429	136.083	89.125	103.857	41.8099	73.4297	70.3423	111.473	79.3743	84.1745	18.5812	10.1821	8.99143	24.1195	15.0576	12.1483	protein_coding	translocase of outer mitochondrial membrane 40 homolog (yeast) [Source:MGI Symbol;Acc:MGI:1858259]
ENSMUSG00000003206	Ebi3	OK	NotSig	0.030832	0.736289	-14	0.83908	73	87	179	219	31	74	114	45	30	104	105	75.5	92	65	72	83	103.839	91.7568	99.4386	73.0667	89.4667	90.3846	88.5403	71.8233	86.5553	59.8501	78.1786	75.5697	9.15965	7.55027	4.61996	7.19479	8.99524	4.89017	protein_coding	Epstein-Barr virus induced gene 3 [Source:MGI Symbol;Acc:MGI:1354171]
ENSMUSG00000004070	Hmox2	OK	NotSig	0.0306638	0.736289	-23.5	0.654412	44.5	68	34	42	4	10	28	8	8	18	110	71.5	67.5	29.5	48.5	67	131.75	92.2	86.1786	37.375	48.75	78.6667	112.447	69.5284	70.7798	27.7497	42.5956	61.0324	42.2579	21.5632	10.96	11.9013	8.13447	13.2685	protein_coding	heme oxygenase 2 [Source:MGI Symbol;Acc:MGI:109373]
ENSMUSG00000004285	Atp6v1f	OK	NotSig	0.0276272	0.736289	-2.5	0.969325	79	81.5	153	202	40	65	97	48	29	76	94.5	75	82	81	66	80	123.925	90.8769	89.9588	90.1875	78.931	84.1842	89.0996	64.8828	74.554	76.5674	62.8547	71.3954	14.8794	8.66504	5.35653	7.32059	9.39958	5.11742	protein_coding	ATPase, H+ transporting, lysosomal V1 subunit F [Source:MGI Symbol;Acc:MGI:1913394]
ENSMUSG00000005779	Psmb4	OK	NotSig	0.0299506	0.736289	-13.5	0.833333	67.5	81	352	418	99	200	119	114	121	117	74	80.5	86	62	65	79	99.1515	91.38	97.042	80.8421	83.3554	92.9744	75.5663	72.1162	83.8787	68.3956	65.0182	78.3746	8.56576	4.46464	4.55042	4.56131	5.67852	4.85643	protein_coding	proteasome (prosome, macropain) subunit, beta type 4 [Source:MGI Symbol;Acc:MGI:1098257]
ENSMUSG00000005823	Gpr108	OK	NotSig	0.0292467	0.736289	38.5	1.62602	100	61.5	37	30	3	11	16	10	6	21	71	87	55	107.5	111	89	54.6667	94.7273	86.8125	135.1	136.333	128.714	47.5266	76.2771	64.6518	97.1793	126.405	95.6088	16.8358	22.4496	18.7264	32.1982	25.9328	21.9235	protein_coding	G protein-coupled receptor 108 [Source:MGI Symbol;Acc:MGI:1925558]
ENSMUSG00000008859	Rala	OK	NotSig	0.0278996	0.736289	29	1.42029	98	69	27	35	5	18	12	5	6	16	105	62.5	70	98	116.5	95.5	84.2	71.3889	70.0833	89.6	117	105.312	74.1273	57.4774	60.5942	65.3138	88.0178	84.4614	18.178	11.5059	10.2473	30.5771	35.1928	16.3265	protein_coding	v-ral simian leukemia viral oncogene A (ras related) [Source:MGI Symbol;Acc:MGI:1927243]
ENSMUSG00000010358	Ifi35	OK	NotSig	0.0276307	0.736289	-13.5	0.832298	67	80.5	69	86	17	45	24	27	18	24	60	77	105.5	81	39.5	78.5	93.3529	98.2667	117.542	80.6296	54.0556	101.5	71.901	77.8219	89.5528	66.8282	45.6019	76.0577	19.9958	9.89283	18.0003	9.15273	8.01855	15.7715	protein_coding	interferon-induced protein 35 [Source:MGI Symbol;Acc:MGI:1917360]
ENSMUSG00000020919	Stat5b	OK	NotSig	0.0316717	0.736289	31	1.3388	122.5	91.5	36	46	6	14	26	7	5	24	67.5	52.5	98.5	130	78	132	88.1667	83.3571	113.808	133.143	93.8	154.083	62.7017	63.6154	91.463	105.033	87.3071	132.651	33.0912	16.6831	12.8876	32.7046	17.4597	17.2954	protein_coding	signal transducer and activator of transcription 5B [Source:MGI Symbol;Acc:MGI:103035]
ENSMUSG00000021832	Psmc6	OK	NotSig	0.0311043	0.736289	-25.5	0.664474	50.5	76	106	106	34	37	35	36	30	40	82	76	71	43.5	47.5	62.5	103.147	112.297	83.5429	81.0833	82.0333	72.35	80.3793	88.8713	66.5812	49.99	61.0193	53.6044	12.8747	12.1496	10.0414	14.0749	11.8846	9.53163	protein_coding	proteasome (prosome, macropain) 26S subunit, ATPase, 6 [Source:MGI Symbol;Acc:MGI:1914339]
ENSMUSG00000024121	Atp6v0c	OK	NotSig	0.0317642	0.736289	-13	0.868687	86	99	142	141	9	21	111	17	7	118	65	71	111	57	160	86.5	80.4444	92.9048	111.55	73.5882	147.429	89.3051	69.6209	73.3228	95.0152	63.4222	126.015	75.0677	16.6309	15.0078	5.34753	10.5217	30.5005	5.1854	protein_coding	ATPase, H+ transporting, lysosomal V0 subunit C [Source:MGI Symbol;Acc:MGI:88116]
ENSMUSG00000025508	Rplp2	OK	NotSig	0.0285798	0.736289	-1	0.983607	60	61	5170	5961	584	1811	3566	1073	708	3389	54	61	62	57	61.5	60	69.2106	75.0497	71.8348	68.4809	72.9718	69.8238	55.9852	61.7307	61.3903	56.8796	60.7132	60.0846	2.0341	1.15098	0.690395	1.33885	1.7125	0.677878	protein_coding	ribosomal protein, large P2 [Source:MGI Symbol;Acc:MGI:1914436]
ENSMUSG00000026021	Sumo1	OK	NotSig	0.0283447	0.736289	7.5	1.1	82.5	75	106	166	39	53	74	27	37	42	66	67	83.5	84	74	86	71	80.3396	95.8378	106.296	102.865	98.5476	50.5845	62.5118	74.2524	89.3793	76.7618	82.6834	8.68787	7.44428	7.82954	12.3263	12.6099	9.9559	protein_coding	small ubiquitin-like modifier 1 [Source:MGI Symbol;Acc:MGI:1197010]
ENSMUSG00000028608	0610037L13Rik	OK	NotSig	0.0273499	0.736289	-28	0.71134	69	97	31	27	3	14	10	13	7	11	43	70.5	176	52	83	69	52.3333	79	188	77.3846	80.2857	76.3636	41.3901	61.3313	161.88	59.1876	73.8574	64.1154	23.5608	13.4516	31.6888	16.6343	12.3495	13.3282	protein_coding	RIKEN cDNA 0610037L13 gene [Source:MGI Symbol;Acc:MGI:1921348]
ENSMUSG00000029322	Plac8	OK	NotSig	0.0321978	0.736289	22	1.36667	82	60	87	132	16	18	98	10	1	76	68.5	56	60.5	93	85	76	81.375	69.9444	79.5306	107.7	85	95.9474	62.7929	54.7572	63.9571	99.4917	85	79.5557	15.1819	12.7363	5.77115	14.6386	N/A	7.05982	protein_coding	placenta-specific 8 [Source:MGI Symbol;Acc:MGI:2445289]
ENSMUSG00000029462	Vps29	OK	NotSig	0.0299105	0.736289	-15.5	0.836842	79.5	95	70	95	18	44	33	27	18	25	123	77.5	100	80	80	79	152.444	91.7045	106.515	91	91.5556	89.24	112.672	72.6445	92.1542	68.851	67.5283	78.1709	26.1051	9.36016	10.2036	12.8304	15.5705	9.41281	protein_coding	VPS29 retromer complex component [Source:MGI Symbol;Acc:MGI:1928344]
ENSMUSG00000030082	Sec61a1	OK	NotSig	0.0294239	0.736289	-12.5	0.832215	62	74.5	134	154	28	64	62	44	40	50	65.5	69.5	88	58	60	65	78.3929	85.5938	106.806	73.7955	76.45	79.74	61.6612	66.7511	85.9951	59.2848	63.9279	63.584	9.83022	7.28051	8.60536	8.13799	8.35832	7.78936	protein_coding	Sec61 alpha 1 subunit (S. cerevisiae) [Source:MGI Symbol;Acc:MGI:1858417]
ENSMUSG00000030815	Phkg2	OK	NotSig	0.0313571	0.736289	-51	0.657718	98	149	31	37	8	15	14	13	3	15	67.5	117	172.5	99	108	94	123.625	148.467	171.571	109.615	110	101.267	90.0985	114.073	149.063	94.8438	104.188	88.8668	36.0545	27.4965	22.7144	16.3203	24.8462	15.0651	protein_coding	phosphorylase kinase, gamma 2 (testis) [Source:MGI Symbol;Acc:MGI:1916211]
ENSMUSG00000031168	Ebp	OK	NotSig	0.0297088	0.736289	13.5	1.21774	75.5	62	48	59	16	28	15	16	15	17	65	50.5	64	95	64	73	82	61.25	68.4	132.062	78.0667	79.6471	64.8132	49.4764	55.5704	106.78	54.6107	63.8788	14.4721	7.95833	11.2066	22.2999	18.4795	12.1052	protein_coding	phenylalkylamine Ca2+ antagonist (emopamil) binding protein [Source:MGI Symbol;Acc:MGI:107822]
ENSMUSG00000037138	Aff3	OK	NotSig	0.029385	0.736289	-54.5	0.53617	63	117.5	33	40	4	13	23	12	7	14	152.5	130	107	60	72	93	170.75	107.692	109.957	78	92.4286	85.1429	140.639	87.4956	84.335	57.496	78.0202	75.744	57.6128	16.8319	13.8102	19.6419	22.2976	10.2806	protein_coding	AF4/FMR2 family, member 3 [Source:MGI Symbol;Acc:MGI:106927]
ENSMUSG00000037742	Eef1a1	OK	NotSig	0.0306525	0.736289	1	1.01351	75	74	16709	20924	4467	8518	7939	5404	4006	7299	69	71	80	70	72	79	80.7307	83.0492	87.4556	80.1902	81.2913	86.7053	69.8211	72.355	78.7097	69.7799	71.666	78.1851	0.716999	0.509588	0.453397	0.613028	0.675384	0.470482	protein_coding	eukaryotic translation elongation factor 1 alpha 1 [Source:MGI Symbol;Acc:MGI:1096881]
ENSMUSG00000045679	Pqlc3	OK	NotSig	0.0270926	0.736289	-52.5	0.573171	70.5	123	20	31	7	7	17	3	3	14	137	106	125	46	23	111.5	141.143	97.5714	146.118	43	42.3333	111.571	132.488	69.4059	115.5	42.3396	34.2249	81.7116	20.6506	29.4035	23.4945	5.1316	20.3415	18.9959	protein_coding	PQ loop repeat containing [Source:MGI Symbol;Acc:MGI:2444067]
ENSMUSG00000045854	Lyrm2	OK	NotSig	0.0297811	0.736289	-28.5	0.715	71.5	100	22	22	6	8	8	5	10	7	109	107.5	100	58	77.5	75	111.667	114.375	90.375	65.8	77.1	68.4286	98.3899	86.2245	77.6634	63.4184	66.126	55.3396	24.0896	29.2239	14.6177	9.60417	13.9463	15.716	protein_coding	LYR motif containing 2 [Source:MGI Symbol;Acc:MGI:1917573]
ENSMUSG00000046691	Chtf8	OK	NotSig	0.0312017	0.736289	-34	0.696429	78	112	45	73	23	22	28	13	16	16	136	105	101.5	107	69.5	83	139.043	118.818	112.714	123.615	75.375	91.25	105.033	103.577	95.1742	94.8189	66.2846	65.6888	17.9713	12.6824	11.2762	22.421	9.16009	15.8484	protein_coding	CTF8, chromosome transmission fidelity factor 8 [Source:MGI Symbol;Acc:MGI:2443370]
ENSMUSG00000048277	Syngr2	OK	NotSig	0.0307299	0.736289	-6	0.934066	85	91	450	533	114	216	203	110	106	234	86	88	108	80.5	82	87.5	99.6053	104.523	110.828	96.0818	96.783	97.6453	80.2448	82.3949	93.2901	76.5584	78.4877	81.2772	6.15579	5.42889	4.3016	6.43498	5.71673	3.70801	protein_coding	synaptogyrin 2 [Source:MGI Symbol;Acc:MGI:1328324]
ENSMUSG00000055723	Rras2	OK	NotSig	0.0289316	0.736289	-10	0.861111	62	72	55	53	14	21	18	14	14	27	51	62	94	48	59.5	89	67.3571	86.4762	114.5	61.5	54.8571	87.0741	51.5911	62.4003	89.8804	46.6163	44.3694	76.2073	12.8224	15.7321	16.4847	12.9639	8.0608	7.5434	protein_coding	related RAS viral (r-ras) oncogene 2 [Source:MGI Symbol;Acc:MGI:1914172]
ENSMUSG00000063931	Pepd	OK	NotSig	0.0298094	0.736289	27.5	1.41667	93.5	66	22	35	11	14	10	11	6	5	54	71	77.5	76	101	96	65.8182	77.0714	90.3	104.636	113.833	110.2	51.359	55.3321	78.4242	90.0571	87.4862	103.313	14.6181	14.9749	15.9513	18.131	31.9567	19.5074	protein_coding	peptidase D [Source:MGI Symbol;Acc:MGI:97542]
ENSMUSG00000071866	Ppia	OK	NotSig	0.0309662	0.736289	-7	0.923913	85	92	1751	2362	394	1009	959	568	489	694	89	88	96	77	89	88	94.0533	98.9841	101.582	89.8996	98.9836	94.7161	77.136	81.7884	87.7565	71.5365	81.8218	81.8959	2.82332	1.89252	1.63373	2.5125	2.70292	1.83694	protein_coding	peptidylprolyl isomerase A [Source:MGI Symbol;Acc:MGI:97749]
ENSMUSG00000073468	Sft2d1	OK	NotSig	0.0297637	0.736289	-51	0.521127	55.5	106.5	40	64	15	19	30	10	14	16	95	78	135.5	64.5	59.5	53	95.6667	100.579	143.267	110.3	60.9286	88.8125	79.7754	77.5763	105.604	75.4732	50.1332	64.0775	14.1245	15.6236	15.7609	30.2839	9.46507	19.8047	protein_coding	SFT2 domain containing 1 [Source:MGI Symbol;Acc:MGI:1918689]
ENSMUSG00000079111	Kdelr2	OK	NotSig	0.0323103	0.736289	-13	0.850575	74	87	95	109	24	54	31	38	27	30	107.5	78.5	89	72.5	77	74.5	122.167	90.7222	98.6129	87.2368	79.7037	90.6333	95.3615	76.8294	82.7048	73.7268	67.3775	74.1854	17.5726	6.95058	9.54567	8.39913	8.7499	9.57661	protein_coding	KDEL (Lys-Asp-Glu-Leu) endoplasmic reticulum protein retention receptor 2 [Source:MGI Symbol;Acc:MGI:1914163]
ENSMUSG00000109509	Rps12-ps4	OK	NotSig	0.0319436	0.736289	29	1.51786	85	56	20	41	23	6	12	12	N/A	8	42	48.5	77.5	81	N/A	86.5	52.0435	48.3333	85.6667	96.25	N/A	76.625	44.973	44.0199	76.9191	81.382	N/A	68.2289	6.72512	8.87193	11.2898	15.6593	N/A	11.994	processed_pseudogene	ribosomal protein S12, pseudogene 4 [Source:MGI Symbol;Acc:MGI:3780139]
ENSMUSG00000008398	Elk3	OK	NotSig	0.0327454	0.737238	40.5	1.4939	122.5	82	38	43	8	7	28	8	5	25	111	39	74	120	169	122	108	102.286	85.1786	127.25	131.4	120.92	105.934	63.2794	70.1925	108.683	117.682	101.549	7.79652	43.3945	11.3435	25.9902	26.2709	13.2327	protein_coding	ELK3, member of ETS oncogene family [Source:MGI Symbol;Acc:MGI:101762]
ENSMUSG00000022193	Psmb5	OK	NotSig	0.0330553	0.737238	-7	0.895522	60	67	187	253	67	113	73	77	58	52	58	67	70	59	58	69	86.0149	76.7965	94.1781	68.4675	66.5862	87.9808	60.1513	60.0171	76.996	51.9603	52.9094	68.8626	8.4252	4.71763	7.11269	5.64214	6.07849	7.96422	protein_coding	proteasome (prosome, macropain) subunit, beta type 5 [Source:MGI Symbol;Acc:MGI:1194513]
ENSMUSG00000032035	Ets1	OK	NotSig	0.0329377	0.737238	24.5	1.25	122.5	98	36	50	11	18	21	11	5	20	82	119.5	92	214	76	75.5	101.727	100.278	92.5238	207.545	111.8	100.3	76.6337	79.9322	72.8659	162.799	84.9846	75.8409	25.0284	12.7063	12.0146	34.8817	38.5064	14.3542	protein_coding	E26 avian leukemia oncogene 1, 5' domain [Source:MGI Symbol;Acc:MGI:95455]
ENSMUSG00000116564	N/A	OK	NotSig	0.0325878	0.737238	-32.5	0.694836	74	106.5	26	42	9	19	14	7	7	12	118	79	115.5	103	90	64	115.444	99.5263	136.357	87	109	56.4167	101.727	67.4036	109.161	75.1519	94.0939	48.5153	20.6929	16.9798	23.82	15.903	25.9156	8.32162	N/A	N/A
ENSMUSG00000018040	Rrp7a	OK	NotSig	0.0335568	0.744465	-19	0.753247	58	77	54	65	14	21	30	10	16	28	62	77	113	42.5	62	71.5	93.5714	85.2857	106.533	63.6	71.4375	85.1429	71.8153	73.7854	90.9872	54.1196	60.3705	66.1429	18.7194	10.6226	10.4772	13.0275	9.35591	10.2072	protein_coding	ribosomal RNA processing 7 homolog A (S. cerevisiae) [Source:MGI Symbol;Acc:MGI:1922028]
ENSMUSG00000031007	Atp6ap2	OK	NotSig	0.0342279	0.745668	-26.5	0.784553	96.5	123	62	75	9	41	25	20	19	23	179	119	119	86.5	64	129	149.444	125.341	133.64	104.3	92.3684	121.739	128.57	96.2584	115.962	82.9495	70.7202	109.138	23.6021	13.4287	12.903	15.0938	16.8647	11.267	protein_coding	ATPase, H+ transporting, lysosomal accessory protein 2 [Source:MGI Symbol;Acc:MGI:1917745]
ENSMUSG00000031826	Usp10	OK	NotSig	0.0339058	0.745668	-42	0.676923	88	130	33	36	8	7	21	8	5	20	83	167	177	67	119	85	93.125	155.857	158.524	70.875	130.2	105.6	86.4881	128.942	115.786	54.2703	89.7608	79.2248	12.9924	34.8209	20.5359	16.5599	50.2577	17.2176	protein_coding	ubiquitin specific peptidase 10 [Source:MGI Symbol;Acc:MGI:894652]
ENSMUSG00000031848	Lsm4	OK	NotSig	0.0343224	0.745668	-20	0.746835	59	79	117	153	34	61	58	40	33	44	45.5	68	98	51.5	58	62	71.4412	91.7541	100.31	62.275	81.0909	78.4773	52.6392	72.2192	85.9298	53.1768	64.2315	67.6439	9.69271	9.53683	6.35543	5.6102	9.23897	7.33396	protein_coding	LSM4 homolog, U6 small nuclear RNA and mRNA degradation associated [Source:MGI Symbol;Acc:MGI:1354692]
ENSMUSG00000036932	Aifm1	OK	NotSig	0.0340256	0.745668	-43	0.612613	68	111	20	23	4	5	14	2	3	15	81	43	131	58	99	71	94.5	90.8	135	58	105.333	69.8667	73.3128	55.44	107.264	57.576	87.6511	56.8282	36.1144	46.1123	23.3869	7	40.8262	10.7976	protein_coding	apoptosis-inducing factor, mitochondrion-associated 1 [Source:MGI Symbol;Acc:MGI:1349419]
ENSMUSG00000004936	Map2k1	OK	NotSig	0.0365406	0.751741	-15.5	0.848039	86.5	102	116	162	39	77	46	40	32	44	84	100	104	87	95.5	82.5	110.051	114.455	127.326	93.625	104.688	92.9091	83.7075	85.3905	93.7372	70.4002	80.3349	78.1022	12.1947	10.6784	12.6764	10.1149	12.1928	8.82582	protein_coding	mitogen-activated protein kinase kinase 1 [Source:MGI Symbol;Acc:MGI:1346866]
ENSMUSG00000006728	Cdk4	OK	NotSig	0.0378667	0.751741	-13.5	0.847458	75	88.5	203	204	31	89	84	59	39	105	76	70	106	60	67	90	85.871	92.5955	118.286	69.0678	85.1026	104.314	69.0224	72.5151	97.0448	56.4648	67.2588	89.2046	9.99965	6.9336	7.35964	5.84151	9.33835	5.48224	protein_coding	cyclin-dependent kinase 4 [Source:MGI Symbol;Acc:MGI:88357]
ENSMUSG00000008683	Rps15a	OK	NotSig	0.0359041	0.751741	-2	0.970588	66	68	8918	10281	1700	4492	4089	3331	1980	3607	65	67	71	63	65	69	74.5512	80.0211	80.3837	76.2041	76.7763	78.4744	63.782	68.2173	70.5247	64.9199	65.8961	69.3036	1.05734	0.732888	0.659488	0.807581	1.01633	0.68101	protein_coding	ribosomal protein S15A [Source:MGI Symbol;Acc:MGI:2389091]
ENSMUSG00000009079	Ewsr1	OK	NotSig	0.0392466	0.751741	-22.5	0.800885	90.5	113	84	115	12	30	73	13	6	65	113	107	119	91	58	93	126.833	107.367	139.849	114.538	73.6667	113.385	101.357	81.6395	106.74	80.6121	52.2408	87.694	22.6855	13.2729	11.1429	26.6964	24.6261	9.00485	protein_coding	Ewing sarcoma breakpoint region 1 [Source:MGI Symbol;Acc:MGI:99960]
ENSMUSG00000020640	Itsn2	OK	NotSig	0.0389877	0.751741	37	1.26619	176	139	22	35	6	18	11	8	4	10	75.5	158.5	139	164.5	203	197	93.5	160.556	126.455	177.5	205.75	169.8	72.0917	109.691	101.638	174.727	198.808	98.9266	31.4174	24.2967	23.5644	12.1347	30.5815	42.5741	protein_coding	intersectin 2 [Source:MGI Symbol;Acc:MGI:1338049]
ENSMUSG00000021497	Txndc15	OK	NotSig	0.0395055	0.751741	-22	0.725	58	80	33	35	9	16	10	9	7	17	80	74.5	87.5	37	47	71	97.4444	108.188	94.3	55.4444	57	88.9412	87.1284	85.0525	86.8946	43.2383	50.6111	76.5356	17.3062	19.634	14.4868	15.6561	13.2791	13.5618	protein_coding	thioredoxin domain containing 15 [Source:MGI Symbol;Acc:MGI:1916922]
ENSMUSG00000021546	Hnrnpk	OK	NotSig	0.0364468	0.751741	13	1.1413	105	92	328	400	51	104	245	68	47	213	97	84	93	91.5	95	108	100.431	111.308	103.522	103.235	130.277	114.493	81.086	85.1041	85.0406	81.205	101.151	95.339	8.27916	9.18065	3.823	8.43407	14.2134	4.34811	protein_coding	heterogeneous nuclear ribonucleoprotein K [Source:MGI Symbol;Acc:MGI:99894]
ENSMUSG00000023830	Igf2r	OK	NotSig	0.0391701	0.751741	-22	0.854305	129	151	33	34	8	12	14	17	4	12	168.5	103.5	167.5	103	88.5	168.5	172	126.25	180.071	109.294	89	159.833	140.777	104.314	153.743	89.3786	80.689	150.278	32.3358	24.23	25.257	13.005	21.6833	14.9336	protein_coding	insulin-like growth factor 2 receptor [Source:MGI Symbol;Acc:MGI:96435]
ENSMUSG00000024045	Akap8	OK	NotSig	0.0382185	0.751741	-62.5	0.681934	134	196.5	27	42	11	15	16	6	5	16	165	147	216.5	217	73	144.5	171.182	179.133	203.875	186.333	80.8	142.438	128.607	131.623	178.157	128.588	63.1591	115.142	32.7314	31.5431	19.4555	47.8593	23.1093	20.2559	protein_coding	A kinase (PRKA) anchor protein 8 [Source:MGI Symbol;Acc:MGI:1928488]
ENSMUSG00000025817	Nudt5	OK	NotSig	0.0373647	0.751741	-18.5	0.81592	82	100.5	55	90	21	37	32	20	18	17	101	94	124	68	91	76	120.857	113.568	125.438	106.35	97.7778	80.6471	90.9383	93.5205	103.182	82.9309	86.6798	75.3114	18.4094	11.2995	12.6805	19.7233	11.4531	7.44042	protein_coding	nudix (nucleoside diphosphate linked moiety X)-type motif 5 [Source:MGI Symbol;Acc:MGI:1858232]
ENSMUSG00000027566	Psma7	OK	NotSig	0.0366976	0.751741	-1	0.985075	66	67	243	343	79	161	103	79	64	100	64	58	98	70	57.5	75.5	84.6962	72.2547	101.835	76.5063	67.6094	85.43	64.2465	54.7844	84.2914	59.875	54.4462	71.1481	8.64757	4.26881	5.46315	5.78299	5.68199	5.05114	protein_coding	proteasome (prosome, macropain) subunit, alpha type 7 [Source:MGI Symbol;Acc:MGI:1347070]
ENSMUSG00000028261	Ndufaf4	OK	NotSig	0.0394136	0.751741	-93.5	0.378738	57	150.5	22	22	1	13	8	8	7	7	203	116	219	54	38	134	203	131.154	164.25	101	44.2857	139.429	203	95.3952	122.378	60.7563	34.289	110.538	N/A	26.552	34.4341	43.0826	13.7299	33.2543	protein_coding	NADH dehydrogenase (ubiquinone) 1 alpha subcomplex, assembly factor 4 [Source:MGI Symbol;Acc:MGI:1915743]
ENSMUSG00000028648	Ndufs5	OK	NotSig	0.039622	0.751741	-14	0.840909	74	88	92	111	28	45	38	31	26	35	86.5	72	116.5	57	70	95	106.429	82.8222	111.947	76.6774	77.7692	96.0286	87.4652	66.4099	95.448	62.4688	61.8619	79.3081	11.4917	7.98264	9.43458	9.60504	10.2864	9.83695	protein_coding	NADH dehydrogenase (ubiquinone) Fe-S protein 5 [Source:MGI Symbol;Acc:MGI:1890889]
ENSMUSG00000032458	Copb2	OK	NotSig	0.0359448	0.751741	-9	0.909091	90	99	46	61	8	17	36	10	8	28	94	89	107	99.5	57	100	120.875	94.1765	113.111	100.8	60.875	89.9643	85.3336	71.016	93.0782	87.3008	52.1257	75.9327	33.1045	15.9268	10.642	15.9846	12.9304	9.07209	protein_coding	coatomer protein complex, subunit beta 2 (beta prime) [Source:MGI Symbol;Acc:MGI:1354962]
ENSMUSG00000037152	Ndufc1	OK	NotSig	0.0388776	0.751741	-16	0.820225	73	89	95	109	10	55	44	24	21	50	115.5	62	106.5	57	68	82	128.7	82.0545	105.432	76.125	78.2381	91.16	113.338	67.0312	91.3844	61.7894	62.1321	79.005	19.5454	7.6023	7.15972	12.0517	9.74506	8.1594	protein_coding	NADH dehydrogenase (ubiquinone) 1, subcomplex unknown, 1 [Source:MGI Symbol;Acc:MGI:1913627]
ENSMUSG00000039361	Picalm	OK	NotSig	0.0350362	0.751741	-55	0.527897	61.5	116.5	22	32	5	17	10	11	3	8	189	87	164	75	76	45	145	114.118	139.6	97.0909	83	72.5	124.917	78.5816	110.356	72.3064	67.574	41.1118	34.0309	22.0382	25.4908	21.1064	33.9559	28.4498	protein_coding	phosphatidylinositol binding clathrin assembly protein [Source:MGI Symbol;Acc:MGI:2385902]
ENSMUSG00000040374	Pex2	OK	NotSig	0.0385991	0.751741	42.5	1.59028	114.5	72	32	45	5	23	17	9	14	9	49	72	94	97	107	118	70.8	84.913	115.529	150.556	130.643	123.111	60.9594	62.944	87.3614	115.323	101.811	110.144	22.7297	14.4166	20.7074	36.2078	23.9779	18.8322	protein_coding	peroxisomal biogenesis factor 2 [Source:MGI Symbol;Acc:MGI:107486]
ENSMUSG00000047843	Bri3	OK	NotSig	0.0395293	0.751741	-40	0.615385	64	104	54	57	4	17	36	8	11	35	97.5	127	88.5	65	42	65	108.25	119.588	93.6111	83.875	61.8182	83.3429	79.5759	105.635	74.4171	75.6054	49.1828	61.241	43.2673	13.7974	8.91381	16.1725	13.5632	11.3493	protein_coding	brain protein I3 [Source:MGI Symbol;Acc:MGI:1933174]
ENSMUSG00000050812	AI314180	OK	NotSig	0.0385354	0.751741	-47.5	0.551887	58.5	106	42	44	11	16	17	15	7	20	105	113	87	53	42	67.5	131.727	107.062	126.176	80.5333	79.5714	90.95	102.711	83.848	96.0935	39.7886	43.5331	63.4263	29.2941	18.3973	23.1379	22.3624	38.4701	14.917	protein_coding	expressed sequence AI314180 [Source:MGI Symbol;Acc:MGI:2140220]
ENSMUSG00000051212	Gpr183	OK	NotSig	0.0391761	0.751741	-17	0.7875	63	80	153	175	37	85	53	60	32	61	86	78	75	67.5	41.5	84	101.703	92.8471	92.8679	81.7833	61.2188	90.3115	76.2077	66.1222	66.3018	52.0629	42.0638	64.3406	11.6992	8.01156	9.40791	9.86119	10.0539	8.94502	protein_coding	G protein-coupled receptor 183 [Source:MGI Symbol;Acc:MGI:2442034]
ENSMUSG00000056537	Rlim	OK	NotSig	0.0365695	0.751741	-55	0.495413	54	109	43	63	16	27	20	16	13	14	103	106	113	40.5	49	86	128.5	105.111	122.25	67.0625	57.3846	136.714	100.603	78.8179	101.634	51.5332	47.5466	100.277	20.7463	13.1252	15.9985	15.1708	10.4357	29.9764	protein_coding	ring finger protein, LIM domain interacting [Source:MGI Symbol;Acc:MGI:1342291]
ENSMUSG00000057572	Zbtb8os	OK	NotSig	0.0390767	0.751741	-19	0.786517	70	89	33	49	10	18	21	8	2	23	48	58	100	48.5	70.5	78	77.5	79.8889	111.667	56.5	70.5	84.2609	61.3437	69.8442	94.6187	48.487	67.7495	75.1403	16.8162	10.6249	13.4673	11.6542	19.5	8.27832	protein_coding	zinc finger and BTB domain containing 8 opposite strand [Source:MGI Symbol;Acc:MGI:1914356]
ENSMUSG00000057863	Rpl36	OK	NotSig	0.0378819	0.751741	-1	0.983051	58	59	2833	3148	253	839	2056	515	338	1980	53	57	61	54	56	58	64.751	69.7855	70.9003	66.8485	68.9349	67.6333	53.4612	58.8219	61.8323	55.4503	57.7734	59.1505	2.75458	1.53216	0.862619	1.89519	2.37792	0.842572	protein_coding	ribosomal protein L36 [Source:MGI Symbol;Acc:MGI:1860603]
ENSMUSG00000060904	Arl1	OK	NotSig	0.0361013	0.751741	-25	0.752475	76	101	51	71	16	30	25	15	13	23	81	98	112	61	100	73	106.25	94.9667	104.6	65	88.1538	87.913	82.5492	80.6471	91.7483	56.7035	80.5255	74.0726	18.0117	9.09332	10.0641	7.32835	9.6349	12.0516	protein_coding	ADP-ribosylation factor-like 1 [Source:MGI Symbol;Acc:MGI:99436]
ENSMUSG00000062691	Cebpzos	OK	NotSig	0.0388059	0.751741	-22.5	0.764398	73	95.5	25	38	3	11	24	4	4	17	97	84	102	67.5	57	83	95.3333	77.6364	113.875	66.75	65.75	84.6471	92.7588	69.6503	96.513	62.4463	58.4886	76.9864	15.3225	10.609	12.9559	13.2751	18.4814	8.48049	protein_coding	CCAAT/enhancer binding protein (C/EBP), zeta, opposite strand [Source:MGI Symbol;Acc:MGI:1915804]
ENSMUSG00000071655	Ubxn1	OK	NotSig	0.0355715	0.751741	-15	0.817073	67	82	115	139	24	40	75	25	20	70	96	84	74	59	60.5	76	102.875	85.3	99.1733	71.52	73.6	88.0286	82.2529	69.1771	80.9312	55.4087	60.5594	72.2542	12.9667	7.98614	7.2227	9.41419	10.4734	6.97018	protein_coding	UBX domain protein 1 [Source:MGI Symbol;Acc:MGI:1289301]
ENSMUSG00000087590	Epb41l4aos	OK	NotSig	0.0357213	0.751741	-22.5	0.771574	76	98.5	49	52	6	6	40	5	4	40	133	182	90	50	118.5	75.5	147.667	164.5	112.5	73.2	110.25	95.075	135.298	136.439	95.8793	64.7848	100.882	78.4197	27.6739	36.521	10.534	19.2442	23.318	9.70999	lincRNA	erythrocyte membrane protein band 4.1 like 4a, opposite strand [Source:MGI Symbol;Acc:MGI:1916999]
ENSMUSG00000112449	Srp54a	OK	NotSig	0.0353703	0.751741	-50	0.52381	55	105	27	39	10	9	20	5	4	18	126.5	66	94	37	73.5	63.5	140.4	87.7778	101.3	88.6	78.75	70.3889	125.523	65.4334	87.9353	53.5167	51.174	58.6129	22.2856	22.132	11.7422	41.9078	34.8171	10.1476	protein_coding	signal recognition particle 54A [Source:MGI Symbol;Acc:MGI:1346087]
ENSMUSG00000001158	Snrnp27	OK	NotSig	0.0530171	0.753017	-8.5	0.895706	73	81.5	40	46	6	16	24	6	12	22	47	76.5	112	51.5	33.5	88	97.5	97.1875	114.458	55.6667	59.9167	98.5909	46.6245	74.0684	98.6775	44.4476	36.7958	84.4317	43.8959	18.419	12.13	16.8437	16.623	11.15	protein_coding	small nuclear ribonucleoprotein 27 (U4/U6.U5) [Source:MGI Symbol;Acc:MGI:1913868]
ENSMUSG00000001785	Pwp1	OK	NotSig	0.0408044	0.753017	14.5	1.17576	97	82.5	36	56	8	16	32	9	6	21	30	70.5	102	71	86.5	130	47.625	79.0625	108.312	82.1111	113	136.952	35.7532	59.0583	91.6376	62.9514	99.8567	101.964	14.5944	16.1786	10.0043	19.5131	29.6446	21.7698	protein_coding	PWP1 homolog, endonuclein [Source:MGI Symbol;Acc:MGI:1914735]
ENSMUSG00000002477	Snrpd1	OK	NotSig	0.0478803	0.753017	4.5	1.04787	98.5	94	74	85	7	20	58	22	5	47	81	86.5	95	77	117	101	83.2857	95.5	103.672	116.5	145.4	119.213	72.6162	78.6379	90.6117	79.0912	124.216	103.852	17.5767	12.765	6.24565	22.5164	44.2635	9.61613	protein_coding	small nuclear ribonucleoprotein D1 [Source:MGI Symbol;Acc:MGI:98344]
ENSMUSG00000002699	Lcp2	OK	NotSig	0.0612081	0.753017	-35	0.588235	50	85	53	57	17	32	8	17	24	12	84	90.5	73.5	42	65.5	61.5	105.118	102	84.375	68.5294	80.2083	84	80.7944	84.3738	80.7224	51.4567	62.9804	60.6704	19.5587	10.2791	9.99096	14.6511	11.6171	22.6184	protein_coding	lymphocyte cytosolic protein 2 [Source:MGI Symbol;Acc:MGI:1321402]
ENSMUSG00000003746	Man1a	OK	NotSig	0.0434595	0.753017	-6	0.932584	83	89	249	248	42	76	130	59	57	133	85	81	97	67	69	102	109.405	105.934	108.485	80.6271	82.5614	107.06	75.6688	79.8367	82.869	53.6863	62.5792	84.8473	14.2997	8.61859	6.0606	8.57146	7.70668	5.58353	protein_coding	mannosidase 1, alpha [Source:MGI Symbol;Acc:MGI:104677]
ENSMUSG00000004626	Stxbp2	OK	NotSig	0.0626311	0.753017	-9	0.913462	95	104	60	79	13	27	39	12	9	39	95	92	135	64.5	70	106	115.923	117	143.41	81.8333	85.2222	119.41	91.6188	82.4688	117.885	59.474	74.2657	95.5388	21.8935	19.0836	14.5625	20.1798	16.9581	12.7487	protein_coding	syntaxin binding protein 2 [Source:MGI Symbol;Acc:MGI:107370]
ENSMUSG00000007656	Arpp19	OK	NotSig	0.0571049	0.753017	11.5	1.16547	81	69.5	120	182	18	66	98	22	19	79	60	78	68.5	78	63	87	86.7222	86.5758	80.5408	95.0455	70.5789	103.709	63.0766	73.1935	68.3004	75.9161	61.3079	85.6773	17.7123	6.00656	4.34755	13.5091	9.60547	7.27808	protein_coding	cAMP-regulated phosphoprotein 19 [Source:MGI Symbol;Acc:MGI:1891691]
ENSMUSG00000007836	Hnrnpa0	OK	NotSig	0.041736	0.753017	-12	0.875	84	96	115	162	39	44	79	29	26	60	96	96	96	88	82.5	85.5	100.795	102.841	102.924	85.4828	88.7308	87.9167	73.5139	79.5228	89.6542	70.7141	68.0789	65.5642	11.6559	10.6041	5.96345	7.82846	12.694	7.2904	protein_coding	heterogeneous nuclear ribonucleoprotein A0 [Source:MGI Symbol;Acc:MGI:1924384]
ENSMUSG00000008035	Mid1ip1	OK	NotSig	0.0551452	0.753017	-19	0.776471	66	85	30	45	9	19	17	14	7	9	84	61	145	66	98	39	109.444	63.6316	144.647	74.8571	81.4286	78.2222	85.2964	53.0325	125.906	52.9927	73.8992	51.6523	27.1498	8.05326	17.3402	16.8222	13.6187	24.8835	protein_coding	Mid1 interacting protein 1 (gastrulation specific G12-like (zebrafish)) [Source:MGI Symbol;Acc:MGI:1915291]
ENSMUSG00000008301	Phax	OK	NotSig	0.0426631	0.753017	-21.5	0.683824	46.5	68	34	45	8	20	17	9	5	20	54.5	61	84	45	23	64	60	84.9	98.2353	82.3333	31	58.95	48.7928	60.3262	80.5263	53.2771	26.5862	47.6158	14.1295	15.0012	15.946	23.5685	9.89444	7.4348	protein_coding	phosphorylated adaptor for RNA export [Source:MGI Symbol;Acc:MGI:1891839]
ENSMUSG00000011114	Tbrg1	OK	NotSig	0.0499493	0.753017	6	1.09231	71	65	80	79	24	26	29	31	12	37	69.5	54	67	65	56.5	94	81.2917	67.7308	77.9655	99.4194	58.5833	111.27	70.2792	58.5705	67.2919	70.5911	51.5507	89.8293	9.40407	7.00957	8.3255	14.1888	9.32044	12.0024	protein_coding	transforming growth factor beta regulated gene 1 [Source:MGI Symbol;Acc:MGI:1100877]
ENSMUSG00000011752	Pgam1	OK	NotSig	0.054618	0.753017	-7.5	0.92891	98	105.5	206	298	69	128	101	63	58	85	100	97.5	121	81	106.5	102	117.42	103.562	123.703	92.5238	107.69	111.106	100.804	88.9562	108.683	73.369	92.5571	96.5063	8.08413	4.95229	5.87287	7.80923	7.28444	5.99416	protein_coding	phosphoglycerate mutase 1 [Source:MGI Symbol;Acc:MGI:97552]
ENSMUSG00000015889	Lta4h	OK	NotSig	0.058675	0.753017	4	1.05882	72	68	38	52	6	20	26	10	8	20	69	47.5	81	62	110	65	71.1667	84.65	84.6538	75.5	162.125	97.85	65.4005	57.2726	70.6465	66.3443	128.628	74.7247	12.1035	16.9514	9.38377	14.5726	47.9425	15.4966	protein_coding	leukotriene A4 hydrolase [Source:MGI Symbol;Acc:MGI:96836]
ENSMUSG00000017664	Slc35c2	OK	NotSig	0.0545445	0.753017	20	1.33898	79	59	21	27	N/A	15	12	7	6	8	N/A	50	64	60	107.5	102	N/A	67.6667	87.5	78.8571	109.667	130.25	N/A	57.4134	71.1329	54.1023	93.9353	98.074	N/A	10.5387	17.4358	33.239	24.321	34.5423	protein_coding	solute carrier family 35, member C2 [Source:MGI Symbol;Acc:MGI:2385166]
ENSMUSG00000017999	Ddx27	OK	NotSig	0.0510246	0.753017	-20.5	0.77957	72.5	93	40	35	5	11	19	8	6	26	140	114	79	76.5	47.5	82	143	111.818	92.3158	102.5	56.5	78.1154	123.261	84.2162	74.4049	75.0443	41.11	63.172	31.9155	22.9406	13.9632	29.8161	17.8993	8.3394	protein_coding	DEAD (Asp-Glu-Ala-Asp) box polypeptide 27 [Source:MGI Symbol;Acc:MGI:2385884]
ENSMUSG00000019528	Gyg	OK	NotSig	0.0523667	0.753017	-4.5	0.918182	50.5	55	28	45	8	15	22	8	2	18	42.5	52	87	39	53.5	53.5	53.625	69.6	105.773	58.625	53.5	63.9444	44.4544	51.045	84.2837	48.1465	48.9898	57.2357	14.1912	16.8378	14.9253	13.4681	21.5	7.58588	protein_coding	glycogenin [Source:MGI Symbol;Acc:MGI:1351614]
ENSMUSG00000020257	Wdr82	OK	NotSig	0.0457755	0.753017	37.5	1.4386	123	85.5	34	48	8	18	22	8	10	16	93.5	62.5	96	153.5	132.5	90	95.625	74.8889	106.045	133	152.2	105.188	81.9965	43.8289	84.3465	103.417	119.238	88.5422	18.6327	16.4289	13.5237	28.1723	30.4725	16.7021	protein_coding	WD repeat domain containing 82 [Source:MGI Symbol;Acc:MGI:1924555]
ENSMUSG00000020311	Erlec1	OK	NotSig	0.0561781	0.753017	-26	0.759259	82	108	26	23	4	11	8	4	5	17	58	101	147	75.5	72	90	101	93.5455	153.125	67.5	80.4	104.353	66.1365	78.2644	136.136	62.4428	76.8067	88.9037	55.6237	15.5951	25.2978	12.939	12.8398	14.0856	protein_coding	endoplasmic reticulum lectin 1 [Source:MGI Symbol;Acc:MGI:1914003]
ENSMUSG00000020362	Cnot6	OK	NotSig	0.0596845	0.753017	-26	0.747573	77	103	33	44	13	13	18	14	8	11	128	90	102.5	64	75	91	152.692	104.154	127.222	88.3571	87.5	107.455	118.507	73.0138	98.9588	56.6707	79.4937	92.8041	29.1988	19.8345	21.0203	21.8533	15.7026	17.0178	protein_coding	CCR4-NOT transcription complex, subunit 6 [Source:MGI Symbol;Acc:MGI:2144529]
ENSMUSG00000020577	Tspan13	OK	NotSig	0.0594741	0.753017	19	1.26389	91	72	57	99	20	32	47	12	12	33	77	63	73	83	80.5	92	79.45	72.9062	84.4043	83.75	89.25	107.636	65.6729	59.2401	71.7532	62.681	64.3297	88.757	11.5	7.97935	7.51623	16.9711	19.8159	11.6142	protein_coding	tetraspanin 13 [Source:MGI Symbol;Acc:MGI:1913359]
ENSMUSG00000020755	Sap30bp	OK	NotSig	0.0542072	0.753017	-31.5	0.692683	71	102.5	33	42	10	12	20	14	8	11	88.5	88.5	126	66.5	123	58	96.4	85.75	132.05	64.7857	117	71.2727	80.4785	74.708	114.033	52.3792	96.5235	58.0288	16.9195	12.5204	14.454	11.1588	23.6447	16.5283	protein_coding	SAP30 binding protein [Source:MGI Symbol;Acc:MGI:1927479]
ENSMUSG00000021028	Mbip	OK	NotSig	0.0547614	0.753017	16	1.16	116	100	23	32	11	11	10	6	4	13	146	104	80	173	209	64	130.727	111.545	84	186.833	176.25	106.385	114.796	92.2744	58.6136	142.269	146.763	66.4024	17.5324	21.3811	19.3431	49.4135	45.3401	24.8319	protein_coding	MAP3K12 binding inhibitory protein 1 [Source:MGI Symbol;Acc:MGI:1918320]
ENSMUSG00000021149	Gtpbp4	OK	NotSig	0.0462696	0.753017	23	1.39655	81	58	65	84	11	28	45	20	9	36	40	68.5	56	128	82	70.5	82.3636	90.1786	76.7111	130.8	110	90.6389	58.9458	69.0954	57.1424	114.299	82.8292	73.7079	23.2857	12.8335	9.10071	14.1625	29.7779	9.87936	protein_coding	GTP binding protein 4 [Source:MGI Symbol;Acc:MGI:1916487]
ENSMUSG00000021666	Gfm2	OK	NotSig	0.0506517	0.753017	-44	0.648	81	125	29	21	2	10	9	7	6	16	117	100.5	134	139	85.5	59	117	102.8	165.556	158.429	80.3333	83.625	114.717	95.7282	135.596	142.44	63.9172	58.6772	23	12.5129	35.0084	31.7617	20.9024	18.5854	protein_coding	G elongation factor, mitochondrial 2 [Source:MGI Symbol;Acc:MGI:2444783]
ENSMUSG00000021748	Pdhb	OK	NotSig	0.0595565	0.753017	-21	0.817391	94	115	69	77	11	38	28	25	19	25	120	111	121.5	94	98	85	142	120.579	124.821	111.84	99.3158	100.8	111.084	92.589	112.271	88.1879	75.3959	70.9503	30.4443	13.8264	10.3989	15.3733	14.8761	14.5129	protein_coding	pyruvate dehydrogenase (lipoamide) beta [Source:MGI Symbol;Acc:MGI:1915513]
ENSMUSG00000021901	Bap1	OK	NotSig	0.060293	0.753017	-30	0.75	90	120	31	37	11	13	13	8	11	12	140	97	137	97.5	98	77	134.909	120.231	136.462	109	95.7273	85.75	113.595	82.1497	102.284	94.0326	79.0948	64.9257	21.8414	26.54	25.1917	22.6029	18.4446	16.4114	protein_coding	Brca1 associated protein 1 [Source:MGI Symbol;Acc:MGI:1206586]
ENSMUSG00000021928	Ebpl	OK	NotSig	0.0458659	0.753017	34	1.61818	89	55	33	41	5	15	21	10	8	15	31	66	50	63.5	86	97	66.4	87.2	64.2381	75.6	93.25	103.8	45.2983	63.1491	56.6185	65.3538	86.3052	91.134	32.5171	17.2919	7.06126	13.0726	13.223	12.8546	protein_coding	emopamil binding protein-like [Source:MGI Symbol;Acc:MGI:1915427]
ENSMUSG00000022031	Elp3	OK	NotSig	0.0555863	0.753017	21	1.33871	83	62	27	37	8	5	24	7	1	19	79	90	53	79	70	85	84.875	101.8	62.8333	81.8571	70	115.842	73.4312	88.0843	39.9832	70.0648	70	82.7326	16.8082	25.6035	11.0075	19.3863	N/A	22.4656	protein_coding	elongator acetyltransferase complex subunit 3 [Source:MGI Symbol;Acc:MGI:1921445]
ENSMUSG00000022234	Cct5	OK	NotSig	0.0527584	0.753017	-1	0.984615	64	65	478	595	150	263	182	167	118	193	62.5	62	72	58	60	71	79.7667	80.7681	87.9231	75.2515	71.2881	82.0777	61.8047	65.3367	73.5959	59.5811	58.4522	71.9914	5.07951	3.49732	4.13483	4.29736	4.23323	3.31915	protein_coding	chaperonin containing Tcp1, subunit 5 (epsilon) [Source:MGI Symbol;Acc:MGI:107185]
ENSMUSG00000022370	Mrpl13	OK	NotSig	0.050459	0.753017	-5	0.939759	78	83	75	109	21	46	42	31	13	31	83	71.5	131	74	65	86	116.952	81.3913	126.714	90.9677	79.9231	103.355	94.0314	68.9494	112.277	72.5548	68.0717	90.9608	19.0271	7.73976	9.2302	11.2924	13.4534	9.93761	protein_coding	mitochondrial ribosomal protein L13 [Source:MGI Symbol;Acc:MGI:2137218]
ENSMUSG00000022559	Fbxl6	OK	NotSig	0.0486983	0.753017	-24.5	0.673333	50.5	75	26	29	1	8	20	8	5	13	332	29.5	93	50.5	26	72	332	56.375	148.55	53.625	62.8	96.2308	332	39.3768	104.17	52.0553	38.9007	73.2896	N/A	21.2779	27.2441	5.04245	36.0311	20.0826	protein_coding	F-box and leucine-rich repeat protein 6 [Source:MGI Symbol;Acc:MGI:1354705]
ENSMUSG00000022961	Son	OK	NotSig	0.0404723	0.753017	71	1.95946	145	74	66	75	17	27	31	18	14	34	77	69	70	155	147	126.5	93.5882	140.519	106.742	166.611	140.643	144.706	72.8951	85.9748	74.6791	140.683	118.117	118.968	17.1044	30.7691	17.0438	20.5738	19.8775	15.3587	protein_coding	Son DNA binding protein [Source:MGI Symbol;Acc:MGI:98353]
ENSMUSG00000024258	Polr2d	OK	NotSig	0.0507542	0.753017	-49.5	0.569565	65.5	115	30	51	12	17	22	7	11	12	115.5	105	118.5	66	62	73.5	100.167	111.882	117.773	93.5714	83.6364	83.4167	85.276	91.2743	95.021	69.745	69.5177	75.3446	14.1875	17.1498	12.7344	25.1073	14.3224	11.7953	protein_coding	polymerase (RNA) II (DNA directed) polypeptide D [Source:MGI Symbol;Acc:MGI:1916491]
ENSMUSG00000024271	Elp2	OK	NotSig	0.0625968	0.753017	53.5	1.80451	120	66.5	34	42	5	16	21	8	4	22	66	49.5	74	144.5	90.5	128.5	105.4	91.25	95.7619	187	109.25	127.545	82.7623	64.3788	75.7717	114.615	91.848	108.208	34.6491	18.9727	12.9241	62.4857	37.3528	14.1288	protein_coding	elongator acetyltransferase complex subunit 2 [Source:MGI Symbol;Acc:MGI:1889642]
ENSMUSG00000024601	Isoc1	OK	NotSig	0.0474014	0.753017	-42	0.695652	96	138	20	29	5	12	12	3	6	11	79	141	131.5	69	71	115	123.6	141.583	134.25	57.6667	85.5	112.364	63.9923	121.123	114.445	51.4603	79.0332	100.106	57.6486	22.4616	19.8334	16.5865	15.669	14.418	protein_coding	isochorismatase domain containing 1 [Source:MGI Symbol;Acc:MGI:1913557]
ENSMUSG00000024691	Fam111a	OK	NotSig	0.0502771	0.753017	32	1.39506	113	81	43	57	10	16	31	13	6	24	49.5	68	115	107	158	100	62.8	107.562	114.258	108.846	179	128.125	51.8145	70.383	95.1697	83.6901	129.912	104.857	13.9091	26.7677	11.4945	20.4882	47.1671	16.8689	protein_coding	family with sequence similarity 111, member A [Source:MGI Symbol;Acc:MGI:1915508]
ENSMUSG00000024712	Rfk	OK	NotSig	0.0623451	0.753017	27	1.34177	106	79	30	29	4	14	11	5	9	16	62.5	75.5	104	135	83	107.5	64	89.5	91.3636	165	88.8889	127.875	59.625	82.127	68.0449	111.926	74.6505	109.419	13.4722	10.5787	15.7862	60.5219	16.2997	17.7721	protein_coding	riboflavin kinase [Source:MGI Symbol;Acc:MGI:1914688]
ENSMUSG00000024944	Arl2	OK	NotSig	0.0520016	0.753017	-32	0.716814	81	113	27	24	4	9	11	4	7	16	69.5	105	128	47	85	82	69.25	140.111	138.182	47.75	101.714	103.188	55.2072	127.292	131	38.0523	78.4291	87.6019	24.1156	23.0467	16.4763	16.0747	29.7095	16.1465	protein_coding	ADP-ribosylation factor-like 2 [Source:MGI Symbol;Acc:MGI:1928393]
ENSMUSG00000024997	Prdx3	OK	NotSig	0.0453266	0.753017	-11.5	0.853503	67	78.5	123	172	25	69	78	34	28	61	68	59	88	52.5	64.5	68	85.4	78.029	100.833	76.3824	78.2143	78.0164	67.6393	58.5785	84.6083	57.2756	67.5823	64.8684	11.9505	6.89434	6.48866	10.1368	9.43866	5.74677	protein_coding	peroxiredoxin 3 [Source:MGI Symbol;Acc:MGI:88034]
ENSMUSG00000025353	Ormdl2	OK	NotSig	0.0578862	0.753017	-9	0.905263	86	95	44	47	11	24	12	22	12	10	110	94.5	99.5	91.5	88	76.5	140.636	96.875	120.667	106.455	90.5833	80.5	114.369	81.9999	109.806	87.2414	79.743	73.2657	26.9984	10.6932	16.8336	14.4126	12.8278	11.3835	protein_coding	ORM1-like 2 (S. cerevisiae) [Source:MGI Symbol;Acc:MGI:1914094]
ENSMUSG00000025894	Aasdhppt	OK	NotSig	0.0475115	0.753017	-25.5	0.724324	67	92.5	39	48	9	19	20	19	6	14	90	81	156.5	134	86	52.5	112.778	82.1053	145.6	121.053	81.6667	62.7857	88.7615	61.9701	104.969	90.3516	61.8749	51.3883	22.8527	12.8459	21.6281	17.1705	21.3755	12.1045	protein_coding	aminoadipate-semialdehyde dehydrogenase-phosphopantetheinyl transferase [Source:MGI Symbol;Acc:MGI:1914868]
ENSMUSG00000025940	Tmem70	OK	NotSig	0.0520753	0.753017	15	1.17857	99	84	97	137	17	51	69	37	32	28	93	68	102	101	110.5	93.5	97.7059	76.0784	100.797	110	104.5	105.929	76.2145	60.6529	81.15	89.8068	91.4609	86.7621	16.2989	6.57809	6.832	11.1978	9.80876	11.5018	protein_coding	transmembrane protein 70 [Source:MGI Symbol;Acc:MGI:1915068]
ENSMUSG00000026511	Srp9	OK	NotSig	0.0564255	0.753017	-20	0.761905	64	84	175	182	46	72	64	42	54	79	66.5	91	81.5	58	73.5	66	89.2174	93.6111	94.6094	71.381	86.7778	84.5443	73.4821	82.5766	75.4139	62.4599	69.9125	71.0801	8.66298	5.31932	7.62374	6.20843	7.91246	6.09347	protein_coding	signal recognition particle 9 [Source:MGI Symbol;Acc:MGI:1350930]
ENSMUSG00000026547	Tagln2	OK	NotSig	0.0430913	0.753017	-11	0.887755	87	98	117	159	23	53	83	25	31	61	91	92	109	75	72	105	107.217	103.698	114.735	89.8	81.871	104.951	84.4698	82.4264	96.0063	76.3034	67.1465	89.4949	15.0475	9.03704	6.88084	9.4652	8.93053	6.70639	protein_coding	transgelin 2 [Source:MGI Symbol;Acc:MGI:1312985]
ENSMUSG00000026554	Dcaf8	OK	NotSig	0.0432594	0.753017	-33	0.787097	122	155	52	53	8	17	28	12	10	30	129	165	163	141.5	81.5	136.5	154.875	157.353	166.786	124.167	106.4	134.767	93.0336	107.867	139.871	89.9334	85.369	113.038	57.0665	27.2464	15.1053	22.3525	23.3967	13.7997	protein_coding	DDB1 and CUL4 associated factor 8 [Source:MGI Symbol;Acc:MGI:91860]
ENSMUSG00000026755	Arpc5l	OK	NotSig	0.0618923	0.753017	14	1.16092	101	87	129	185	41	70	74	34	26	69	90	62.5	99.5	92	113	108	110.634	92.0571	107.338	113.059	138.538	114.565	90.2392	71.8592	89.7145	88.2128	112.194	88.6935	11.7949	8.72992	6.90611	14.2039	18.494	8.95764	protein_coding	actin related protein 2/3 complex, subunit 5-like [Source:MGI Symbol;Acc:MGI:1921442]
ENSMUSG00000026917	Wdr5	OK	NotSig	0.0556608	0.753017	-44.5	0.591743	64.5	109	20	31	5	9	17	4	3	13	122	70	120	42.5	69	78	169.2	93.8889	118.647	85.25	67.3333	86.6923	116.766	81.9547	103.246	45.7789	62.2264	61.813	61.6923	17.255	14.5536	53.8785	17.6289	18.692	protein_coding	WD repeat domain 5 [Source:MGI Symbol;Acc:MGI:2155884]
ENSMUSG00000027245	Hypk	OK	NotSig	0.0495659	0.753017	-38	0.577778	52	90	53	44	4	20	20	7	9	37	33.5	85	101	55	45	52	50.75	100.2	107.55	64	63.4444	79.3784	38.4777	78.9478	93.6305	54.8262	51.4184	57.173	23.0412	15.9797	12.3709	15.0539	13.9544	10.9039	protein_coding	huntingtin interacting protein K [Source:MGI Symbol;Acc:MGI:1914943]
ENSMUSG00000027423	Snx5	OK	NotSig	0.0408151	0.753017	-10.5	0.861842	65.5	76	296	375	79	120	176	88	63	145	89	59.5	83	55.5	60	67	108.228	79.8833	96.6818	83.5909	81.4127	87.8345	84.1662	61.8489	78.4836	58.7156	65.3271	72.5188	8.85769	5.50134	4.51427	7.61765	7.8199	4.8071	protein_coding	sorting nexin 5 [Source:MGI Symbol;Acc:MGI:1916428]
ENSMUSG00000027447	Cst3	OK	NotSig	0.0422069	0.753017	7	1.0875	87	80	118	97	19	42	36	39	30	49	81	74	87	74	81	88	81.1053	76.0952	87.75	93.5641	97.0667	96.3061	66.1826	64.1566	79.4567	74.82	80.4559	83.3614	10.32	6.22384	6.38418	9.44762	10.6879	6.79424	protein_coding	cystatin C [Source:MGI Symbol;Acc:MGI:102519]
ENSMUSG00000027514	Zbp1	OK	NotSig	0.0505927	0.753017	-12	0.837838	62	74	38	38	7	16	15	14	7	17	92	56	93	54.5	62	65	130.429	74.5625	106.533	66.2143	67	84.8824	88.5579	55.2132	86.8807	47.158	56.313	68.5544	36.276	15.4755	17.7238	12.7211	15.0048	13.9305	protein_coding	Z-DNA binding protein 1 [Source:MGI Symbol;Acc:MGI:1927449]
ENSMUSG00000027540	Ptpn1	OK	NotSig	0.0554384	0.753017	18	1.24658	91	73	59	73	8	25	40	8	5	46	73.5	98	63	60	88	97	90.375	99.92	79.5	67.375	101	113.217	68.4821	71.4453	60.9016	58.3791	93.9971	91.9029	24.4248	12.6806	9.28585	13.5935	19.0788	9.30798	protein_coding	protein tyrosine phosphatase, non-receptor type 1 [Source:MGI Symbol;Acc:MGI:97805]
ENSMUSG00000027770	Dhx36	OK	NotSig	0.0506993	0.753017	-74.5	0.469751	66	140.5	22	30	2	13	15	4	5	13	142	93	145	80.5	57	71	142	120.846	142.4	107	76.4	89.9231	140.723	73.6602	105.864	93.296	52.3224	60.2276	19	27.1892	23.1568	34.6097	30.2995	23.2535	protein_coding	DEAH (Asp-Glu-Ala-His) box polypeptide 36 [Source:MGI Symbol;Acc:MGI:1919412]
ENSMUSG00000027998	Plrg1	OK	NotSig	0.0617506	0.753017	-8	0.909091	80	88	44	58	13	27	18	12	10	22	94	82	90.5	95.5	36.5	75.5	88.8462	109	102.944	83.9167	63.1	82.8636	77.2829	82.5329	75.9158	70.4545	37.2962	73.1311	10.9824	16.8371	15.6352	11.2704	18.702	8.70744	protein_coding	pleiotropic regulator 1 [Source:MGI Symbol;Acc:MGI:1858197]
ENSMUSG00000028121	Bcar3	OK	NotSig	0.0510871	0.753017	-25	0.75	75	100	104	129	15	35	79	24	12	68	70	92	112	45.5	77	94	105.933	91.8	126.063	52.5833	89.8333	110.662	62.5053	66.1484	97.3502	38.8849	58.5068	83.3908	28.0178	10.1649	9.01699	8.36442	21.6896	8.92104	protein_coding	breast cancer anti-estrogen resistance 3 [Source:MGI Symbol;Acc:MGI:1352501]
ENSMUSG00000028381	Ugcg	OK	NotSig	0.0520752	0.753017	-33	0.720339	85	118	44	73	13	25	35	12	10	22	118	92	144	68	63.5	133.5	142.308	114	129.657	76.5	69.5	128.273	103.614	88.1078	103.094	56.5823	55.323	107.567	31.3036	15.4386	11.8024	17.5855	12.8567	13.4815	protein_coding	UDP-glucose ceramide glucosyltransferase [Source:MGI Symbol;Acc:MGI:1332243]
ENSMUSG00000028651	Ppie	OK	NotSig	0.0462638	0.753017	-26	0.727749	69.5	95.5	38	38	5	14	19	11	6	21	87	89	103	55	77.5	70	82	104.5	118.421	61.1818	99	82.0476	71.6308	85.5057	103.488	50.0785	76.7766	71.2894	20.1271	17.4431	13.1443	11.1655	31.0977	10.5995	protein_coding	peptidylprolyl isomerase E (cyclophilin E) [Source:MGI Symbol;Acc:MGI:1917118]
ENSMUSG00000028799	Zfp362	OK	NotSig	0.0438236	0.753017	40	1.47619	124	84	37	41	1	4	36	4	3	30	128	68	91.5	104	106	143.5	128	80.25	92.7222	103.5	81	131.667	128	59.4306	68.823	80.2906	65.9982	91.8381	N/A	32.2913	9.31142	36.2066	28.5715	15.9811	protein_coding	zinc finger protein 362 [Source:MGI Symbol;Acc:MGI:2652839]
ENSMUSG00000029397	Rchy1	OK	NotSig	0.0591811	0.753017	-36	0.621053	59	95	25	33	9	14	10	10	2	13	65	84.5	121	53.5	48.5	61	79	89.6429	115.8	68.9	48.5	74.6923	58.1213	64.74	107.952	51.3101	47.9166	64.9329	19.7653	18.3808	10.9014	15.226	7.5	14.0778	protein_coding	ring finger and CHY zinc finger domain containing 1 [Source:MGI Symbol;Acc:MGI:1915348]
ENSMUSG00000029625	Cpsf4	OK	NotSig	0.0431674	0.753017	-31.5	0.746988	93	124.5	34	28	3	8	17	6	8	20	99	96	147	93	65.5	106.5	139	163.875	137.882	95.8333	88.75	103.95	100.168	118.782	103.461	93.3575	55.2457	79.4004	73.7767	52.4563	20.4045	10.339	33.7299	14.883	protein_coding	cleavage and polyadenylation specific factor 4 [Source:MGI Symbol;Acc:MGI:1861602]
ENSMUSG00000029725	Ppp1r35	OK	NotSig	0.0598203	0.753017	-11.5	0.863905	73	84.5	33	40	13	15	12	11	7	15	52	87	108.5	62	50	87	84.3077	116.533	113.083	58.0909	74.5714	91.2667	60.3304	90.1641	94.9435	49.6711	61.2805	73.5815	20.2498	23.1325	17.8149	8.05262	21.6749	13.051	protein_coding	protein phosphatase 1, regulatory subunit 35 [Source:MGI Symbol;Acc:MGI:1922853]
ENSMUSG00000029777	Gars	OK	NotSig	0.0516739	0.753017	-23.5	0.732955	64.5	88	128	149	31	58	60	35	36	57	65	83	103.5	48	64.5	67	83.0968	94.1552	104.467	75.5429	87.6389	81.807	64.8757	74.807	90.0342	58.5736	64.9385	68.0509	10.1847	8.61704	6.75769	9.2712	11.2495	6.89468	protein_coding	glycyl-tRNA synthetase [Source:MGI Symbol;Acc:MGI:2449057]
ENSMUSG00000029826	Zc3hav1	OK	NotSig	0.0593927	0.753017	-14	0.869159	93	107	71	94	24	25	45	20	17	34	86.5	98	129	103.5	66	112	117.542	113.4	128.8	108.7	76	108.794	89.9431	88.4125	106.66	86.7404	59.8344	93.1659	17.1745	17.7846	11.3393	14.4689	11.3254	9.80885	protein_coding	zinc finger CCCH type, antiviral 1 [Source:MGI Symbol;Acc:MGI:1926031]
ENSMUSG00000030168	Adipor2	OK	NotSig	0.0619573	0.753017	25	1.2994	108.5	83.5	54	62	20	19	23	14	15	25	40	74	115	110.5	93	118	59.4	82	128.174	118.857	116	117.56	46.3063	70.9986	94.9442	87.5729	102.723	99.3574	9.78355	9.14759	17.3226	22.1934	15.586	12.1314	protein_coding	adiponectin receptor 2 [Source:MGI Symbol;Acc:MGI:93830]
ENSMUSG00000030512	Snrpa1	OK	NotSig	0.0573368	0.753017	-36.5	0.672646	75	111.5	39	46	10	15	21	12	7	20	84	119	123	72.5	89	76	92.5	113.533	125.429	81.5833	96.4286	90.7	85.74	95.0421	102.856	68.6432	78.4797	77.5738	11.5174	15.2271	15.3621	14.8255	26.1615	11.5413	protein_coding	small nuclear ribonucleoprotein polypeptide A' [Source:MGI Symbol;Acc:MGI:1916231]
ENSMUSG00000030655	Smg1	OK	NotSig	0.0602338	0.753017	-19	0.895604	163	182	21	34	6	9	19	4	3	14	150	160	226	101	96	203	159	145.111	216.789	104	106	168.357	136.72	111.53	174.716	86.3181	104.713	136.093	36.7831	31.5918	24.6379	31.8617	12.0554	22.2352	protein_coding	SMG1 homolog, phosphatidylinositol 3-kinase-related kinase (C. elegans) [Source:MGI Symbol;Acc:MGI:1919742]
ENSMUSG00000030695	Aldoa	OK	NotSig	0.0526045	0.753017	-10.5	0.886486	82	92.5	374	442	52	148	242	82	75	217	89.5	75.5	98	78.5	72	85	99.1538	94.7838	106.851	98.6585	86.3867	97.1843	83.8204	80.3454	93.2332	81.9365	74.3278	83.5501	7.91653	4.69285	3.64022	7.16372	5.51946	3.82094	protein_coding	aldolase A, fructose-bisphosphate [Source:MGI Symbol;Acc:MGI:87994]
ENSMUSG00000031403	Dkc1	OK	NotSig	0.0443494	0.753017	19.5	1.29545	85.5	66	48	59	11	21	27	12	12	24	60	51	87	81	84.5	90.5	58.4545	68.619	90.9259	82.5	98.3333	112.792	34.5562	45.0976	67.6023	64.5564	70.2929	87.3376	16.5273	13.0715	11.1992	15.2004	20.9925	15.0287	protein_coding	dyskeratosis congenita 1, dyskerin [Source:MGI Symbol;Acc:MGI:1861727]
ENSMUSG00000031429	Psmd10	OK	NotSig	0.0551105	0.753017	-16	0.815029	70.5	86.5	30	42	8	15	19	11	7	12	112.5	97	78	51	109	79	141.25	120	77.3158	55	103.857	84.75	123.464	105.492	67.5931	45.1216	91.1151	75.4134	27.5958	16.5601	8.89183	11.2217	17.8051	11.1268	protein_coding	proteasome (prosome, macropain) 26S subunit, non-ATPase, 10 [Source:MGI Symbol;Acc:MGI:1858898]
ENSMUSG00000031812	Map1lc3b	OK	NotSig	0.0504476	0.753017	-26.5	0.748815	79	105.5	72	98	16	40	42	30	18	24	110.5	115.5	92.5	71.5	73	121	129.5	126.625	110.69	89.6	78.6667	115.625	102.857	96.5713	86.2523	71.2476	64.731	97.0973	28.2636	14.6719	10.8963	11.5636	11.3716	12.5731	protein_coding	microtubule-associated protein 1 light chain 3 beta [Source:MGI Symbol;Acc:MGI:1914693]
ENSMUSG00000032000	Birc3	OK	NotSig	0.0592996	0.753017	-45	0.505495	46	91	49	57	9	20	28	8	19	22	82	42	113.5	50.5	35	49	86.2222	73.8	112.643	87.125	55.4737	74.4091	62.1797	42.721	85.2194	58.9703	39.0957	53.2435	18.3339	15.6268	13.6186	32.8951	11.9869	13.3523	protein_coding	baculoviral IAP repeat-containing 3 [Source:MGI Symbol;Acc:MGI:1197007]
ENSMUSG00000032018	Sc5d	OK	NotSig	0.0408135	0.753017	-29	0.728972	78	107	28	45	9	22	14	14	4	10	154	85	117.5	101	44.5	62.5	158.111	110.318	126.214	123.429	41.75	88.5	132.586	85.2637	101.416	105.386	36.7872	66.8985	31.1909	19.3939	20.3338	22.1805	10.2744	23.5774	protein_coding	sterol-C5-desaturase [Source:MGI Symbol;Acc:MGI:1353611]
ENSMUSG00000032212	Sltm	OK	NotSig	0.0495353	0.753017	37.5	1.2443	191	153.5	20	22	3	7	12	6	2	12	59	103	203.5	179.5	214	191.5	90	134.571	162.667	191.333	214	194.583	53.3523	116.737	133.075	147.709	212.866	179.685	55.6088	30.495	22.0953	50.3678	22	22.8312	protein_coding	SAFB-like, transcription modulator [Source:MGI Symbol;Acc:MGI:1913910]
ENSMUSG00000032745	Gpbp1	OK	NotSig	0.0592118	0.753017	-18	0.8	72	90	66	67	16	21	30	24	12	30	82	82	102.5	66	39	95	101.5	101.905	119.533	78.375	64.25	103.3	74.0545	83.4239	88.173	62.5869	44.8482	80.6472	19.4912	14.3386	16.2193	10.9259	16.627	12.0559	protein_coding	GC-rich promoter binding protein 1 [Source:MGI Symbol;Acc:MGI:1920524]
ENSMUSG00000033220	Rac2	OK	NotSig	0.0438317	0.753017	-2	0.977011	85	87	609	734	74	148	512	85	60	464	80	88.5	88	81	62.5	86	100.946	97.0203	97.4062	91.7765	82.6667	93.6078	83.7151	80.6615	84.8766	77.1589	66.8242	82.2672	7.83637	4.8351	2.26492	5.9586	7.4238	2.17683	protein_coding	RAS-related C3 botulinum substrate 2 [Source:MGI Symbol;Acc:MGI:97846]
ENSMUSG00000034663	Bmp2k	OK	NotSig	0.0468893	0.753017	-45.5	0.5625	58.5	104	24	39	7	16	16	4	11	9	100	122.5	97.5	59.5	37	80	105.286	114.812	95.9375	54.25	61.5455	93.3333	73.4001	94.9306	68.4219	39.7514	46.1449	64.6085	27.3511	16.1635	17.9122	17.3608	14.72	22.5684	protein_coding	BMP2 inducible kinase [Source:MGI Symbol;Acc:MGI:2155456]
ENSMUSG00000034902	Pip5k1c	OK	NotSig	0.0490135	0.753017	-39.5	0.745981	116	155.5	39	34	1	4	29	6	3	30	77	280	151	174	72	109	77	255	147.621	137	119.333	116.867	77	247.501	130.432	97.0267	64.9646	84.4687	N/A	32.596	12.5785	33.6472	78.148	14.2633	protein_coding	phosphatidylinositol-4-phosphate 5-kinase, type 1 gamma [Source:MGI Symbol;Acc:MGI:1298224]
ENSMUSG00000036120	Rfxank	OK	NotSig	0.0399981	0.753017	-13.5	0.840237	71	84.5	28	34	6	11	17	8	4	16	40.5	87	101	56.5	149.5	96	50.6667	88	98.6471	61.125	188	128.062	45.4311	70.0716	83.2893	51.7144	148.017	92.5095	10.6979	16.3457	12.6174	15.0362	73.929	24.0521	protein_coding	regulatory factor X-associated ankyrin-containing protein [Source:MGI Symbol;Acc:MGI:1333865]
ENSMUSG00000036398	Ppp1r11	OK	NotSig	0.0456271	0.753017	-24	0.7	56	80	83	135	20	66	49	24	12	47	104.5	76	84	50.5	70	56	108.05	97.2121	95.5102	65.1667	89.4167	83.1064	86.0507	78.8135	80.123	51.3774	66.4603	65.7293	14.8929	8.77843	7.85006	8.82738	17.9585	9.47348	protein_coding	protein phosphatase 1, regulatory (inhibitor) subunit 11 [Source:MGI Symbol;Acc:MGI:1923747]
ENSMUSG00000036442	Thap11	OK	NotSig	0.0446216	0.753017	12.5	1.20833	72.5	60	30	30	7	8	15	9	6	15	51	74	65	64	90.5	59	52.7143	83	72.0667	80.4444	121.667	91.2	49.6081	69.6929	63.5668	66.1486	109.839	75.7142	7.04311	17.62	8.51244	20.8734	27.5084	15.2697	protein_coding	THAP domain containing 11 [Source:MGI Symbol;Acc:MGI:1930964]
ENSMUSG00000036478	Btg1	OK	NotSig	0.0500726	0.753017	-13.5	0.860825	83.5	97	240	283	25	54	204	30	28	182	107	95	94.5	76	77.5	84	127.4	106.315	103.554	93.4	85.5714	97.4011	105.211	82.4679	82.6328	61.9975	63.8223	74.2099	15.172	10.5867	4.24737	14.5852	10.4782	4.59031	protein_coding	B cell translocation gene 1, anti-proliferative [Source:MGI Symbol;Acc:MGI:88215]
ENSMUSG00000036751	Cox6b1	OK	NotSig	0.0559737	0.753017	-7.5	0.907407	73.5	81	300	317	43	144	130	103	78	119	79	79	86.5	72	72	75	81.814	86.4306	95.7462	79.5825	76.0385	86.8824	70.0537	72.4749	82.1506	64.6682	66.0812	71.7235	6.32204	4.35493	4.43575	4.99094	4.69657	4.97437	protein_coding	cytochrome c oxidase, subunit VIb polypeptide 1 [Source:MGI Symbol;Acc:MGI:107460]
ENSMUSG00000036752	Tubb4b	OK	NotSig	0.0443402	0.753017	-11.5	0.865497	74	85.5	161	210	76	98	36	62	60	39	83.5	83.5	102.5	79	67	83	97.9342	96.6633	108.583	86.9839	81.0833	98.9231	78.3099	78.2791	93.5024	69.88	61.0242	81.9659	6.91062	6.43724	8.69093	6.90617	7.32773	10.5386	protein_coding	tubulin, beta 4B class IVB [Source:MGI Symbol;Acc:MGI:1915472]
ENSMUSG00000037058	Paip2	OK	NotSig	0.0577142	0.753017	-9	0.901099	82	91	133	125	19	27	79	24	23	86	89	98	87	94.5	82	78.5	105.684	118.778	100.089	99	94	87.9884	83.8494	88.8228	85.0986	77.0828	79.6997	74.8207	15.1723	16.2435	6.2266	12.2872	11.7955	5.04162	protein_coding	polyadenylate-binding protein-interacting protein 2 [Source:MGI Symbol;Acc:MGI:1915119]
ENSMUSG00000037253	Mex3c	OK	NotSig	0.0524486	0.753017	24	1.27586	111	87	27	35	6	11	18	8	7	12	73	75	97	150.5	128	86	67.1667	81.7273	99.4444	165.5	121.714	102.167	51.4029	67.1518	78.9135	129.705	91.3868	84.8162	17.7697	12.0167	14.9963	38.0465	34.3079	17.8669	protein_coding	mex3 RNA binding family member C [Source:MGI Symbol;Acc:MGI:2652843]
ENSMUSG00000037405	Icam1	OK	NotSig	0.0568144	0.753017	-56	0.58209	78	134	46	55	7	22	26	9	12	25	111	129.5	146	57	68.5	88	103.143	132.818	131	116	79.5833	105.44	63.6493	106.729	108.068	65.9201	66.788	85.5923	31.8937	17.6635	11.7194	38.4357	14.8739	12.59	protein_coding	intercellular adhesion molecule 1 [Source:MGI Symbol;Acc:MGI:96392]
ENSMUSG00000037447	Arid5a	OK	NotSig	0.0443744	0.753017	1	1.01235	82	81	143	165	27	71	67	34	21	88	71	76	119	62.5	89	87	94.8889	97.2394	124.612	89.5294	80.6667	101.614	72.8316	70.2752	98.9985	58.5946	61.9439	75.9253	13.4512	8.46488	10.0714	12.8405	11.1964	7.69603	protein_coding	AT rich interactive domain 5A (MRF1-like) [Source:MGI Symbol;Acc:MGI:2443039]
ENSMUSG00000037461	Ints7	OK	NotSig	0.0560737	0.753017	45.5	1.5	136.5	91	26	38	4	15	19	4	7	15	68	55	124	111	121	170	81	96.6667	120.895	133	119.429	168.933	65.1883	56.8667	100.453	123.106	99.8722	128.662	29.6479	27.5504	15.0574	32.4885	25.7967	23.9387	protein_coding	integrator complex subunit 7 [Source:MGI Symbol;Acc:MGI:1924315]
ENSMUSG00000037563	Rps16	OK	NotSig	0.0500116	0.753017	-2	0.96875	62	64	3317	3725	4	6	3715	2	2	3313	38.5	59	64	44	34.5	62	39.5	55.8333	73.7812	44	34.5	71.9101	39.4117	51.0517	64.0368	40.9878	11.5758	62.4666	1.55456	9.64855	0.66685	16	32.5	0.691913	protein_coding	ribosomal protein S16 [Source:MGI Symbol;Acc:MGI:98118]
ENSMUSG00000038622	Med30	OK	NotSig	0.0477293	0.753017	-16.5	0.816667	73.5	90	44	47	10	17	20	17	8	19	91.5	63	97	60	111	78	98.5	94.2941	124.25	79.5882	100.375	68.4211	71.4339	69.6455	97.1696	51.9353	85.9849	46.4772	22.1817	16.4471	18.9551	17.1398	17.2523	11.4443	protein_coding	mediator complex subunit 30 [Source:MGI Symbol;Acc:MGI:1917040]
ENSMUSG00000039016	Timm8b	OK	NotSig	0.0443533	0.753017	-14	0.82716	67	81	95	84	13	39	32	31	23	41	69	82	86.5	56	69	66	93.3077	99.8205	96.5625	80.7419	76.2174	82.878	76.1009	85.2247	83.7536	64.2638	57.4948	70.1946	19.1898	9.51963	8.86957	9.32611	11.1825	7.75228	protein_coding	translocase of inner mitochondrial membrane 8B [Source:MGI Symbol;Acc:MGI:1353424]
ENSMUSG00000039615	Stub1	OK	NotSig	0.0497738	0.753017	-45	0.653846	85	130	49	59	6	20	33	7	13	29	85	115	132	67	73	115	93.1667	127.8	153.455	85.8571	72.4615	126.345	53.7118	79.4843	113.941	79.8589	64.8851	99.7161	33.4927	24.1656	17.4581	14.1849	9.45815	14.8208	protein_coding	STIP1 homology and U-Box containing protein 1 [Source:MGI Symbol;Acc:MGI:1891731]
ENSMUSG00000040112	Mrps35	OK	NotSig	0.0616667	0.753017	-26	0.638889	46	72	33	53	10	16	27	11	6	16	128.5	54.5	78	38	69	40	124.1	78.5625	88.037	69.5455	74.8333	65.75	94.7671	60.4606	66.4485	42.6991	69.1302	49.7709	23.5511	16.0582	12.0918	21.427	13.649	14.9291	protein_coding	mitochondrial ribosomal protein S35 [Source:MGI Symbol;Acc:MGI:2385255]
ENSMUSG00000040592	Cd79b	OK	NotSig	0.0443581	0.753017	-5	0.939759	78	83	1177	1420	268	517	635	409	213	555	83.5	74	87	72	78	82	93.2276	87.5435	97.1622	85.846	85.7324	92.5892	76.1479	70.2727	81.2338	67.4297	69.4962	76.7336	3.44793	2.52059	2.1734	3.06688	3.92433	2.33584	protein_coding	CD79B antigen [Source:MGI Symbol;Acc:MGI:96431]
ENSMUSG00000040613	Apobec1	OK	NotSig	0.0491275	0.753017	49	1.60494	130	81	36	39	7	12	20	7	6	23	97	81.5	62	84	88	143	95	116.5	87.5	132	105	150.826	75.2765	74.7459	67.4347	83.3195	42.5383	118.71	25.3743	31.7651	13.9689	43.9859	42.5511	19.7439	protein_coding	apolipoprotein B mRNA editing enzyme, catalytic polypeptide 1 [Source:MGI Symbol;Acc:MGI:103298]
ENSMUSG00000040699	Limd2	OK	NotSig	0.0569349	0.753017	-6	0.92	69	75	430	551	88	216	247	119	89	222	70.5	73.5	78	64	66	73.5	86.625	85.5417	94.3077	78.9916	80.7865	86.3333	70.5995	67.1081	78.4534	62.6695	63.0485	73.1207	5.78515	4.14318	3.67425	4.90565	6.22003	3.33829	protein_coding	LIM domain containing 2 [Source:MGI Symbol;Acc:MGI:1915053]
ENSMUSG00000040945	Rcc2	OK	NotSig	0.0630358	0.753017	-7	0.928571	91	98	183	253	36	62	155	27	21	135	62	87	119	86	87	94	84.8611	108.016	127.806	89.2963	94.0476	111.052	66.0861	80.8537	107.508	66.3918	75.8085	89.347	11.4327	9.84568	5.86506	13.0962	14.9403	6.06527	protein_coding	regulator of chromosome condensation 2 [Source:MGI Symbol;Acc:MGI:1919784]
ENSMUSG00000041355	Ssr2	OK	NotSig	0.0618673	0.753017	-6.5	0.906475	63	69.5	179	152	30	77	45	61	52	66	52	63	114	53	60.5	72.5	64.3667	85.5455	114.622	66.459	75.8269	88.6818	46.3964	66.6673	92.7102	50.8861	61.3021	73.6747	9.27789	7.19541	10.5834	6.22745	6.86647	7.14307	protein_coding	signal sequence receptor, beta [Source:MGI Symbol;Acc:MGI:1913506]
ENSMUSG00000041782	Lad1	OK	NotSig	0.0531439	0.753017	-8.5	0.905556	81.5	90	26	43	6	29	8	9	10	7	104.5	83	106.5	103	72	77	128.833	95.2069	111.875	114.111	66.2	71.5714	117.116	76.6829	105.805	90.5654	59.1794	62.0281	26.0825	12.2886	13.8363	22.1023	9.09065	14.8129	protein_coding	ladinin [Source:MGI Symbol;Acc:MGI:109343]
ENSMUSG00000041959	S100a10	OK	NotSig	0.0574741	0.753017	7	1.08537	89	82	51	73	10	15	48	9	13	29	81	54	87	57	72	94	80.9	69.1333	89.7917	72.2222	109.308	108.828	70.8319	58.6028	76.7785	62.5228	78.2134	95.4242	12.3292	10.5496	6.52932	12.9237	29.6917	10.5135	protein_coding	S100 calcium binding protein A10 (calpactin) [Source:MGI Symbol;Acc:MGI:1339468]
ENSMUSG00000042167	Papd4	OK	NotSig	0.0475716	0.753017	4	1.05797	73	69	45	57	11	14	32	14	9	22	54	70.5	77.5	60.5	99	86	66.3636	74.3571	95.3438	91.2857	158.889	107.591	49.4632	56.4468	72.8749	59.0713	102.984	80.9238	16.3342	14.0906	12.5932	22.9492	46.7863	15.6376	protein_coding	PAP associated domain containing 4 [Source:MGI Symbol;Acc:MGI:2140950]
ENSMUSG00000042406	Atf4	OK	NotSig	0.0495536	0.753017	-4.5	0.957746	102	106.5	166	212	44	71	97	46	25	95	121	88	121	91.5	96	114	121.409	96.831	131.948	103.022	103.28	112.274	89.0683	76.8562	110.512	80.2874	80.5519	91.0008	11.8701	7.24454	7.34125	9.41104	12.8167	6.27092	protein_coding	activating transcription factor 4 [Source:MGI Symbol;Acc:MGI:88096]
ENSMUSG00000042535	Gtpbp1	OK	NotSig	0.0625038	0.753017	49	1.66216	123	74	31	29	10	7	12	6	7	18	59	75	78.5	87.5	124	134.5	66.9	93.7143	96.8333	107.667	105.143	137.833	55.4986	69.3066	75.6041	88.5199	87.9217	113.184	13.089	26.868	21.4825	30.2904	22.0739	18.8841	protein_coding	GTP binding protein 1 [Source:MGI Symbol;Acc:MGI:109443]
ENSMUSG00000045411	2410002F23Rik	OK	NotSig	0.0578979	0.753017	-46.5	0.785714	170.5	217	20	27	4	6	17	5	1	14	323	212	211	203	213	125	305.5	212.167	194.529	214.4	213	145.929	298.223	198.196	170.451	174.255	213	105.218	35.9826	32.4596	19.5113	61.0513	N/A	27.3561	protein_coding	RIKEN cDNA 2410002F23 gene [Source:MGI Symbol;Acc:MGI:1914226]
ENSMUSG00000050075	Gpr171	OK	NotSig	0.0469178	0.753017	25	1.36765	93	68	26	37	15	13	9	14	6	6	74	58	67	102.5	100.5	42	68.4667	81.3846	81.6667	123.357	103.5	92	59.5585	60.8679	51.0719	97.407	88.9964	46.0643	7.98562	16.2127	23.6878	23.3915	20.7666	45.8258	protein_coding	G protein-coupled receptor 171 [Source:MGI Symbol;Acc:MGI:2442043]
ENSMUSG00000050708	Ftl1	OK	NotSig	0.0583093	0.753017	-9	0.897727	79	88	889	1127	183	424	520	217	266	406	80	80	95.5	63	73	91	91.8798	92.7264	101.24	86.8756	83.4323	100.2	75.3327	77.1539	89.703	67.1218	70.8487	89.4337	4.58086	2.73132	2.07017	4.72605	3.00411	2.37047	protein_coding	ferritin light polypeptide 1 [Source:MGI Symbol;Acc:MGI:95589]
ENSMUSG00000051671	Coa6	OK	NotSig	0.0502925	0.753017	-12	0.84	63	75	28	25	6	9	10	13	3	12	76.5	55	105	79	38	54	83.8333	59.3333	118.9	78	40	67	56.4566	47.3158	103.15	61.6907	36.1189	52.7137	26.9733	13.4959	20.585	13.6565	12.1655	13.687	protein_coding	cytochrome c oxidase assembly factor 6 [Source:MGI Symbol;Acc:MGI:1915142]
ENSMUSG00000053898	Ech1	OK	NotSig	0.062977	0.753017	-18	0.790698	68	86	79	90	27	41	22	27	20	32	70	96	65	61	62	77	101.963	122.073	86.7273	74.1481	79.55	96.125	79.8849	90.9964	71.1661	61.3845	66.5474	75.54	15.5922	13.9044	11.4539	8.97158	12.2514	11.4895	protein_coding	enoyl coenzyme A hydratase 1, peroxisomal [Source:MGI Symbol;Acc:MGI:1858208]
ENSMUSG00000054309	Cpsf3	OK	NotSig	0.0627438	0.753017	20.5	1.28082	93.5	73	44	55	11	15	29	8	4	32	68	62	80	121	115	87	79.4545	69.3333	97.4828	118.875	103	122.969	63.8805	60.1301	82.1176	80.6644	75.9789	89.4475	15.6166	9.83128	11.5958	29.5795	35.48	18.0938	protein_coding	cleavage and polyadenylation specificity factor 3 [Source:MGI Symbol;Acc:MGI:1859328]
ENSMUSG00000056201	Cfl1	OK	NotSig	0.0467653	0.753017	-7	0.918605	79	86	470	636	64	121	451	53	35	382	75	85	88	74	77	79.5	88.1406	96.157	92.7206	86.5472	99.8286	84.2906	68.1253	77.9143	79.1369	73.1171	79.5795	70.7543	7.57187	5.51748	2.30994	7.92781	12.1772	2.51056	protein_coding	cofilin 1, non-muscle [Source:MGI Symbol;Acc:MGI:101757]
ENSMUSG00000056579	Tug1	OK	NotSig	0.053398	0.753017	34.5	1.30942	146	111.5	23	24	5	10	9	13	3	7	97	111.5	194	131	160	208	99.6	139.8	154.778	151.462	260.667	185.143	94.3382	116.726	131.954	112.392	189.353	175.107	16.6301	29.8618	25.8638	26.2372	143.631	23.8072	processed_transcript	taurine upregulated gene 1 [Source:MGI Symbol;Acc:MGI:2144114]
ENSMUSG00000057788	Ddx49	OK	NotSig	0.0544673	0.753017	28	1.53846	80	52	52	49	10	25	14	10	19	23	40.5	52	62	88.5	76	78	78.3	69.48	74.7143	95.4	96.8947	89.5652	47.5792	61.4759	63.6101	81.7036	74.7109	82.4107	31.4625	7.3087	12.0327	15.9821	14.998	7.82361	protein_coding	DEAD (Asp-Glu-Ala-Asp) box polypeptide 49 [Source:MGI Symbol;Acc:MGI:2136689]
ENSMUSG00000059291	Rpl11	OK	NotSig	0.0603747	0.753017	-2	0.969697	64	66	2279	2548	137	345	2066	166	144	1969	54	64	67	51	59	66	67.0438	79.6609	76.4845	64.2169	73.2361	74.6689	53.9171	65.8806	66.9591	52.337	62.1536	65.0756	4.06482	2.82804	0.876899	3.69152	3.7997	0.905129	protein_coding	ribosomal protein L11 [Source:MGI Symbol;Acc:MGI:1914275]
ENSMUSG00000060152	Pop5	OK	NotSig	0.0428323	0.753017	-8	0.884058	61	69	45	63	12	35	16	21	7	17	103.5	63	78.5	57	61	77	115.583	82.4571	88.125	66.0952	67.2857	76.2941	73.8605	64.8475	75.2662	53.5126	57.1345	68.7179	27.6404	10.7195	14.3692	10.6909	16.1757	8.28214	protein_coding	processing of precursor 5, ribonuclease P/MRP family (S. cerevisiae) [Source:MGI Symbol;Acc:MGI:2151221]
ENSMUSG00000062006	Rpl34	OK	NotSig	0.0568684	0.753017	-2	0.969697	64	66	4839	5204	728	2014	2462	1505	1022	2312	62	64	67	62	63	66	74.603	77.8461	78.6223	73.3468	74.1732	77.6574	62.2945	64.7627	68.3828	61.3554	63.6697	68.0263	1.82881	1.12654	0.89244	1.19382	1.36905	0.899274	protein_coding	ribosomal protein L34 [Source:MGI Symbol;Acc:MGI:1915686]
ENSMUSG00000062054	Iah1	OK	NotSig	0.0413519	0.753017	-27	0.72449	71	98	72	64	14	28	22	21	19	32	77.5	96.5	111	69	71	79	119.214	91.3214	121.182	106.81	75.7895	86.3438	93.8127	78.8871	109.135	73.5582	59.4793	74.7009	24.2077	8.44638	11.9996	21.3418	10.7387	7.82451	protein_coding	isoamyl acetate-hydrolyzing esterase 1 homolog [Source:MGI Symbol;Acc:MGI:1914982]
ENSMUSG00000062353	Gm15772	OK	NotSig	0.049382	0.753017	-10	0.827586	48	58	37	65	43	11	11	23	5	9	64	41	54	47	38	50	71.8605	49.3636	71.3636	52.087	53.4	54.3333	57.4946	33.2574	62.6057	46.5225	48.8737	46.7606	6.89058	12.8702	12.3761	5.25324	11.5914	9.81637	processed_pseudogene	predicted gene 15772 [Source:MGI Symbol;Acc:MGI:3805541]
ENSMUSG00000063316	Rpl27	OK	NotSig	0.0569396	0.753017	-1	0.983871	61	62	3189	3919	609	1452	1858	930	613	1646	59	59	63	57	61	63	72.2003	72.3292	74.3332	68.3516	70.8385	72.6525	59.6352	59.4716	63.5563	56.4227	59.0119	62.7179	1.97311	1.26876	0.982232	1.6899	1.77053	1.01104	protein_coding	ribosomal protein L27 [Source:MGI Symbol;Acc:MGI:98036]
ENSMUSG00000063889	Crem	OK	NotSig	0.0419252	0.753017	-52	0.584	73	125	30	22	5	6	11	13	5	12	181	125	98	74	70	79.5	149.4	189.167	108.273	78.4615	80.6	97.1667	113.915	141.596	86.7186	65.3129	72.2069	75.4024	44.6616	67.2193	20.7229	13.5961	20.8389	25.3176	protein_coding	cAMP responsive element modulator [Source:MGI Symbol;Acc:MGI:88495]
ENSMUSG00000064360	mt-Nd3	OK	NotSig	0.0483683	0.753017	1	1.01923	53	52	189	161	10	121	30	36	115	38	58.5	52	49.5	52.5	54	45.5	70.2	54.0909	49.3	59.3056	64.887	47.6053	64.4354	50.72	48.5215	53.7934	59.0311	46.2705	12.1589	1.83143	1.58524	5.80569	3.65451	1.72651	protein_coding	mitochondrially encoded NADH dehydrogenase 3 [Source:MGI Symbol;Acc:MGI:102499]
ENSMUSG00000066595	Mfsd7b	OK	NotSig	0.0438241	0.753017	-40	0.627907	67.5	107.5	28	34	4	20	10	9	11	8	102.5	91	130	74	77	55	119.5	107.1	159.2	72.7778	97.0909	70.5	105.966	78.6645	133.962	51.0531	62.5388	55.5282	34.2406	17.1729	30.8451	18.006	27.7044	16.98	protein_coding	major facilitator superfamily domain containing 7B [Source:MGI Symbol;Acc:MGI:2444881]
ENSMUSG00000068105	Tnfrsf13c	OK	NotSig	0.0617089	0.753017	-5	0.942529	82	87	166	184	9	27	148	15	6	145	84	63	94	69	59.5	84	76.2222	80.7407	111.608	86.9333	55.8333	97.5379	62.7559	66.0672	86.7656	71.1804	51.1459	79.1779	14.2261	9.78888	6.01173	15.6766	9.62433	4.82348	protein_coding	tumor necrosis factor receptor superfamily, member 13c [Source:MGI Symbol;Acc:MGI:1919299]
ENSMUSG00000069769	Msi2	OK	NotSig	0.0496309	0.753017	-40.5	0.649351	75	115.5	39	48	11	21	16	6	13	20	140	84	150	85.5	90	73.5	125.364	85.3333	158.562	111.667	90.4615	92	102.329	61.6196	146.889	64.6689	72.6029	69.3689	19.3392	13.7223	15.2447	41.8272	16.7193	14.7265	protein_coding	musashi RNA-binding protein 2 [Source:MGI Symbol;Acc:MGI:1923876]
ENSMUSG00000071708	Sms	OK	NotSig	0.0572242	0.753017	6	1.08	81	75	79	123	21	46	56	20	18	41	59	69.5	81	141	80.5	80	96.9524	82.4783	101.25	160.8	113.222	100.634	61.3808	67.5998	83.8388	109.217	84.6018	78.0862	22.9863	8.46492	8.26934	27.1844	21.2817	11.7398	protein_coding	spermine synthase [Source:MGI Symbol;Acc:MGI:109490]
ENSMUSG00000074656	Eif2s2	OK	NotSig	0.054624	0.753017	-7	0.893939	59	66	197	230	42	75	113	69	25	103	76	62	66	55	56	65	92.3333	81.0267	88.5752	75.2609	66.52	78.8641	67.5272	64.7521	65.3563	58.6845	52.4567	63.4365	12.0236	7.23286	7.19038	7.29078	9.51615	5.23443	protein_coding	eukaryotic translation initiation factor 2, subunit 2 (beta) [Source:MGI Symbol;Acc:MGI:1914454]
ENSMUSG00000078656	Vps25	OK	NotSig	0.0565514	0.753017	25.5	1.32075	105	79.5	28	38	4	9	25	2	3	23	47	78	123	71.5	166	103	57	94.6667	107.92	71.5	186.667	124.783	53.5867	82.8366	95.3691	67.8675	181.469	109.525	12.5499	16.8828	10.0013	22.5	32.2972	14.0861	protein_coding	vacuolar protein sorting 25 [Source:MGI Symbol;Acc:MGI:106354]
ENSMUSG00000078681	Tm2d3	OK	NotSig	0.0612858	0.753017	30.5	1.52586	88.5	58	58	45	6	14	25	15	12	31	111.5	75.5	53	94	99.5	83	111.667	88.7143	72.44	122.333	113.5	103.355	85.9261	69.5285	59.4523	81.7905	83.3901	87.5604	30.9167	16.5242	9.21269	26.6781	25.874	10.0126	protein_coding	TM2 domain containing 3 [Source:MGI Symbol;Acc:MGI:1915884]
ENSMUSG00000079427	Mthfsl	OK	NotSig	0.0620371	0.753017	-22.5	0.651163	42	64.5	33	24	5	8	11	9	6	18	45	53	87	55	39	41	78.4	79.25	103.091	78.6667	62.3333	48.1667	53.9877	51.107	64.2224	56.6661	41.463	38.541	37.6053	24.7197	22.1554	28.3206	22.5295	6.72195	protein_coding	5, 10-methenyltetrahydrofolate synthetase-like [Source:MGI Symbol;Acc:MGI:3780550]
ENSMUSG00000091337	Eid1	OK	NotSig	0.0575016	0.753017	-22	0.721519	57	79	55	69	16	22	31	13	14	28	79	56	102	55	79.5	56.5	89	80.3636	113.29	81.5385	91.3571	66.4286	80.778	65.7216	95.096	59.6303	75.0885	55.3851	9.86408	12.7893	12.4491	22.6904	19.4565	7.95796	protein_coding	EP300 interacting inhibitor of differentiation 1 [Source:MGI Symbol;Acc:MGI:1889651]
ENSMUSG00000097415	AU020206	OK	NotSig	0.0545073	0.753017	-8	0.956522	176	184	75	105	19	27	59	18	10	47	179	141	192	176.5	184	171	178.632	173.926	182.322	158.778	131.2	159.021	145.191	130.182	166.478	122.441	83.0558	138.365	22.1632	25.4402	9.01769	19.8551	29.5612	10.9332	lincRNA	expressed sequence AU020206 [Source:MGI Symbol;Acc:MGI:2142134]
ENSMUSG00000002870	Mcm2	OK	NotSig	0.0650868	0.755335	-28	0.705263	67	95	43	46	11	20	15	14	9	20	69	61	131	68	34	86	81.7273	76.9	145.067	72.5714	79.8889	92.15	69.5761	57.4326	131.937	62.8123	50.4855	63.1984	12.817	11.0169	15.6316	11.4569	25.367	15.333	protein_coding	minichromosome maintenance complex component 2 [Source:MGI Symbol;Acc:MGI:105380]
ENSMUSG00000006134	Crkl	OK	NotSig	0.0656961	0.755335	-37	0.626263	62	99	30	22	4	3	15	5	4	21	84	74	119	58	52	80	98.5	89.6667	123.6	42.6	59.75	94.3333	92.2565	68.0049	100.341	36.004	49.3196	71.2492	21.7006	42.5846	19.581	10.4814	20.471	15.6212	protein_coding	v-crk avian sarcoma virus CT10 oncogene homolog-like [Source:MGI Symbol;Acc:MGI:104686]
ENSMUSG00000016344	Ppdpf	OK	NotSig	0.0649791	0.755335	-16	0.827957	77	93	70	101	16	18	67	11	5	54	82.5	100.5	100	104	74	77	101.062	106.722	104.791	94.0909	71.8	89.9815	81.5292	90.3064	92.4526	82.9604	58.477	77.0251	17.129	13.2077	6.45552	13.4627	20.2099	6.91025	protein_coding	pancreatic progenitor cell differentiation and proliferation factor [Source:MGI Symbol;Acc:MGI:1913746]
ENSMUSG00000024610	Cd74	OK	NotSig	0.0639356	0.755335	-1	0.988636	87	88	4366	4697	118	240	4339	165	58	4143	81.5	88.5	88	82	84	87	94.8559	102.979	97.4114	88.3758	96.6552	95.6754	79.8807	85.4174	84.3698	75.1221	82.9931	84.1092	5.53269	4.05539	0.782451	3.84271	7.28495	0.748367	protein_coding	CD74 antigen (invariant polypeptide of major histocompatibility complex, class II antigen-associated) [Source:MGI Symbol;Acc:MGI:96534]
ENSMUSG00000025613	Cct8	OK	NotSig	0.0642752	0.755335	-2	0.974194	75.5	77.5	206	284	47	127	110	57	51	98	71	64	90	73	69	79	103.979	91.1024	103.464	83.8596	80.5294	96.4898	78.2674	69.4194	86.2723	64.7122	64.9181	78.6541	12.3446	6.04153	5.66778	7.42361	7.58266	6.21439	protein_coding	chaperonin containing Tcp1, subunit 8 (theta) [Source:MGI Symbol;Acc:MGI:107183]
ENSMUSG00000026867	Gapvd1	OK	NotSig	0.0649006	0.755335	32	1.31068	135	103	29	21	3	5	13	9	7	13	36	127	103	135	170	127	88	118	108.385	149.778	179.143	128.769	55.3683	85.8397	81.2911	142.775	168.297	95.4942	58.6202	36.2271	19.5948	16.3985	25.4076	22.0803	protein_coding	GTPase activating protein and VPS9 domains 1 [Source:MGI Symbol;Acc:MGI:1913941]
ENSMUSG00000032786	Alas1	OK	NotSig	0.0649859	0.755335	-53	0.569106	70	123	21	21	2	10	9	9	1	11	183.5	104.5	128	51	54	91	183.5	112.7	118.889	70.4444	54	101.636	183.254	94.8132	91.3801	61.703	54	69.8157	9.5	19.6492	24.1537	12.7781	N/A	22.5289	protein_coding	aminolevulinic acid synthase 1 [Source:MGI Symbol;Acc:MGI:87989]
ENSMUSG00000034892	Rps29	OK	NotSig	0.0636864	0.755335	-2	0.970149	65	67	3944	4533	229	1031	3273	521	441	2982	63	68	67	59	66	65.5	74.3319	79.0795	77.4296	71.2841	76.839	75.8421	62.8941	66.8382	66.8118	60.6314	64.7738	65.7337	2.88458	1.49497	0.763652	1.92584	2.26237	0.762513	protein_coding	ribosomal protein S29 [Source:MGI Symbol;Acc:MGI:107681]
ENSMUSG00000035356	Nfkbiz	OK	NotSig	0.0654026	0.755335	-45.5	0.648649	84	129.5	26	38	4	4	30	N/A	2	24	125	221	125	N/A	78	84	113	214.5	135.767	N/A	78	112.917	98.7876	197.212	120.749	N/A	77.2205	90.4464	27.1078	46.2412	11.9319	N/A	11	14.1916	protein_coding	nuclear factor of kappa light polypeptide gene enhancer in B cells inhibitor, zeta [Source:MGI Symbol;Acc:MGI:1931595]
ENSMUSG00000043162	Pyurf	OK	NotSig	0.0656597	0.755335	-25	0.715909	63	88	22	29	6	10	13	6	5	11	77	49.5	96	66	49	81	83.8333	74.4	107.308	62.3333	42.8	87	77.2571	60.2233	84.9094	50.0079	39.2904	77.8055	15.4627	15.2769	16.4361	14.6735	7.56571	12.5184	protein_coding	Pigy upstream reading frame [Source:MGI Symbol;Acc:MGI:1913709]
ENSMUSG00000054435	Gimap4	OK	NotSig	0.0646882	0.755335	-9	0.891566	74	83	181	249	41	97	111	52	46	83	76	82	85	69	79	72	101.268	112.124	101.991	86.6538	98.2826	88.6506	75.4267	80.4301	77.2222	68.8455	76.8206	67.3607	13.6516	9.2326	6.76027	8.52367	9.24057	7.4937	protein_coding	GTPase, IMAP family member 4 [Source:MGI Symbol;Acc:MGI:1349656]
ENSMUSG00000079418	Atg4a	OK	NotSig	0.0659319	0.755335	-26.5	0.747619	78.5	105	20	26	6	11	9	4	4	12	55	104	193	167	78.5	63	79.3333	119.273	168.333	143.75	74.5	79.6667	58.5809	93.3775	142.334	124.286	73.0173	70.2232	29.7172	24.5331	28.0005	34.8673	8.10864	12.0254	protein_coding	autophagy related 4A, cysteine peptidase [Source:MGI Symbol;Acc:MGI:2147903]
ENSMUSG00000079477	Rab7	OK	NotSig	0.064732	0.755335	-12	0.877551	86	98	77	71	3	7	61	3	3	71	174	82	98	27	7	87	162.333	109.286	108.049	68	37.3333	97.0986	156.051	75.0412	93.3979	46.2831	16.0803	80.8459	30.3003	38.7721	6.86762	42.5088	30.8347	6.62776	protein_coding	RAB7, member RAS oncogene family [Source:MGI Symbol;Acc:MGI:105068]
ENSMUSG00000087642	Ighe	OK	NotSig	0.0659141	0.755335	9.5	1.12667	84.5	75	146	187	11	45	131	26	29	91	80	69	77	71	108	88	88.4545	81.9556	90.8702	80.5	105.276	102.242	75.466	65.8879	77.2588	69.0865	88.1258	83.2689	14.8748	9.40438	4.62965	8.90518	11.1607	7.09598	IG_C_gene	Immunoglobulin heavy constant epsilon [Source:MGI Symbol;Acc:MGI:2685746]
ENSMUSG00000096472	Cdkn2d	OK	NotSig	0.0635688	0.755335	-40	0.529412	45	85	22	21	6	9	6	11	6	5	104	46	126.5	50	43	36	97.8333	90.6667	116.833	89.9091	46	38	89.3441	55.3103	82.7131	68.2688	38.201	31.7665	17.0888	33.3296	33.0226	20.7962	12.0803	9.65401	protein_coding	cyclin-dependent kinase inhibitor 2D (p19, inhibits CDK4) [Source:MGI Symbol;Acc:MGI:105387]
ENSMUSG00000002733	Plekha3	OK	NotSig	0.0676601	0.75538	-56.5	0.581481	78.5	135	26	43	13	22	8	8	9	9	128	134.5	151	44.5	51	135	144.385	149.409	162.5	98.5	93.3333	140	115.371	107.016	133.085	56.1259	58.0366	118.981	25.557	21.3166	37.0063	38.6468	28.3029	25.3903	protein_coding	pleckstrin homology domain-containing, family A (phosphoinositide binding specific) member 3 [Source:MGI Symbol;Acc:MGI:1932515]
ENSMUSG00000009013	Dynll1	OK	NotSig	0.0682738	0.75538	-7	0.914634	75	82	309	360	76	183	101	126	89	94	76	80	92	76	80	71.5	99.7237	92.8798	103.96	88.0317	90.1798	88.1809	78.2085	76.1494	82.5539	70.4197	69.024	71.1628	7.61763	4.92923	7.33324	5.21157	6.64589	6.45038	protein_coding	dynein light chain LC8-type 1 [Source:MGI Symbol;Acc:MGI:1861457]
ENSMUSG00000015880	Ncapg	OK	NotSig	0.0692991	0.75538	9	1.15929	65.5	56.5	26	34	9	19	6	11	6	9	85	55	74.5	81	57	53	68.7778	61.0526	96.1667	130.727	98.3333	105.222	47.6205	48.8188	77.5369	77.452	82.3582	71.4498	15.2459	9.55485	29.3194	36.4657	27.4295	34.8197	protein_coding	non-SMC condensin I complex, subunit G [Source:MGI Symbol;Acc:MGI:1930197]
ENSMUSG00000019791	Hint3	OK	NotSig	0.0693577	0.75538	-4	0.938462	61	65	35	28	4	7	17	9	4	22	33	64	101	61	46.5	60.5	32.75	79.5714	104.059	64.8889	47.75	66.6364	31.4886	72.8193	85.9063	52.63	37.3018	58.3041	5.12144	14.291	17.5486	13.2008	17.2403	7.83834	protein_coding	histidine triad nucleotide binding protein 3 [Source:MGI Symbol;Acc:MGI:1914097]
ENSMUSG00000020149	Rab1a	OK	NotSig	0.0676662	0.75538	34	1.5037	101.5	67.5	72	80	23	25	32	28	16	28	79	61	83	110.5	87.5	97.5	81.2174	91.16	93.2812	116.5	110.188	106.036	56.9656	64.5207	69.0007	85.1531	90.2508	82.2938	12.5553	17.8114	11.7667	15.9654	18.4163	12.4277	protein_coding	RAB1A, member RAS oncogene family [Source:MGI Symbol;Acc:MGI:97842]
ENSMUSG00000021474	Sfxn1	OK	NotSig	0.0684696	0.75538	-17	0.824742	80	97	53	81	16	39	26	16	11	26	83	94	107	89.5	80	77.5	100.125	107.872	129.731	90.3125	86.4545	98.6538	70.3665	92.2132	103.247	80.7058	72.2736	75.5122	20.4666	9.32196	16.5725	10.2012	14.4237	14.1304	protein_coding	sideroflexin 1 [Source:MGI Symbol;Acc:MGI:2137677]
ENSMUSG00000024072	Yipf4	OK	NotSig	0.0661526	0.75538	-24.5	0.726257	65	89.5	51	90	26	38	26	13	16	22	59.5	95	98	77	59	53.5	77.3077	102.132	123.038	111.615	68.375	73.2273	62.9413	86.0011	96.62	76.3231	51.6877	59.8953	9.99058	9.02085	15.4804	29.3447	10.3025	10.386	protein_coding	Yip1 domain family, member 4 [Source:MGI Symbol;Acc:MGI:1915114]
ENSMUSG00000024208	Uqcc2	OK	NotSig	0.066907	0.75538	11	1.16923	76	65	75	107	20	46	41	16	22	37	55.5	68.5	69	59.5	120.5	75	68.75	76.7391	85.5366	82.625	113.455	87.1351	58.6862	55.4023	71.5663	65.9156	87.4998	74.2537	9.05767	9.11083	8.36544	15.5871	15.31	8.99183	protein_coding	ubiquinol-cytochrome c reductase complex assembly factor 2 [Source:MGI Symbol;Acc:MGI:1914517]
ENSMUSG00000024446	Rpp21	OK	NotSig	0.0666062	0.75538	54.5	1.81955	121	66.5	23	20	4	3	13	10	7	6	31	68	108	85.5	173	100.5	30	71.3333	107.077	118.4	160.571	104.667	27.7381	70.4088	94.2385	92.4191	124.422	88.1668	6.15088	8.25295	16.2802	33.2276	36.9355	25.1882	protein_coding	ribonuclease P 21 subunit [Source:MGI Symbol;Acc:MGI:1914926]
ENSMUSG00000024742	Fen1	OK	NotSig	0.0688682	0.75538	7	1.09929	77.5	70.5	66	100	18	51	31	24	15	27	74	72	58	83.5	62	99	74.8889	78.3333	66.5161	89.5417	70.6	99.4444	60.8906	64.8508	54.0444	76.4241	49.061	76.0437	10.1408	6.00409	7.34289	9.72595	14.4903	12.3581	protein_coding	flap structure specific endonuclease 1 [Source:MGI Symbol;Acc:MGI:102779]
ENSMUSG00000024829	Mrpl21	OK	NotSig	0.0691779	0.75538	-14.5	0.811688	62.5	77	42	51	9	24	18	15	13	14	63	80	86.5	65	45	71	82.3333	92.4167	91.2222	75.8	57.4615	77.7857	56.9669	78.9983	81.423	70.0015	47.8121	60.6995	27.2004	10.7321	11.4082	10.0954	11.012	13.8203	protein_coding	mitochondrial ribosomal protein L21 [Source:MGI Symbol;Acc:MGI:2660674]
ENSMUSG00000026878	Rab14	OK	NotSig	0.0720671	0.75538	-33	0.7	77	110	71	107	16	43	48	22	12	37	75.5	85	131.5	110	56.5	73	105.562	121.814	135.438	113.682	108.5	92.9459	69.1503	90.4988	108.937	85.055	65.5695	68.6409	23.5696	14.2351	11.1952	16.0334	28.7411	11.2288	protein_coding	RAB14, member RAS oncogene family [Source:MGI Symbol;Acc:MGI:1915615]
ENSMUSG00000027411	Vps16	OK	NotSig	0.0691805	0.75538	-67.5	0.474708	61	128.5	30	28	6	4	18	5	N/A	25	149.5	131.5	107.5	36	N/A	68	172.167	161.75	143.944	70.6	N/A	109.44	106.946	117.422	117.303	38.1188	N/A	76.6824	56.3432	68.6408	20.5403	42.7839	N/A	17.1979	protein_coding	VSP16 CORVET/HOPS core subunit [Source:MGI Symbol;Acc:MGI:2136772]
ENSMUSG00000028423	Nfx1	OK	NotSig	0.0663474	0.75538	-33.5	0.658163	64.5	98	30	40	6	11	23	6	6	18	61.5	189	76	73.5	51	80.5	107.333	191.091	115.739	81.1667	76.8333	104.167	80.6247	158.723	87.4115	58.9825	60.8408	75.9052	36.9691	33.3231	17.0251	24.6298	23.4143	17.731	protein_coding	nuclear transcription factor, X-box binding 1 [Source:MGI Symbol;Acc:MGI:1921414]
ENSMUSG00000028837	Psmb2	OK	NotSig	0.0710092	0.75538	-14	0.842697	75	89	175	211	34	90	87	65	31	79	92.5	79	102	70	67	87	104.941	92.2889	107.264	84.7077	84.9355	100.734	86.8516	78.6904	93.9598	71.1747	74.5069	87.6273	10.513	5.52283	5.89785	6.06129	8.10932	6.08211	protein_coding	proteasome (prosome, macropain) subunit, beta type 2 [Source:MGI Symbol;Acc:MGI:1347045]
ENSMUSG00000029715	Pop7	OK	NotSig	0.0721583	0.75538	36.5	1.39037	130	93.5	25	30	7	13	10	10	5	10	77	93	115	130	157	95.5	80.2857	88.6154	112.1	127.4	146.4	111.2	61.4336	71.4067	90.3145	109.825	125.411	91.6592	19.8227	13.8432	20.0075	22.8309	32.1521	20.4672	protein_coding	processing of precursor 7, ribonuclease P family, (S. cerevisiae) [Source:MGI Symbol;Acc:MGI:1921347]
ENSMUSG00000029726	Mepce	OK	NotSig	0.0713705	0.75538	4.5	1.04865	97	92.5	30	34	7	12	15	12	4	14	91	63.5	134	109.5	33	103	136.286	80.4167	146.6	103.167	76.75	102.214	101.372	66.6725	127.032	75.107	33.1628	94.3303	35.2668	15.3536	20.466	20.4435	53.5916	11.5117	protein_coding	methylphosphate capping enzyme [Source:MGI Symbol;Acc:MGI:106477]
ENSMUSG00000032316	Clk3	OK	NotSig	0.0680252	0.75538	-52	0.564854	67.5	119.5	28	48	10	18	20	5	4	19	150	86	153.5	68	45	76	146.3	95.1111	140.85	71.2	90.5	106.842	104.878	72.1692	117.176	67.0552	51.5202	67.807	35.3962	14.8077	15.9964	13.0246	55.6005	20.5941	protein_coding	CDC-like kinase 3 [Source:MGI Symbol;Acc:MGI:1098670]
ENSMUSG00000032328	Tmem30a	OK	NotSig	0.0706905	0.75538	-21.5	0.795238	83.5	105	46	51	15	15	21	18	14	14	54	121	105	85	80.5	94.5	92.9333	129.533	134.905	86	94.7857	99.1429	65.6762	87.6187	119.151	71.8863	81.0294	73.4689	19.961	25.2307	14.8808	10.8281	13.527	17.9969	protein_coding	transmembrane protein 30A [Source:MGI Symbol;Acc:MGI:106402]
ENSMUSG00000037197	Rbm17	OK	NotSig	0.0711475	0.75538	-26.5	0.690058	59	85.5	65	82	6	31	45	5	10	50	106	95	80	44	99.5	54.5	116.333	98.3871	93.2889	48.2	124.7	64.98	77.9111	79.8489	67.9577	45.2149	88.2763	48.4643	34.5858	10.7283	9.911	8.71436	28.881	7.00976	protein_coding	RNA binding motif protein 17 [Source:MGI Symbol;Acc:MGI:1924188]
ENSMUSG00000038776	Ephx1	OK	NotSig	0.0710332	0.75538	15	1.20833	87	72	30	57	1	12	44	5	2	23	64	106.5	70	61	222.5	88	64	102.167	93.9091	80.4	222.5	114.13	64	88.0077	74.1964	66.8314	222.09	90.0358	N/A	15.4335	10.0782	26.1641	13.5	16.9278	protein_coding	epoxide hydrolase 1, microsomal [Source:MGI Symbol;Acc:MGI:95405]
ENSMUSG00000041203	Trir	OK	NotSig	0.0716252	0.75538	1	1.0119	85	84	111	157	27	57	73	29	19	63	67	73	121	82	95	86	88	85.7895	130.041	88.1034	91.3684	101.079	71.8004	69.5589	106.439	70.8835	71.9145	85.873	12.0619	7.50871	8.94887	11.4675	10.7072	7.03689	protein_coding	telomerase RNA component interacting RNase [Source:MGI Symbol;Acc:MGI:1922833]
ENSMUSG00000042650	Alkbh5	OK	NotSig	0.0674985	0.75538	-15	0.842105	80	95	43	58	12	20	26	8	11	24	142.5	70.5	106.5	45	80	84	143.667	84.3	94.8846	66.875	76.6364	85.25	105.689	69.6857	70.8518	54.2937	65.8517	67.4161	27.7154	12.0534	10.9965	15.6461	11.6987	11.2232	protein_coding	alkB homolog 5, RNA demethylase [Source:MGI Symbol;Acc:MGI:2144489]
ENSMUSG00000046201	Scaf8	OK	NotSig	0.0699783	0.75538	-55	0.55102	67.5	122.5	24	24	2	13	9	6	5	13	187.5	118	112	53.5	69	85	187.5	113.538	112.889	58.5	112.4	81.5385	187.147	85.9333	91.6692	53.4996	95.491	61.0282	11.5	17.1062	23.0901	10.6294	36.9657	15.622	protein_coding	SR-related CTD-associated factor 8 [Source:MGI Symbol;Acc:MGI:1925212]
ENSMUSG00000047260	Emc6	OK	NotSig	0.0715696	0.75538	-3	0.966667	87	90	93	99	22	45	32	25	16	52	88	88	101.5	72	65	112.5	126.909	104.733	110.312	85.72	71.1875	115.308	90.7162	86.8112	92.3324	68.7995	59.2595	96.5808	21.3755	9.19774	10.8626	11.0823	10.2588	8.61956	protein_coding	ER membrane protein complex subunit 6 [Source:MGI Symbol;Acc:MGI:1913298]
ENSMUSG00000049882	Vcpkmt	OK	NotSig	0.0719444	0.75538	25.5	1.53125	73.5	48	20	22	3	7	12	2	4	14	60	41	49	106	113	66	77.3333	45.7143	74.3333	106	181.5	88.2143	70.9477	42.6641	56.2576	79.599	117.141	70.5733	23.5891	7.25624	18.0001	70	97.5572	17.1945	protein_coding	valosin containing protein lysine (K) methyltransferase [Source:MGI Symbol;Acc:MGI:2684917]
ENSMUSG00000052142	Rasal3	OK	NotSig	0.0670562	0.75538	74	1.6789	183	109	37	62	9	23	30	5	3	29	48	98	178.5	154	59	199	76	103.391	167.267	159.8	153	193	54.5468	75.5775	125.476	139.522	105.383	164.324	20.3552	17.1039	18.4079	36.8244	94.5004	18.3822	protein_coding	RAS protein activator like 3 [Source:MGI Symbol;Acc:MGI:2444128]
ENSMUSG00000053565	Eif3k	OK	NotSig	0.067895	0.75538	4	1.0678	63	59	552	634	103	261	270	169	119	264	57	57	61	58	73	65	71.1068	71.0958	74.3444	71.4911	84.521	76.7197	59.5835	58.8962	64.5703	57.657	69.5727	66.7517	4.52286	2.97052	2.61487	3.85522	5.08171	2.75435	protein_coding	eukaryotic translation initiation factor 3, subunit K [Source:MGI Symbol;Acc:MGI:1921080]
ENSMUSG00000054612	Mgmt	OK	NotSig	0.0711058	0.75538	-28.5	0.690217	63.5	92	22	26	3	9	14	8	4	10	34	75	113.5	58	67.5	71.5	65.6667	93.6667	116.143	82.875	68.25	71.8	50.465	81.5359	106.325	71.8696	62.317	66.4756	34.7099	19.4594	14.3588	18.2125	15.7076	8.73028	protein_coding	O-6-methylguanine-DNA methyltransferase [Source:MGI Symbol;Acc:MGI:96977]
ENSMUSG00000056501	Cebpb	OK	NotSig	0.0722412	0.75538	5	1.0641	83	78	28	38	15	12	11	8	7	13	54	88	61	47	120	88	68.4667	88.3333	76.7273	68.375	127.143	115.077	53.3278	74.7418	69.2704	48.7208	113.789	93.6754	11.5127	12.1296	11.1135	21.5622	24.0024	22.6711	protein_coding	CCAAT/enhancer binding protein (C/EBP), beta [Source:MGI Symbol;Acc:MGI:88373]
ENSMUSG00000058267	Mrps14	OK	NotSig	0.0715568	0.75538	-13	0.808824	55	68	105	122	28	53	41	34	34	37	67	68	74	50.5	45	66	88.8571	83.0755	82.3659	63.1176	61.5	86.9189	72.8427	66.7972	66.194	52.8835	48.6435	67.4016	11.6058	7.86164	7.78278	7.3764	8.08547	11.8362	protein_coding	mitochondrial ribosomal protein S14 [Source:MGI Symbol;Acc:MGI:1928141]
ENSMUSG00000061306	Slc38a10	OK	NotSig	0.0695348	0.75538	-33.5	0.683962	72.5	106	36	34	6	13	15	15	8	13	115	116	96	77	58.5	37	114	98.9231	121.2	113.733	64.5	73.3846	91.8415	70.1134	98.4125	88.6156	51.3632	49.543	29.2985	15.9178	19.3509	22.8453	15.8373	16.2637	protein_coding	solute carrier family 38, member 10 [Source:MGI Symbol;Acc:MGI:1919305]
ENSMUSG00000064037	Gpn1	OK	NotSig	0.0703917	0.75538	-47	0.552381	58	105	27	29	7	14	8	6	11	10	71	97	121.5	43	52	72	107	127.429	128	49.8333	90.3636	103.5	90.6173	108.16	112.314	39.779	49.6225	73.9112	24.1582	22.1728	24.0505	14.3304	27.7257	28.5016	protein_coding	GPN-loop GTPase 1 [Source:MGI Symbol;Acc:MGI:1921504]
ENSMUSG00000069020	Urm1	OK	NotSig	0.0701183	0.75538	-3	0.971963	104	107	32	39	10	21	8	13	9	10	106.5	107	103	51	236	157.5	107.7	110.762	130.25	71.5385	225.889	161.7	98.8027	89.6545	98.9668	52.2424	171.371	141.049	13.7178	15.7241	34.6733	18.5882	47.0176	28.6582	protein_coding	ubiquitin related modifier 1 [Source:MGI Symbol;Acc:MGI:1915455]
ENSMUSG00000090258	Churc1	OK	NotSig	0.0669985	0.75538	26.5	1.54639	75	48.5	31	48	9	24	15	10	8	13	42	54	50	126	75.5	58	38.8889	65.125	79.4	130.6	73.375	72.6154	33.3898	51.2963	56.9294	103.428	60.0399	60.9319	7.01476	8.45412	16.8183	27.7478	15.9362	12.6838	protein_coding	churchill domain containing 1 [Source:MGI Symbol;Acc:MGI:1923684]
ENSMUSG00000028484	Psip1	OK	NotSig	0.0724373	0.755547	-35	0.669811	71	106	47	56	13	23	20	23	11	13	138	104	99	68	43	76	137	109.304	108.4	99.6522	71.8182	100.385	120.883	82.9415	94.5396	63.2788	47.9397	80.2444	17.4764	15.4142	12.6115	20.9488	19.9207	18.5978	protein_coding	PC4 and SFRS1 interacting protein 1 [Source:MGI Symbol;Acc:MGI:2142116]
ENSMUSG00000031422	Morf4l2	OK	NotSig	0.0729589	0.757646	-8	0.919192	91	99	113	133	28	60	45	35	39	39	101	88	110	101	91	90	145.679	110.05	131.778	124.457	106.256	98.7436	113.224	84.6909	108.045	93.6583	81.1136	83.7445	19.9235	10.4448	11.185	15.1106	12.1804	8.54122	protein_coding	mortality factor 4 like 2 [Source:MGI Symbol;Acc:MGI:1927167]
ENSMUSG00000035086	Becn1	OK	NotSig	0.0730733	0.757646	-25	0.719101	64	89	58	77	19	29	29	18	16	24	89	83	94	69.5	57	66.5	112.789	116.517	100.034	78.9444	75.5	99.7917	78.2403	88.1589	81.7755	61.506	53.2452	75.412	20.1222	15.7406	10.1436	13.1135	15.6615	15.6554	protein_coding	beclin 1, autophagy related [Source:MGI Symbol;Acc:MGI:1891828]
ENSMUSG00000045868	Gvin1	OK	NotSig	0.0731807	0.757646	-40	0.703704	95	135	24	48	12	17	19	11	3	10	151.5	90	141	71	93	141	184	116.588	132.579	83.7273	81.6667	133.2	128.345	77.3166	105.743	58.5441	61.711	109.631	43.147	23.9489	16.4655	17.5764	33.3933	24.9528	protein_coding	GTPase, very large interferon inducible 1 [Source:MGI Symbol;Acc:MGI:1921808]
ENSMUSG00000007880	Arid1a	OK	NotSig	0.0742138	0.758917	-39	0.721429	101	140	20	32	6	8	18	4	N/A	16	97.5	134.5	140	84	N/A	109.5	144	118.875	138.556	87.5	N/A	103.625	96.0522	93.2088	115.772	84.8424	N/A	77.8652	48.2217	21.618	17.8005	12.6524	N/A	16.1046	protein_coding	AT rich interactive domain 1A (SWI-like) [Source:MGI Symbol;Acc:MGI:1935147]
ENSMUSG00000015714	Cers2	OK	NotSig	0.0745705	0.758917	47.5	1.57576	130	82.5	65	68	10	28	30	12	12	41	65.5	80.5	101.5	141.5	123.5	139	81.8	94.3214	127.4	146.833	121.917	145.22	60.2746	67.3284	94.2191	93.8707	74.1327	114.845	20.9262	13.573	17.9933	36.2568	26.9223	13.6175	protein_coding	ceramide synthase 2 [Source:MGI Symbol;Acc:MGI:1924143]
ENSMUSG00000026832	Cytip	OK	NotSig	0.0734989	0.758917	10.5	1.13462	88.5	78	98	97	15	29	53	22	19	57	59	76	97	60.5	95	96	83.5333	89.2414	97.9245	100.409	128	108.947	66.2662	69.2135	78.5716	74.3836	103.396	89.4725	17.1614	11.6314	8.41822	20.4164	24.9568	8.4175	protein_coding	cytohesin 1 interacting protein [Source:MGI Symbol;Acc:MGI:2183535]
ENSMUSG00000033629	Hacd3	OK	NotSig	0.0737727	0.758917	-17	0.824742	80	97	59	61	8	21	32	17	9	33	67	106	96.5	87	73	74	101.875	122.667	113.094	93.3529	79.4444	90.2121	78.3353	94.5833	82.1888	66.0599	71.8063	71.3329	31.4566	21.6721	14.7157	15.0738	13.1742	8.28799	protein_coding	3-hydroxyacyl-CoA dehydratase 3 [Source:MGI Symbol;Acc:MGI:1889341]
ENSMUSG00000058833	2810428I15Rik	OK	NotSig	0.0744023	0.758917	-26.5	0.695402	60.5	87	46	41	11	19	11	21	11	14	85	91	87	53	51	77	86.5455	94.3684	88.5455	61	60.0909	93	78.1441	67.0753	74.3777	54.8691	55.0006	76.1654	12.9694	16.3627	14.7921	6.37779	8.21025	14.2165	protein_coding	RIKEN cDNA 2810428I15 gene [Source:MGI Symbol;Acc:MGI:1913712]
ENSMUSG00000070283	Ndufaf3	OK	NotSig	0.0738633	0.758917	37.5	1.5597	104.5	67	36	41	7	11	23	11	3	22	49	74	104	80	31	135.5	49	76.7273	103.957	81.2727	86.3333	125.818	42.8025	62.174	90.1069	69.7145	50.5225	104.873	9.62883	14.7026	11.1093	11.0931	60.9162	13.5208	protein_coding	NADH dehydrogenase (ubiquinone) 1 alpha subcomplex, assembly factor 3 [Source:MGI Symbol;Acc:MGI:1913956]
ENSMUSG00000071646	Mta2	OK	NotSig	0.0742177	0.758917	-14	0.846154	77	91	70	113	21	37	55	13	14	43	88	70	105	72	50.5	89	118.333	106	118.018	88.7692	70.7143	103.791	65.4831	78.1388	89.1869	70.6616	56.6862	83.6782	26.2789	14.3185	10.7874	16.0935	15.2796	9.84675	protein_coding	metastasis-associated gene family, member 2 [Source:MGI Symbol;Acc:MGI:1346340]
ENSMUSG00000010277	2610507B11Rik	OK	NotSig	0.0759131	0.766997	-16.5	0.847926	92	108.5	34	40	5	13	22	5	6	23	79	115	103	86	74.5	93	96	121.308	122.636	104.6	76.6667	90.8261	89.9378	106.942	91.1759	98.4926	54.0353	75.4146	17.3118	15.2389	21.3212	19.8333	19.8925	10.8244	protein_coding	RIKEN cDNA 2610507B11 gene [Source:MGI Symbol;Acc:MGI:1919753]
ENSMUSG00000033450	Tagap	OK	NotSig	0.0758723	0.766997	-4.5	0.940397	71	75.5	77	100	18	44	38	27	18	32	73.5	84	75.5	67	41	77	96.1667	105.136	94.1579	75.6296	64.0556	91.4375	60.8093	68.5174	69.9579	55.8754	37.5222	59.2888	21.1259	12.1489	9.95327	9.9218	13.5575	12.4443	protein_coding	T cell activation Rho GTPase activating protein [Source:MGI Symbol;Acc:MGI:3615484]
ENSMUSG00000036860	Mrpl55	OK	NotSig	0.0756128	0.766997	-25.5	0.71978	65.5	91	22	32	4	12	16	6	5	11	55.5	117	94	77.5	66	51	170.25	117.167	115.188	104.167	79.4	65.9091	76.4945	73.1408	89.8405	76.7941	71.9287	57.8937	126.323	27.8665	21.8829	40.9108	16.7917	10.6186	protein_coding	mitochondrial ribosomal protein L55 [Source:MGI Symbol;Acc:MGI:1914462]
ENSMUSG00000028646	Rragc	OK	NotSig	0.0764856	0.767235	-7.5	0.923469	90.5	98	42	45	10	15	20	12	9	21	143.5	91	106.5	77.5	93	98	125.2	87.3333	114.7	79.75	90.2222	96.5238	112.767	78.6361	98.7903	59.0081	73.2229	82.5001	17.158	8.77478	13.6642	15.4337	15.372	10.6899	protein_coding	Ras-related GTP binding C [Source:MGI Symbol;Acc:MGI:1858751]
ENSMUSG00000046434	Hnrnpa1	OK	NotSig	0.0762171	0.767235	-4.5	0.944785	77	81.5	546	574	81	140	353	114	65	367	80	78.5	83	61	80	80	85.8148	97.5714	97.8244	76.3509	95.8154	91.9373	71.9182	79.8688	83.7804	64.6374	83.2695	78.9807	5.46126	5.65326	2.94075	4.45185	6.63756	2.66563	protein_coding	heterogeneous nuclear ribonucleoprotein A1 [Source:MGI Symbol;Acc:MGI:104820]
ENSMUSG00000067365	Tmem128	OK	NotSig	0.0763212	0.767235	-27	0.703297	64	91	49	56	9	29	18	13	12	24	94	90	86	75	58	64	102	100	111.111	106.154	59.25	81.4583	85.187	72.6319	90.3841	83.396	55.4316	58.9726	22.2517	15.4799	18.1707	21.4126	6.3283	14.2901	protein_coding	transmembrane protein 128 [Source:MGI Symbol;Acc:MGI:1913559]
ENSMUSG00000018379	Srsf1	OK	NotSig	0.0773257	0.767584	-24	0.8	96	120	159	176	40	76	60	53	49	57	135.5	109	137	84	76	126	136.475	124.882	158.7	113.132	97.8163	152.263	106.346	96.0274	129.331	77.7093	64.1069	115.794	15.0533	9.53981	11.6606	13.9832	15.5774	13.144	protein_coding	serine/arginine-rich splicing factor 1 [Source:MGI Symbol;Acc:MGI:98283]
ENSMUSG00000021131	Erh	OK	NotSig	0.0776094	0.767584	-20	0.809524	85	105	140	203	17	57	129	19	29	92	103	84	114	77	65	90	107.882	95.2281	115.659	95.4211	98.4138	99.1196	88.287	80.0793	98.2393	76.6532	79.8534	83.9176	13.9866	7.56704	5.31664	14.4363	11.8237	5.76604	protein_coding	enhancer of rudimentary homolog (Drosophila) [Source:MGI Symbol;Acc:MGI:108089]
ENSMUSG00000030595	Nfkbib	OK	NotSig	0.0773335	0.767584	-13	0.824324	61	74	27	44	N/A	11	33	4	1	22	N/A	88	66	80	14	60	N/A	123.273	97.1212	95.5	14	71.3636	N/A	95.3438	79.1461	83.6952	14	60.0266	N/A	27.7892	12.0987	29.239	N/A	9.18345	protein_coding	nuclear factor of kappa light polypeptide gene enhancer in B cells inhibitor, beta [Source:MGI Symbol;Acc:MGI:104752]
ENSMUSG00000037553	Zdhhc18	OK	NotSig	0.0772563	0.767584	-43.5	0.662791	85.5	129	38	49	4	8	37	7	7	24	147	115	131	87	55	108	166.25	115.75	150.297	120.286	57.7143	127.458	145.801	91.8933	120.102	90.9925	53.6566	95.5616	48.2206	26.4729	14.4181	33.825	10.1553	17.3185	protein_coding	zinc finger, DHHC domain containing 18 [Source:MGI Symbol;Acc:MGI:3527792]
ENSMUSG00000042354	Gnl3	OK	NotSig	0.0773536	0.767584	-35	0.705882	84	119	73	84	14	35	35	17	18	38	118.5	99	133	55	109.5	83	125.714	117.829	144.514	104.471	126.111	99	109.9	85.5053	102.521	72.5801	94.1887	66.9418	17.3006	13.4508	16.202	23.0417	17.8234	11.7009	protein_coding	guanine nucleotide binding protein-like 3 (nucleolar) [Source:MGI Symbol;Acc:MGI:1353651]
ENSMUSG00000118346	N/A	OK	NotSig	0.0776188	0.767584	-28.5	0.676136	59.5	88	32	37	5	14	18	9	5	18	113	75.5	87	37	65	75.5	104.2	76.4286	110.722	51.2222	77	83.2222	89.1125	67.3965	90.651	35.301	63.8042	63.1409	22.3795	9.81013	17.3749	15.5579	24.0437	15.4449	N/A	N/A
ENSMUSG00000023861	Mpc1	OK	NotSig	0.0783965	0.77345	-8	0.880597	59	67	95	138	29	68	41	31	23	41	53	66	79	47	65	67	73.931	87.9265	95.5366	73.7742	73.5652	73.439	62.9772	71.5416	76.754	58.4868	62.122	64.48	8.21643	7.36274	10.0558	11.125	9.02715	6.23865	protein_coding	mitochondrial pyruvate carrier 1 [Source:MGI Symbol;Acc:MGI:1915240]
ENSMUSG00000020189	Osbpl8	OK	NotSig	0.0791673	0.774475	55	1.9322	114	59	25	31	11	9	11	9	4	12	55	61	62	79	139	121.5	62.0909	86.8889	104.818	106.444	137.75	125.167	49.2664	57.4676	81.6817	76.7251	136.954	98.1848	13.0401	23.1441	25.7371	32.6714	8.43974	23.8781	protein_coding	oxysterol binding protein-like 8 [Source:MGI Symbol;Acc:MGI:2443807]
ENSMUSG00000028953	Abcf2	OK	NotSig	0.0789393	0.774475	-23	0.767677	76	99	55	59	9	28	22	17	20	18	53	81.5	158.5	73	65	80	100.444	116.321	134.273	95.5882	87.4	97.3333	68.4836	91.6925	115.124	73.1449	49.8507	75.1275	29.931	19.3698	12.8702	17.3576	17.2234	15.2167	protein_coding	ATP-binding cassette, sub-family F (GCN20), member 2 [Source:MGI Symbol;Acc:MGI:1351657]
ENSMUSG00000031751	Amfr	OK	NotSig	0.0793117	0.774475	-6	0.934066	85	91	91	100	26	42	32	34	30	27	82	82.5	119.5	83	77	95	96.7692	99.0238	126.469	86.3824	86.3667	101.296	79.5327	81.6618	99.1033	70.8442	67.3174	86.0715	11.7435	9.36165	13.6995	9.33187	10.9821	10.9578	protein_coding	autocrine motility factor receptor [Source:MGI Symbol;Acc:MGI:1345634]
ENSMUSG00000045817	Zfp36l2	OK	NotSig	0.0790084	0.774475	4.5	1.06429	74.5	70	22	22	5	7	10	4	10	8	48	51	112.5	158	63.5	153.5	60.4	77	115.4	174.25	83.2	152.5	56.804	56.5221	100.966	115.353	59.7742	130.718	11.2365	26.2814	19.2407	70.7571	22.3029	29.8311	protein_coding	zinc finger protein 36, C3H type-like 2 [Source:MGI Symbol;Acc:MGI:107945]
ENSMUSG00000047547	Cltb	OK	NotSig	0.0796086	0.774475	-37	0.663636	73	110	21	21	4	5	12	9	4	8	91.5	63	130.5	60	77.5	89.5	106	84.6	140.667	56.2222	105.5	92.75	89.6284	69.1894	121.614	49.0473	89.4525	87.4265	34.3584	31.2644	20.6835	9.63757	38.1237	11.8363	protein_coding	clathrin, light polypeptide (Lcb) [Source:MGI Symbol;Acc:MGI:1921575]
ENSMUSG00000078154	Gm12184	OK	NotSig	0.07943	0.774475	-7	0.917647	78	85	23	33	5	15	13	7	9	7	76	76	100	69	53	143	82.6	77.8667	109.538	127.286	82.3333	171.143	81.5774	59.3323	97.8151	94.152	64.7648	145.677	6.58483	13.2535	15.2717	43.6494	20.8153	34.8804	protein_coding	predicted gene 12184 [Source:MGI Symbol;Acc:MGI:3652174]
ENSMUSG00000031575	Ash2l	OK	NotSig	0.0802009	0.778431	-17.5	0.816754	78	95.5	30	38	8	16	14	7	9	14	156.5	95	98	67	81	85.5	145.5	110.875	117.929	77.8571	89.1111	103.929	125.922	92.8807	104.755	53.8295	78.1055	70.7906	26.6418	17.3306	15.6768	24.3979	12.1866	21.9148	protein_coding	ash2 (absent, small, or homeotic)-like (Drosophila) [Source:MGI Symbol;Acc:MGI:1344416]
ENSMUSG00000018761	Mpdu1	OK	NotSig	0.081056	0.779665	-8.5	0.870229	57	65.5	29	26	3	13	10	6	6	17	58	110	63	64.5	67	51	93	108.769	107.4	87.5	76.3333	58.3529	73.8847	85.213	68.0143	77.3744	71.0426	41.7172	45.3689	21.2694	40.869	20.4234	14.004	9.11767	protein_coding	mannose-P-dolichol utilization defect 1 [Source:MGI Symbol;Acc:MGI:1346040]
ENSMUSG00000025410	Dctn2	OK	NotSig	0.0808216	0.779665	-2	0.97561	80	82	76	91	11	45	35	16	13	47	51	70	101	62.5	73	90	107.364	102.667	117.343	80.0625	83.6154	99.1277	82.004	78.0401	95.8344	64.3527	76.6951	83.2089	24.8194	12.2669	12.7463	12.9684	10.4443	8.92334	protein_coding	dynactin 2 [Source:MGI Symbol;Acc:MGI:107733]
ENSMUSG00000029919	Hpgds	OK	NotSig	0.0806161	0.779665	-41	0.640351	73	114	31	22	8	11	3	19	12	N/A	81	128	50	76	61.5	N/A	129.375	130	69	89.5263	88.25	N/A	82.966	114.096	54.8481	62.0153	57.1368	N/A	43.6422	19.2675	32.3161	16.2559	21.2803	N/A	protein_coding	hematopoietic prostaglandin D synthase [Source:MGI Symbol;Acc:MGI:1859384]
ENSMUSG00000031879	Fam96b	OK	NotSig	0.0811694	0.779665	6	1.08696	75	69	55	70	12	28	30	20	8	27	40	81	63	83	49	75	56.25	95.9286	77.4667	86.2	88.5	109.593	40.213	72.1884	63.0438	67.876	59.0651	71.6275	13.344	13.5005	9.29575	12.5971	31.1551	17.5314	protein_coding	family with sequence similarity 96, member B [Source:MGI Symbol;Acc:MGI:1915773]
ENSMUSG00000033111	3830406C13Rik	OK	NotSig	0.0812577	0.779665	-2	0.97619	82	84	37	39	7	12	20	10	5	22	76	73.5	131	48	68	96	104.286	90.5	140.3	64.3	58.8	110.182	68.1914	75.485	115.775	46.042	50.409	86.0093	45.5206	16.2231	20.921	16.5079	14.4132	17.475	protein_coding	RIKEN cDNA 3830406C13 gene [Source:MGI Symbol;Acc:MGI:1917937]
ENSMUSG00000006673	Qrich1	OK	NotSig	0.081889	0.78149	-4.5	0.957143	100.5	105	32	47	9	13	25	9	5	18	95	102	116	129	135	71.5	134.111	132.923	139.12	112.444	116.2	93.6667	97.3951	103.49	103.725	100.965	92.2137	64.8718	38.2835	26.4751	17.944	16.9739	34.0579	16.1943	protein_coding	glutamine-rich 1 [Source:MGI Symbol;Acc:MGI:1916482]
ENSMUSG00000029649	Pomp	OK	NotSig	0.0820071	0.78149	-18.5	0.821256	85	103.5	142	174	28	60	86	46	24	72	59.5	111	108	77.5	80	91	89.8929	114.117	115.256	97.2609	96.7083	98.2917	75.505	102.582	102.687	73.1712	81.0297	87.0551	11.3987	6.59293	5.6859	10.7089	11.08	5.8311	protein_coding	proteasome maturation protein [Source:MGI Symbol;Acc:MGI:1913787]
ENSMUSG00000048546	Tob2	OK	NotSig	0.0817554	0.78149	-40	0.677419	84	124	43	29	4	9	16	9	10	24	170	47	115	79	61	96.5	145.5	78.6667	118.75	97.7778	71.3	88.25	117.182	54.3239	91.9838	64.5776	51.3651	74.4366	40.7482	19.7463	21.3901	24.9999	16.9418	9.09735	protein_coding	transducer of ERBB2, 2 [Source:MGI Symbol;Acc:MGI:1888525]
ENSMUSG00000049751	Rpl36al	OK	NotSig	0.082565	0.785023	-1.5	0.976	61	62.5	975	1110	244	475	391	339	238	398	59	62	66	56	54	69	70.6025	77.5663	76.5729	69.8761	64.979	77.8317	57.3461	62.4112	65.7496	56.383	55.2136	66.6813	3.00624	2.54829	2.18526	2.75265	2.48386	2.23704	protein_coding	ribosomal protein L36A-like [Source:MGI Symbol;Acc:MGI:1913733]
ENSMUSG00000022774	Ncbp2	OK	NotSig	0.0828089	0.785561	-18	0.816327	80	98	25	29	7	8	14	6	2	17	169	107.5	81.5	75.5	70	85	188.286	142	131.643	89.3333	70	109.294	126.86	110.777	96.6079	58.2174	37.6696	83.7567	49.6645	36.1203	30.1171	29.1544	59	19.1823	protein_coding	nuclear cap binding protein subunit 2 [Source:MGI Symbol;Acc:MGI:1915342]
ENSMUSG00000001175	Calm1	OK	NotSig	0.0834264	0.789632	-5	0.924242	61	66	418	540	145	276	119	142	149	127	63	65	72	48	65	69	78	84.8297	82.3277	69.1479	74.6174	83.748	60.6977	66.0132	66.2366	51.8604	57.7968	63.0807	4.56624	3.7496	4.829	4.95928	4.19531	5.86321	protein_coding	calmodulin 1 [Source:MGI Symbol;Acc:MGI:88251]
ENSMUSG00000019470	Xab2	OK	NotSig	0.084029	0.790631	-16	0.839196	83.5	99.5	26	28	5	6	17	6	6	14	152	64	92	58.5	48	98	144.6	123.167	126.941	70.5	95.8333	101.571	115.119	81.2385	103.725	57.3169	48.7129	95.3753	38.8415	48.2172	18.3446	20.4397	44.3835	10.0525	protein_coding	XPA binding protein 2 [Source:MGI Symbol;Acc:MGI:1914689]
ENSMUSG00000024949	Sf1	OK	NotSig	0.0840977	0.790631	23	1.24468	117	94	96	109	8	13	88	15	5	76	119	76	92.5	128	151	117	119.5	117.846	114.58	159.8	141.2	131.645	96.7158	76.1781	89.7587	121.477	92.0035	107.277	23.1332	27.3533	7.85795	31.1768	49.4453	8.9566	protein_coding	splicing factor 1 [Source:MGI Symbol;Acc:MGI:1095403]
ENSMUSG00000028480	Glipr2	OK	NotSig	0.083873	0.790631	-11	0.870588	74	85	45	70	18	28	24	13	13	19	92.5	80.5	82.5	71	91	51	106.333	121.429	103.375	87.9231	102.769	72.6842	90.3029	94.4704	85.8688	74.4514	88.799	60.4043	14.9917	18.3505	13.571	15.514	16.8474	10.5115	protein_coding	GLI pathogenesis-related 2 [Source:MGI Symbol;Acc:MGI:1917770]
ENSMUSG00000002844	Adprh	OK	NotSig	0.0847479	0.790937	15	1.17442	101	86	150	174	25	65	84	29	22	99	58	86	93.5	69	95.5	116	76.72	103.677	94.75	80.931	110.455	111.535	59.1542	83.719	79.7692	69.6188	86.0381	88.8929	12.1187	8.89012	5.69493	8.87404	16.9225	6.39852	protein_coding	ADP-ribosylarginine hydrolase [Source:MGI Symbol;Acc:MGI:1098234]
ENSMUSG00000005610	Eif4g2	OK	NotSig	0.088201	0.790937	-6.5	0.926966	82.5	89	328	415	116	162	137	123	86	119	89	78	100	74	77.5	92	104.207	98.5123	109.343	95.2114	92.7442	99.437	83.142	76.0631	92.2582	71.1351	77.0798	82.3723	6.18222	5.6183	5.27704	6.62677	5.98153	5.19024	protein_coding	eukaryotic translation initiation factor 4, gamma 2 [Source:MGI Symbol;Acc:MGI:109207]
ENSMUSG00000009293	Ube2g2	OK	NotSig	0.0844866	0.790937	57	1.7037	138	81	25	33	9	13	11	8	3	14	80	74	115	79.5	111	149.5	86.1111	79.8462	110.727	103.125	134.333	134.571	60.8777	62.9389	97.692	83.611	127.122	119.169	19.7142	13.8545	15.5955	26.9308	32.7482	14.9856	protein_coding	ubiquitin-conjugating enzyme E2G 2 [Source:MGI Symbol;Acc:MGI:1343188]
ENSMUSG00000019505	Ubb	OK	NotSig	0.0862897	0.790937	-6	0.918919	68	74	1575	2143	420	903	820	472	398	705	74	73	75	60	66.5	73	87.3524	87.1207	86.2402	80.8263	84.2312	84.8184	69.4539	70.9149	72.1119	63.0782	68.1801	71.4474	2.93908	1.88571	1.7754	2.75562	2.86033	1.8285	protein_coding	ubiquitin B [Source:MGI Symbol;Acc:MGI:98888]
ENSMUSG00000020166	Cnot2	OK	NotSig	0.0888977	0.790937	-4.5	0.942675	74	78.5	40	50	12	22	16	15	9	16	83	56.5	139	68	66	95.5	94.5833	87.5909	140.062	69.8667	75.8889	99.9375	74.5227	60.4814	99.9288	55.2834	69.6826	79.8494	18.518	17.7742	25.3217	11.7659	11.7632	15.3268	protein_coding	CCR4-NOT transcription complex, subunit 2 [Source:MGI Symbol;Acc:MGI:1919318]
ENSMUSG00000020457	Drg1	OK	NotSig	0.0902936	0.790937	-20	0.8	80	100	83	98	16	45	37	25	24	34	82	91	113	71	75	85	89.375	101.556	124.541	86.12	97.25	94.3235	65.916	85.1467	106.689	73.1887	75.2505	82.4514	15.4029	8.03525	10.714	9.12238	14.0113	8.0526	protein_coding	developmentally regulated GTP binding protein 1 [Source:MGI Symbol;Acc:MGI:1343297]
ENSMUSG00000020720	Psmd12	OK	NotSig	0.0875455	0.790937	21	1.28188	95.5	74.5	30	50	6	13	31	3	3	24	55	60	85	136	190	88.5	69.8333	77.6154	92.0645	135.333	187	95.7083	49.6382	46.7603	79.1841	87.9366	181.856	79.0249	27.8513	19.5473	8.65789	66.3961	30.348	11.8953	protein_coding	proteasome (prosome, macropain) 26S subunit, non-ATPase, 12 [Source:MGI Symbol;Acc:MGI:1914247]
ENSMUSG00000020864	Ankrd40	OK	NotSig	0.0857485	0.790937	-35	0.681818	75	110	23	28	5	3	20	2	1	20	85	109	138.5	26.5	172	79.5	102.4	122	142.1	26.5	172	99.6	84.3884	105.13	102.729	23.8747	172	84.3184	31.2835	44.643	23.7931	11.5	N/A	13.2382	protein_coding	ankyrin repeat domain 40 [Source:MGI Symbol;Acc:MGI:1918702]
ENSMUSG00000020982	Nemf	OK	NotSig	0.0860543	0.790937	-40	0.617225	64.5	104.5	38	40	11	19	10	17	14	7	103	90	172	93	52	58	110.091	127	156	110.471	75.8571	99.2857	86.3506	86.4669	126.143	85.2435	50.7904	71.3024	21.5948	25.7289	24.9662	17.7226	18.9696	35.8314	protein_coding	nuclear export mediator factor [Source:MGI Symbol;Acc:MGI:1918305]
ENSMUSG00000024248	Cox7a2l	OK	NotSig	0.0903551	0.790937	5.5	1.07801	76	70.5	511	698	147	271	280	152	140	219	70	69	72.5	73.5	73	80	74.415	81.4723	83.2357	84.7961	85.4929	84.6941	66.7509	67.8224	72.2501	71.3521	71.6694	76.8537	2.75681	3.1239	2.66501	4.52768	4.41615	2.34584	protein_coding	cytochrome c oxidase subunit VIIa polypeptide 2-like [Source:MGI Symbol;Acc:MGI:106015]
ENSMUSG00000024613	Tcof1	OK	NotSig	0.0874936	0.790937	-32	0.711712	79	111	23	44	1	3	40	N/A	2	21	125	62	113	N/A	55	82	125	56.6667	130.35	N/A	55	93.7143	125	55.2485	98.2609	N/A	54.9909	71.2991	N/A	8.51143	13.5368	N/A	1	13.9794	protein_coding	treacle ribosome biogenesis factor 1 [Source:MGI Symbol;Acc:MGI:892003]
ENSMUSG00000025332	Kdm5c	OK	NotSig	0.090199	0.790937	-26.5	0.748815	79	105.5	22	28	4	5	19	4	1	17	123	38	120	129.5	75	78	141.75	86	129.053	134.25	75	81.9412	122.178	53.6125	84.5939	104.995	75	67.6264	44.1652	45.4159	20.6455	46.2356	N/A	10.8005	protein_coding	lysine (K)-specific demethylase 5C [Source:MGI Symbol;Acc:MGI:99781]
ENSMUSG00000025626	Phf6	OK	NotSig	0.0869017	0.790937	27	1.40299	94	67	37	44	3	14	27	9	6	22	39	97	57	94	65.5	99	49	100.429	80.8148	140.111	108.5	103.045	36.384	70.8795	62.0974	107.477	75.5484	86.5816	24.1937	21.0647	10.9903	32.1492	40.1769	11.6481	protein_coding	PHD finger protein 6 [Source:MGI Symbol;Acc:MGI:1918248]
ENSMUSG00000026037	Orc2	OK	NotSig	0.0850026	0.790937	-45	0.567308	59	104	24	51	14	23	14	7	11	6	63.5	105	128	59	59	82	104.929	104.913	129.143	88.7143	70.7273	97.6667	82.4387	82.6733	117.346	72.1367	64.3004	66.7753	23.1447	14.6348	14.0039	23.3102	11.4058	33.6241	protein_coding	origin recognition complex, subunit 2 [Source:MGI Symbol;Acc:MGI:1328306]
ENSMUSG00000026864	Hspa5	OK	NotSig	0.0873321	0.790937	-3	0.962963	78	81	590	690	184	311	195	199	193	198	81	72	94	67	72	87.5	91.8967	88.5627	98.0359	84.6683	84.1503	91.9192	68.7842	68.2254	78.4707	63.0286	62.8342	75.5834	4.93088	3.43605	4.01278	4.4546	4.39468	3.74171	protein_coding	heat shock protein 5 [Source:MGI Symbol;Acc:MGI:95835]
ENSMUSG00000030002	Dusp11	OK	NotSig	0.0887863	0.790937	-16.5	0.788462	61.5	78	94	91	10	30	51	18	17	59	104	57	83	50	62	66	115.8	86.1	107.882	88.7222	89.1765	85.339	86.7781	63.9575	88.8902	62.7477	76.0149	66.7226	22.1404	11.95	9.95687	19.5755	12.7424	7.92003	protein_coding	dual specificity phosphatase 11 (RNA/RNP complex 1-interacting) [Source:MGI Symbol;Acc:MGI:1919352]
ENSMUSG00000030232	Aebp2	OK	NotSig	0.0900476	0.790937	-41.5	0.675781	86.5	128	50	53	6	11	36	8	7	35	94	128	127	144	73	75	115.333	135.455	126.833	168.75	94.4286	88.2857	72.1999	91.2372	96.0092	139.638	70.3362	63.2685	42.3868	30.7327	12.0412	36.8674	29.1228	10.9148	protein_coding	AE binding protein 2 [Source:MGI Symbol;Acc:MGI:1338038]
ENSMUSG00000031231	Cox7b	OK	NotSig	0.0864599	0.790937	-11.5	0.85443	67.5	79	348	415	81	202	132	117	105	126	77	78	84.5	63	70	68.5	83.3951	90.6287	89.8788	82.9145	80.381	80.1667	66.4173	74.6779	74.4701	60.7258	63.2719	67.9808	5.93828	3.98125	4.5655	7.79953	4.99656	4.27386	protein_coding	cytochrome c oxidase subunit VIIb [Source:MGI Symbol;Acc:MGI:1913392]
ENSMUSG00000031353	Rbbp7	OK	NotSig	0.0854828	0.790937	15	1.16667	105	90	152	195	36	69	90	32	25	95	72.5	90	95	98.5	99	112	92.6389	111.841	105.811	120.438	118.08	118.263	76.3778	82.5462	77.8385	95.1564	85.2646	92.5259	9.65501	10.1786	7.49268	15.3764	16.4666	7.199	protein_coding	retinoblastoma binding protein 7, chromatin remodeling factor [Source:MGI Symbol;Acc:MGI:1194910]
ENSMUSG00000031779	Ccl22	OK	NotSig	0.0860924	0.790937	3	1.03061	101	98	487	221	5	21	195	13	7	467	66	88	98	119	101	100	63.4	91.9048	102.944	133.231	118	108.109	45.478	79.7693	89.4481	116.937	96.9045	95.1905	16.863	9.67247	3.51511	23.7876	25.0808	2.47236	protein_coding	chemokine (C-C motif) ligand 22 [Source:MGI Symbol;Acc:MGI:1306779]
ENSMUSG00000036138	Acaa1a	OK	NotSig	0.0900922	0.790937	-17	0.819149	77	94	21	31	3	19	9	6	9	6	123	104	86	66	78	95.5	153.667	136.684	116	58.1667	83.2222	129.667	141.3	98.1807	97.001	52.7408	75.0626	113.63	45.9359	23.7295	24.0866	8.56511	11.894	34.6263	protein_coding	acetyl-Coenzyme A acyltransferase 1A [Source:MGI Symbol;Acc:MGI:2148491]
ENSMUSG00000042817	Flt3	OK	NotSig	0.0863173	0.790937	-25	0.788136	93	118	59	51	9	4	38	2	6	51	118	170.5	106.5	81.5	52	94	135.222	176	117.5	81.5	55.1667	103.216	84.0877	134.947	87.7302	57.7581	40.7769	79.5204	40.5664	60.1457	12.5411	57.5	16.251	9.68602	protein_coding	FMS-like tyrosine kinase 3 [Source:MGI Symbol;Acc:MGI:95559]
ENSMUSG00000043998	Mgat2	OK	NotSig	0.0903361	0.790937	-18	0.802198	73	91	74	88	33	35	20	35	16	23	119	66	92	86	49.5	72	116.697	92.1143	100.05	101.229	58.1875	94.4783	90.1286	64.5146	87.9126	79.9365	49.3728	71.2412	12.9121	12.7752	9.75286	11.1193	8.68774	14.8573	protein_coding	mannoside acetylglucosaminyltransferase 2 [Source:MGI Symbol;Acc:MGI:2384966]
ENSMUSG00000047454	Gphn	OK	NotSig	0.0884957	0.790937	-5.5	0.922535	65.5	71	40	44	7	17	20	4	12	24	66	63	76	66.5	59.5	63	113.429	110.294	92.6	65.25	56.75	87.0833	89.3933	71.3104	78.1725	64.9122	38.4257	67.7801	38.8733	25.3558	11.8981	3.75	12.0373	13.3684	protein_coding	gephyrin [Source:MGI Symbol;Acc:MGI:109602]
ENSMUSG00000048039	Isg20l2	OK	NotSig	0.0880285	0.790937	28	1.25688	137	109	31	47	5	17	25	8	6	17	58	109	131	151.5	125	119	90	121.353	112.72	165.125	131.167	138.353	61.0073	92.9397	90.6084	143.027	105.789	121.377	39.6926	20.8575	12.3729	29.1593	35.6066	16.6896	protein_coding	interferon stimulated exonuclease gene 20-like 2 [Source:MGI Symbol;Acc:MGI:2140076]
ENSMUSG00000049932	H2afx	OK	NotSig	0.0893498	0.790937	15	1.18519	96	81	52	57	5	17	35	8	6	38	61	81	81	115.5	154.5	87.5	72.2	81.7059	91.7143	107.125	147.167	98.5	47.755	61.2546	72.3307	99.2679	131.777	75.3636	26.3048	13.1532	10.1747	13.7807	24.9592	10.5988	protein_coding	H2A histone family, member X [Source:MGI Symbol;Acc:MGI:102688]
ENSMUSG00000049960	Mrps16	OK	NotSig	0.087513	0.790937	-12	0.826087	57	69	108	141	29	52	60	36	19	53	64	66	80	58	51	57	72.3103	75.7692	91.0333	70.1111	56.5263	78.6604	59.4887	63.9687	75.8656	59.144	48.139	66.4804	9.10355	5.89415	8.00543	7.02804	7.93628	7.13146	protein_coding	mitochondrial ribosomal protein S16 [Source:MGI Symbol;Acc:MGI:1913492]
ENSMUSG00000050628	Ubald2	OK	NotSig	0.084743	0.790937	-13	0.860215	80	93	97	133	31	37	65	36	11	50	82	86	101	63.5	63	90	91.7419	97.2703	110.954	80.9444	83.3636	96	74.2342	78.149	84.7084	64.6243	62.6334	76.5053	9.42976	9.03195	8.06158	8.70385	18.8878	7.62825	protein_coding	UBA-like domain containing 2 [Source:MGI Symbol;Acc:MGI:1914635]
ENSMUSG00000056216	Cebpg	OK	NotSig	0.0868558	0.790937	26	1.35135	100	74	33	51	13	21	17	13	7	13	98	72	51	74	128	106	102.231	75.4286	70.4706	85.1538	126.714	110.923	89.4469	52.5667	49.9183	66.3529	121.926	64.6847	14.9817	14.1621	12.0791	14.6956	13.3322	22.6709	protein_coding	CCAAT/enhancer binding protein (C/EBP), gamma [Source:MGI Symbol;Acc:MGI:104982]
ENSMUSG00000058076	Sdhc	OK	NotSig	0.0902387	0.790937	-10.5	0.880682	77.5	88	92	105	16	29	60	30	16	46	57.5	72	103.5	79.5	57.5	86	92.9375	94.8621	109.2	83.1333	63.625	98.8478	71.4965	72.4026	92.0122	69.7014	55.066	81.4188	19.3646	13.7854	7.85619	7.81727	9.33491	8.56151	protein_coding	succinate dehydrogenase complex, subunit C, integral membrane protein [Source:MGI Symbol;Acc:MGI:1913302]
ENSMUSG00000071074	Yipf3	OK	NotSig	0.0900896	0.790937	-17	0.802326	69	86	45	40	6	7	27	5	7	33	64	121	83	61	30	86	72	101.429	101	57.6	54.7143	87.8788	67.0849	82.344	88.5135	56.546	33.7911	71.8402	11.9889	19.0898	10.2991	5.3066	26.7899	8.88987	protein_coding	Yip1 domain family, member 3 [Source:MGI Symbol;Acc:MGI:106280]
ENSMUSG00000075700	Selenot	OK	NotSig	0.0886667	0.790937	-8.5	0.908602	84.5	93	62	72	12	35	25	23	20	19	126	107	58	98	72.5	66	153.667	119.714	88.32	104.609	87.95	100.368	131.407	96.2145	66.5393	92.2276	74.7585	79.4669	24.3168	13.3084	13.7191	10.6446	11.3357	16.8126	protein_coding	selenoprotein T [Source:MGI Symbol;Acc:MGI:1916477]
ENSMUSG00000104213	Ighd	OK	NotSig	0.0894108	0.790937	9	1.09474	104	95	61	73	6	14	53	17	5	39	99	83	95	76	104	123	93.8333	92.8571	105.094	101.118	114.6	125.564	70.4813	83.3708	91.1557	78.7517	101.695	101.916	19.4412	11.2264	7.42042	16.5523	28.6873	11.7571	IG_C_gene	immunoglobulin heavy constant delta [Source:MGI Symbol;Acc:MGI:96447]
ENSMUSG00000021079	Timm9	OK	NotSig	0.0909714	0.793914	18	1.2093	104	86	27	25	5	7	13	9	5	13	45	74	104	79	114	105	71.8	112.286	100	113	140.4	136.308	52.9818	82.5723	80.5912	98.0648	106.38	111.598	26.9321	33.7009	16.9157	23.4307	41.0957	23.9439	protein_coding	translocase of inner mitochondrial membrane 9 [Source:MGI Symbol;Acc:MGI:1353436]
ENSMUSG00000031731	Ap1g1	OK	NotSig	0.0910739	0.793914	-19	0.81	81	100	28	32	7	10	15	7	4	17	174	92.5	85	34	95.5	87	159	92.9	105.067	51.2857	99.25	92.2941	130.911	55.3338	80.0336	34.3066	98.663	74.0263	32.9755	24.1217	20.9729	21.3861	6.38194	13.9821	protein_coding	adaptor protein complex AP-1, gamma 1 subunit [Source:MGI Symbol;Acc:MGI:101919]
ENSMUSG00000020611	Gna13	OK	NotSig	0.0936822	0.794807	-9	0.896552	78	87	45	58	7	28	23	16	8	21	61	103.5	96	56.5	73	84	73.7143	110.429	120.391	63.5	93.375	88.4762	62.5592	80.6265	100.673	46.1116	64.7736	74.744	18.8044	14.2524	15.1088	11.564	28.7004	10.3534	protein_coding	guanine nucleotide binding protein, alpha 13 [Source:MGI Symbol;Acc:MGI:95768]
ENSMUSG00000021038	Vipas39	OK	NotSig	0.0936238	0.794807	-15.5	0.846535	85.5	101	28	23	3	11	9	12	4	12	107	87	102	72	70	102.5	159.333	104.273	103.556	75.5833	82	94.5833	142.897	91.9877	82.8585	65.7894	57.333	82.0394	55.3604	19.0969	22.3129	11.1752	35.1971	12.5393	protein_coding	VPS33B interacting protein, apical-basolateral polarity regulator, spe-39 homolog [Source:MGI Symbol;Acc:MGI:2144805]
ENSMUSG00000021248	Tmed10	OK	NotSig	0.0933956	0.794807	-19	0.765432	62	81	85	92	3	22	67	12	14	59	61	77.5	87	59.5	61	64	98.3333	78.5455	89.8209	83.75	75.1429	74.9322	84.0102	68.414	75.157	65.0169	64.438	61.495	40.8833	9.6669	5.96124	19.6697	12.0561	5.94549	protein_coding	transmembrane p24 trafficking protein 10 [Source:MGI Symbol;Acc:MGI:1915831]
ENSMUSG00000024012	Mtch1	OK	NotSig	0.0922386	0.794807	-15	0.8	60	75	83	108	27	55	26	26	33	24	101	72	73.5	52.5	60	84.5	113.37	93.5455	89.8077	66.4231	80.1515	100.333	90.9334	72.9562	74.6739	54.3033	63.2325	84.1969	17.1059	9.36779	10.6949	9.86075	10.9681	12.365	protein_coding	mitochondrial carrier 1 [Source:MGI Symbol;Acc:MGI:1929261]
ENSMUSG00000024081	Cebpz	OK	NotSig	0.0940954	0.794807	-17.5	0.748201	52	69.5	22	32	5	14	13	8	3	11	65	36	112	61.5	76	50	108.4	59.7857	111.615	82.25	85	58.4545	79.3885	43.4877	94.7333	67.8456	72.6242	51.1134	44.3752	13.1835	18.7803	19.947	31.7857	8.92633	protein_coding	CCAAT/enhancer binding protein zeta [Source:MGI Symbol;Acc:MGI:109386]
ENSMUSG00000024338	Psmb8	OK	NotSig	0.0947779	0.794807	-3	0.955224	64	67	608	841	127	363	351	161	161	286	61	65	71	60	67	65	78.4409	82.2782	86.2023	74.3727	78.5155	79.7133	62.2331	64.9142	69.6248	60.6459	61.2646	64.4634	5.05716	3.12693	3.08262	4.11126	4.49523	3.01956	protein_coding	proteasome (prosome, macropain) subunit, beta type 8 (large multifunctional peptidase 7) [Source:MGI Symbol;Acc:MGI:1346527]
ENSMUSG00000024844	Banf1	OK	NotSig	0.0945946	0.794807	-16	0.827957	77	93	132	175	19	51	105	20	29	83	60	98	93	62.5	61	86	79.2105	103.824	98.4952	84.7	76.4138	91.9759	62.0999	84.7197	85.4029	70.0756	63.6705	79.2882	12.0427	8.83388	4.90171	13.361	8.80754	5.13405	protein_coding	barrier to autointegration factor 1 [Source:MGI Symbol;Acc:MGI:1346330]
ENSMUSG00000028923	Necap2	OK	NotSig	0.0932426	0.794807	-19	0.827273	91	110	35	61	15	32	14	7	16	12	138	102.5	113	86	93	84	132.8	112.938	118.929	95.7143	103.875	80.8333	106.434	93.2611	89.2698	64.0622	91.0618	63.9696	21.6303	11.097	19.6467	28.9068	13.5649	14.6881	protein_coding	NECAP endocytosis associated 2 [Source:MGI Symbol;Acc:MGI:1913397]
ENSMUSG00000029478	Ncor2	OK	NotSig	0.0916142	0.794807	26	1.27368	121	95	31	31	2	2	27	3	5	23	23.5	103.5	97	68	106	142	23.5	103.5	107.852	178	90.2	138.913	21.9089	61.1555	82.3933	73.7084	71.5142	112.344	8.5	83.5	13.0627	138.414	25.7457	16.0438	protein_coding	nuclear receptor co-repressor 2 [Source:MGI Symbol;Acc:MGI:1337080]
ENSMUSG00000032059	Alg9	OK	NotSig	0.0935123	0.794807	38	1.65517	96	58	26	23	3	9	11	3	5	18	58	67	52	85	95	101.5	74.3333	90.8889	68.9091	87.6667	94.2	108.278	68.8047	75.0158	50.9207	87.4095	84.1455	94.0273	21.5278	19.3329	16.6113	4.8074	22.6195	12.878	protein_coding	asparagine-linked glycosylation 9 (alpha 1,2 mannosyltransferase) [Source:MGI Symbol;Acc:MGI:1924753]
ENSMUSG00000032253	Phip	OK	NotSig	0.0946924	0.794807	-53.5	0.650327	99.5	153	58	97	14	45	38	23	13	22	117	153	159	90	81	161.5	158.643	172.778	146.316	130.565	100.077	141.864	94.049	127.92	115.233	84.1076	73.5665	100.583	39.4375	17.625	13.0352	27.7077	21.0791	18.8288	protein_coding	pleckstrin homology domain interacting protein [Source:MGI Symbol;Acc:MGI:1932404]
ENSMUSG00000035215	Lsm7	OK	NotSig	0.0915416	0.794807	-15	0.814815	66	81	94	102	22	40	40	44	22	28	68	83	90	67	52.5	70.5	79.4091	93.125	108.4	79.8864	77.3182	77.4286	60.3397	66.5084	81.2569	65.6825	57.0677	65.2383	11.6479	10.9965	12.9694	6.79177	16.5246	8.33197	protein_coding	LSM7 homolog, U6 small nuclear RNA and mRNA degradation associated [Source:MGI Symbol;Acc:MGI:1913344]
ENSMUSG00000041763	Tpp2	OK	NotSig	0.0942143	0.794807	-28	0.717172	71	99	37	37	9	17	11	12	13	12	37	95	197	88.5	59	107.5	99	99.4118	180.273	105.25	67.2308	116.167	46.4739	65.9988	161.149	84.8942	54.9195	88.441	45.2901	18.2885	23.101	19.9082	11.5059	22.2996	protein_coding	tripeptidyl peptidase II [Source:MGI Symbol;Acc:MGI:102724]
ENSMUSG00000056999	Ide	OK	NotSig	0.0929261	0.794807	-28	0.717172	71	99	36	29	3	7	19	4	5	27	9	82	123	57	53	87	29.6667	105.143	124.632	84	50	92.8148	17.307	87.3763	101.214	40.8461	35.9757	72.7572	21.1686	26.026	16.0571	47.6008	15.7385	10.6112	protein_coding	insulin degrading enzyme [Source:MGI Symbol;Acc:MGI:96412]
ENSMUSG00000058301	Upf1	OK	NotSig	0.0922561	0.794807	40.5	1.36652	151	110.5	30	34	7	8	19	9	4	17	40	105	144	100	130	191	63.5714	140.5	141.053	91.6667	140	188.471	44.8018	114.932	109.999	77.6065	99.5512	160.318	17.2349	31.6781	18.3588	17.7349	53.8903	22.866	protein_coding	UPF1 regulator of nonsense transcripts homolog (yeast) [Source:MGI Symbol;Acc:MGI:107995]
ENSMUSG00000060377	Rpl36a-ps1	OK	NotSig	0.0943475	0.794807	-27.5	0.683908	59.5	87	30	40	18	17	5	15	12	3	80	88	87	66	51	113	84.0556	84.4706	141.2	70.1333	59.25	102.333	76.0489	72.7286	101.369	57.3916	52.9212	89.6858	8.88248	10.8899	65.2652	10.1441	9.71965	32.199	processed_pseudogene	ribosomal protein L36A, pseudogene 1 [Source:MGI Symbol;Acc:MGI:3642585]
ENSMUSG00000076612	Ighg2c	OK	NotSig	0.0946856	0.794807	3.5	1.03318	109	105.5	41	36	1	1	34	1	1	39	101	100	112.5	76	61	115	101	100	138.5	76	61	110.641	101	100	111.61	76	61	93.6742	N/A	N/A	15.194	N/A	N/A	9.5705	IG_C_gene	immunoglobulin heavy constant gamma 2C [Source:MGI Symbol;Acc:MGI:2686979]
ENSMUSG00000108414	Snhg1	OK	NotSig	0.0921917	0.794807	-31	0.757812	97	128	101	110	19	50	41	32	36	33	134	85.5	186	80.5	73.5	139	151.421	115.38	173.61	120.969	101.917	145.152	121.4	78.2207	133.517	79.5139	73.8903	104.279	23.4509	14.0567	16.2395	18.2042	13.3051	16.2088	processed_transcript	small nucleolar RNA host gene 1 [Source:MGI Symbol;Acc:MGI:3763743]
ENSMUSG00000111497	Raver1	OK	NotSig	0.0928621	0.794807	12	1.10619	125	113	21	21	2	5	14	N/A	N/A	21	70.5	156	105.5	N/A	N/A	125	70.5	156.8	108.357	N/A	N/A	151.81	63.0714	132.919	79.5836	N/A	N/A	131.076	31.5	38.2993	18.5596	N/A	N/A	16.8607	protein_coding	ribonucleoprotein, PTB-binding 1 [Source:MGI Symbol;Acc:MGI:1919016]
ENSMUSG00000010097	Nxf1	OK	NotSig	0.0956324	0.798394	-83.5	0.496988	82.5	166	24	41	14	7	20	6	1	17	133	166	219.5	92.5	258	81	188.143	158.857	190.75	148.333	258	116.882	127.35	142.298	148.514	90.4688	258	83.083	41.533	26.0598	26.1564	57.6065	N/A	24.3081	protein_coding	nuclear RNA export factor 1 [Source:MGI Symbol;Acc:MGI:1858330]
ENSMUSG00000023175	Bsg	OK	NotSig	0.0959673	0.798394	8	1.11111	80	72	116	152	29	59	64	43	29	44	54	69	91.5	76	59	85.5	72.8966	76.8814	97.0781	83.7907	87.4483	117.159	58.6284	57.7324	82.2353	66.7629	65.5876	89.8487	9.43768	6.94897	6.5188	7.78231	12.5256	18.2339	protein_coding	basigin [Source:MGI Symbol;Acc:MGI:88208]
ENSMUSG00000024063	Lbh	OK	NotSig	0.0959607	0.798394	15	1.16129	108	93	27	25	1	4	20	N/A	N/A	27	57	43	102	N/A	N/A	108	57	53.75	87.05	N/A	N/A	114.778	57	38.8165	61.8773	N/A	N/A	95.9598	N/A	23.0701	10.7668	N/A	N/A	12.0866	protein_coding	limb-bud and heart [Source:MGI Symbol;Acc:MGI:1925139]
ENSMUSG00000035443	Thyn1	OK	NotSig	0.0956849	0.798394	-30	0.651163	56	86	43	32	2	14	16	13	10	20	106.5	76.5	114	43	60.5	62	106.5	67.8571	120.75	54.4615	94.6	71.35	95.8123	58.4392	100.849	45.7763	71.4699	67.2051	46.5	8.20135	17.0566	12.657	27.9711	5.78531	protein_coding	thymocyte nuclear protein 1 [Source:MGI Symbol;Acc:MGI:1925112]
ENSMUSG00000008668	Rps18	OK	NotSig	0.0967454	0.798531	-1	0.982456	56	57	7294	8629	1426	3566	3637	2383	1449	3462	50.5	54.5	61	51	55	59	64.2328	68.1842	71.2125	64.7587	66.528	69.3775	52.209	55.71	60.7493	52.9733	55.6838	59.7631	1.24334	0.826262	0.69869	0.970337	1.09463	0.669368	protein_coding	ribosomal protein S18 [Source:MGI Symbol;Acc:MGI:98146]
ENSMUSG00000023277	Twf2	OK	NotSig	0.0966043	0.798531	16	1.22857	86	70	45	53	11	21	21	19	6	20	61	78	62	62	65.5	117	74.3636	89.4762	81.381	88.3158	68.8333	133.8	54.2994	69.5461	59.2392	63.6226	63.7192	109.268	18.4934	14.751	13.5998	15.3866	11.8136	19.2012	protein_coding	twinfilin actin binding protein 2 [Source:MGI Symbol;Acc:MGI:1346078]
ENSMUSG00000029571	Tmem106b	OK	NotSig	0.0964806	0.798531	28	1.33333	112	84	31	39	9	14	16	9	7	15	70	76.5	105.5	101	112	113	98	72.3571	112.812	119.556	160.714	128	72.047	58.2936	84.3706	56.9237	102.398	95.7945	31.9126	11.5738	16.3369	42.0863	56.2311	23.5145	protein_coding	transmembrane protein 106B [Source:MGI Symbol;Acc:MGI:1919150]
ENSMUSG00000048087	Gm4737	OK	NotSig	0.0962854	0.798531	-1.5	0.976	61	62.5	125	114	37	60	17	33	35	57	67	58	111	48	65	64	73.9189	75.8667	110.647	62.0909	76.7143	79.4561	60.5337	62.2353	93.6741	50.1111	66.1952	64.8447	6.93961	6.71731	15.0826	7.15036	7.94811	6.85351	protein_coding	predicted gene 4737 [Source:MGI Symbol;Acc:MGI:3643647]
ENSMUSG00000000594	Gm2a	OK	NotSig	0.102988	0.806308	11	1.15278	83	72	108	87	12	17	58	18	8	82	68	67	82	68	75	88.5	70	67.1765	88.5	89.4444	83.25	95.8659	65.8058	60.4938	79.1298	76.8543	73.81	85.6148	7.22789	7.0347	5.75951	12.668	16.5192	4.84915	protein_coding	GM2 ganglioside activator protein [Source:MGI Symbol;Acc:MGI:95762]
ENSMUSG00000001674	Ddx18	OK	NotSig	0.105792	0.806308	28	1.31461	117	89	27	29	1	3	25	N/A	N/A	27	48	135	89	N/A	N/A	117	48	128.667	89.96	N/A	N/A	119.852	48	61.3207	68.1495	N/A	N/A	96.5204	N/A	68.4893	11.7207	N/A	N/A	13.0736	protein_coding	DEAD (Asp-Glu-Ala-Asp) box polypeptide 18 [Source:MGI Symbol;Acc:MGI:1914192]
ENSMUSG00000003379	Cd79a	OK	NotSig	0.102302	0.806308	6	1.06742	95	89	788	853	12	47	794	34	9	745	87	69	90	92.5	116	95	79.9167	85.4043	104.068	125.676	110.111	107.745	61.6765	71.046	86.4399	103.077	87.5444	94.0458	14.0812	8.86462	2.25341	13.8286	23.4156	2.11969	protein_coding	CD79A antigen (immunoglobulin-associated alpha) [Source:MGI Symbol;Acc:MGI:101774]
ENSMUSG00000003660	Snrnp200	OK	NotSig	0.0999663	0.806308	-19	0.776471	66	85	50	70	16	27	27	13	12	25	81	71	87	88	60.5	65	99.75	83.037	98.8148	91.2308	61	80.68	81.3075	64.1031	80.567	77.3649	50.3931	63.7287	15.9477	10.436	10.9524	14.7014	9.80414	11.3701	protein_coding	small nuclear ribonucleoprotein 200 (U5) [Source:MGI Symbol;Acc:MGI:2444401]
ENSMUSG00000004455	Ppp1cc	OK	NotSig	0.110633	0.806308	-10.5	0.898058	92.5	103	156	190	39	79	72	37	42	77	106	80	115.5	81	68.5	106	126.897	103.519	123.181	106.216	92.3095	113.104	91.8709	78.4186	100.099	80.7644	67.1144	92.3053	14.8933	8.69942	8.22962	12.1667	10.9408	7.28948	protein_coding	protein phosphatase 1, catalytic subunit, gamma isoform [Source:MGI Symbol;Acc:MGI:104872]
ENSMUSG00000005973	Rcn1	OK	NotSig	0.102525	0.806308	-36	0.632653	62	98	31	21	4	8	9	14	7	10	101.5	168.5	82	55	84	117.5	112.75	168.75	85.8889	70.4286	88.4286	107.3	110.588	148.903	78.6888	55.9013	63.9058	87.9174	13.5792	29.8543	12.0444	14.8378	21.8598	16.4304	protein_coding	reticulocalbin 1 [Source:MGI Symbol;Acc:MGI:104559]
ENSMUSG00000006699	Cdc42	OK	NotSig	0.110682	0.806308	-3	0.962963	78	81	341	476	94	210	172	100	88	153	75.5	82	84.5	71.5	67.5	85	90.8298	100.005	94.0174	86.35	84.4205	91.6209	72.2782	78.364	75.5627	68.0612	65.9235	73.6586	5.91064	5.19504	4.32143	5.5917	6.39781	4.63001	protein_coding	cell division cycle 42 [Source:MGI Symbol;Acc:MGI:106211]
ENSMUSG00000009585	Apobec3	OK	NotSig	0.109152	0.806308	-18.5	0.792135	70.5	89	178	256	25	53	178	25	18	135	71	75	97	51	58	83	125.68	103.245	115.517	106.96	56.6111	108.148	84.0916	64.8746	84.2975	59.5975	36.6424	80.4091	22.2675	11.8681	6.41548	26.7284	8.79436	6.91869	protein_coding	apolipoprotein B mRNA editing enzyme, catalytic polypeptide 3 [Source:MGI Symbol;Acc:MGI:1933111]
ENSMUSG00000010205	Raver1	OK	NotSig	0.108382	0.806308	7	1.08642	88	81	21	34	N/A	1	33	N/A	N/A	21	N/A	208	77	N/A	N/A	88	N/A	208	85.2424	N/A	N/A	113.238	N/A	208	65.271	N/A	N/A	84.4585	N/A	N/A	9.027	N/A	N/A	16.6803	protein_coding	ribonucleoprotein, PTB-binding 1 [Source:MGI Symbol;Acc:MGI:1919016]
ENSMUSG00000014294	Ndufa2	OK	NotSig	0.106435	0.806308	-10.5	0.864516	67	77.5	287	262	41	95	126	71	54	162	73	71	89.5	64	62	70.5	83.122	85.0842	92.246	82.9437	77.8333	82.2778	70.432	69.6558	79.9961	67.1645	63.8499	69.0427	7.95415	5.30726	4.2492	7.15629	6.99484	4.07958	protein_coding	NADH dehydrogenase (ubiquinone) 1 alpha subcomplex, 2 [Source:MGI Symbol;Acc:MGI:1343103]
ENSMUSG00000015341	Golga7	OK	NotSig	0.107709	0.806308	40.5	1.46286	128	87.5	40	68	14	16	38	11	2	27	76.5	72	96	150	305	117	75.5	88.5625	134.605	162	305	125.333	60.0157	62.3541	100.447	108.18	304.276	92.6212	12.9732	16.4322	17.5553	35.6873	21	18.1979	protein_coding	golgi autoantigen, golgin subfamily a, 7 [Source:MGI Symbol;Acc:MGI:1931029]
ENSMUSG00000015837	Sqstm1	OK	NotSig	0.108021	0.806308	8	1.10811	82	74	239	226	49	84	93	63	69	107	65	72.5	80	67	82	85	81.3878	83.2024	90.4624	89.6349	95.4493	98.5234	59.1145	56.5642	72.8141	62.9923	74.7503	76.6401	9.83053	6.86372	6.44719	8.15393	7.64654	5.95885	protein_coding	sequestosome 1 [Source:MGI Symbol;Acc:MGI:107931]
ENSMUSG00000020134	Peli1	OK	NotSig	0.106985	0.806308	-47.5	0.545455	57	104.5	25	36	5	8	23	4	4	17	174	111	100	102.5	27	58	145.6	128.125	108.391	148.25	50.25	75.2353	97.0016	91.0941	73.6048	91.7359	37.4202	43.0156	53.0835	33.4592	15.5004	76.917	24.9979	17.8374	protein_coding	pellino 1 [Source:MGI Symbol;Acc:MGI:1914495]
ENSMUSG00000021067	Sav1	OK	NotSig	0.102578	0.806308	-32.5	0.712389	80.5	113	24	42	5	11	26	6	5	13	215	80	127	30	121	80	190.6	85.3636	138.538	60.8333	113.6	111.692	172.611	73.3681	103.924	36.1274	110.235	77.9858	33.066	15.5898	16.8344	28.9694	12.6673	22.0606	protein_coding	salvador family WW domain containing 1 [Source:MGI Symbol;Acc:MGI:1927144]
ENSMUSG00000021457	Syk	OK	NotSig	0.0994601	0.806308	40	1.42105	135	95	51	87	6	13	68	2	4	45	110	82	93.5	171.5	133	131	139.333	98.7692	111.118	171.5	125	132.111	103.986	77.3329	75.9672	171.114	56.7672	110.604	43.8525	20.4626	9.39029	11.5	51.3615	10.0788	protein_coding	spleen tyrosine kinase [Source:MGI Symbol;Acc:MGI:99515]
ENSMUSG00000021486	Prelid1	OK	NotSig	0.103915	0.806308	10	1.12987	87	77	159	182	28	54	100	34	28	97	67.5	75	78.5	76.5	96	90	86.5714	93.5185	90.16	89.5294	97.8214	103.309	71.894	79.6382	79.5768	72.6011	90.6728	89.6766	10.1928	8.33127	4.4335	10.3913	7.15347	5.50098	protein_coding	PRELI domain containing 1 [Source:MGI Symbol;Acc:MGI:1913744]
ENSMUSG00000022247	Brix1	OK	NotSig	0.107582	0.806308	41	1.51899	120	79	29	60	5	14	41	7	2	20	111	76	79	62	152	93	94	72.9286	96.8049	149.286	152	113.9	71.7931	49.236	68.6226	85.0541	148.593	82.7653	28.1993	13.334	10.744	56.6714	32	18.1562	protein_coding	BRX1, biogenesis of ribosomes [Source:MGI Symbol;Acc:MGI:1915082]
ENSMUSG00000022889	Mrpl39	OK	NotSig	0.106045	0.806308	-7	0.901408	64	71	27	34	9	13	12	8	9	10	74	68	66.5	68	64	57	110.778	110.846	67.75	84.875	74.2222	55.9	90.9141	85.4817	54.9668	68.6934	58.5201	45.719	25.1041	22.1643	11.7867	21.5236	16.8604	10.366	protein_coding	mitochondrial ribosomal protein L39 [Source:MGI Symbol;Acc:MGI:1351620]
ENSMUSG00000023104	Rfc2	OK	NotSig	0.100792	0.806308	-18.5	0.816832	82.5	101	116	112	19	45	48	30	23	63	82	101	103	64.5	53	94	104.474	114.267	110.083	96.9667	72.2174	106.937	70.0946	93.4849	93.1427	64.4932	60.8809	88.847	17.8745	11.1008	8.96876	13.9001	9.90308	7.97506	protein_coding	replication factor C (activator 1) 2 [Source:MGI Symbol;Acc:MGI:1341868]
ENSMUSG00000024914	Drap1	OK	NotSig	0.110762	0.806308	-13	0.841463	69	82	83	103	19	36	48	18	15	50	87	79.5	86	74.5	70	68.5	86.8947	97.25	93.5833	75.5	85	77.98	72.5183	71.0597	75.1672	60.305	63.4592	64.3312	12.0187	11.9805	8.3072	11.0451	16.9453	7.31872	protein_coding	Dr1 associated protein 1 (negative cofactor 2 alpha) [Source:MGI Symbol;Acc:MGI:1913806]
ENSMUSG00000025203	Scd2	OK	NotSig	0.105462	0.806308	19.5	1.21429	110.5	91	138	138	33	48	57	41	15	82	65	90.5	106	91	122	112	78.4848	107.208	117.649	113.244	121.667	119.134	63.8221	81.2857	102.516	87.7817	107.871	100.33	8.8963	11.0451	7.83094	12.1674	15.186	7.01521	protein_coding	stearoyl-Coenzyme A desaturase 2 [Source:MGI Symbol;Acc:MGI:98240]
ENSMUSG00000025246	Tbl1x	OK	NotSig	0.109897	0.806308	-36.5	0.705645	87.5	124	32	43	2	2	39	3	1	28	67	94	133	33	40	90	67	94	131.41	81	40	105.143	59.397	93.9947	113.184	54.0466	40	83.8507	31	1	10.6841	51.5396	N/A	12.4177	protein_coding	transducin (beta)-like 1 X-linked [Source:MGI Symbol;Acc:MGI:1336172]
ENSMUSG00000025278	Flnb	OK	NotSig	0.104182	0.806308	-33	0.659794	64	97	23	27	2	9	16	2	4	17	94	99	91.5	105.5	69	61	94	95	109	105.5	59	79.6471	93.9521	86.7931	87.1	82.7043	52.1356	63.7495	3	13.3031	18.7765	65.5	13.3292	13.3177	protein_coding	filamin, beta [Source:MGI Symbol;Acc:MGI:2446089]
ENSMUSG00000025872	Thoc3	OK	NotSig	0.109996	0.806308	-8.5	0.896341	73.5	82	20	31	7	10	14	7	2	11	72	84	91.5	36	70	92	92.4286	94.1	101.357	66.1429	70	76.5455	71.7641	80.2601	84.9389	48.3338	66.453	65.0158	25.7792	17.3899	15.2267	20.4444	22	12.0991	protein_coding	THO complex 3 [Source:MGI Symbol;Acc:MGI:1920916]
ENSMUSG00000026427	Eif2d	OK	NotSig	0.102283	0.806308	-16.5	0.770833	55.5	72	38	46	10	10	26	10	7	21	65	54.5	100.5	49.5	60	56	92.9	61.9	104.346	79.1	79.5714	65.8095	78.6886	48.9359	78.8795	59.9387	58.7096	56.5137	17.7059	14.177	14.6882	18.9018	24.4383	8.59751	protein_coding	eukaryotic translation initiation factor 2D [Source:MGI Symbol;Acc:MGI:109342]
ENSMUSG00000026972	Arrdc1	OK	NotSig	0.104313	0.806308	38	1.50667	113	75	22	21	4	6	11	5	5	12	52.5	65	100	98	129	108.5	76.75	108.5	116.273	117.6	188.8	150.333	50.5902	77.1161	95.9332	96.3779	142.747	113.975	38.7522	40.1943	20.5697	35.0665	64.5549	31.1413	protein_coding	arrestin domain containing 1 [Source:MGI Symbol;Acc:MGI:2446136]
ENSMUSG00000027201	Myef2	OK	NotSig	0.110363	0.806308	-55.5	0.689076	123	178.5	21	24	6	7	11	4	2	15	110.5	181	211	125	157.5	123	147.667	177	186.455	132.25	157.5	115.533	129.969	109.393	158.482	100.756	150.479	66.0358	33.9614	59.8152	27.4264	49.4324	46.5	22.8494	protein_coding	myelin basic protein expression factor 2, repressor [Source:MGI Symbol;Acc:MGI:104592]
ENSMUSG00000027746	Ufm1	OK	NotSig	0.100763	0.806308	-15	0.83871	78	93	36	58	18	22	18	12	13	11	140	98.5	71	70.5	70	92	129	116.318	88.6111	81.3333	86.7692	99.1818	97.7422	97.3923	73.3631	67.557	75.61	87.6776	22.7335	12.6936	15.4283	14.4785	12.8598	14.7764	protein_coding	ubiquitin-fold modifier 1 [Source:MGI Symbol;Acc:MGI:1915140]
ENSMUSG00000027951	Adar	OK	NotSig	0.0992919	0.806308	-25.5	0.788382	95	120.5	35	28	1	4	23	1	2	32	200	77.5	124	58	96.5	98.5	200	89.5	140.174	58	96.5	113.594	200	79.3875	118.203	58	94.2974	97.3489	N/A	25.6921	14.8482	N/A	20.5	11.0049	protein_coding	adenosine deaminase, RNA-specific [Source:MGI Symbol;Acc:MGI:1889575]
ENSMUSG00000028048	Gba	OK	NotSig	0.109786	0.806308	-14.5	0.825301	68.5	83	38	44	12	10	22	18	5	15	40.5	75	93.5	63	56	78	64.3333	92.9	107.727	67.7778	74.6	72.6	48.6624	80.9091	94.1884	58.6928	58.2692	69.6674	15.908	15.7469	13.1862	9.88217	26.4756	5.18496	protein_coding	glucosidase, beta, acid [Source:MGI Symbol;Acc:MGI:95665]
ENSMUSG00000028677	Rnf220	OK	NotSig	0.103039	0.806308	-15.5	0.857143	93	108.5	32	46	6	10	30	3	5	24	110	49.5	123	23	97	96	112.5	71.8	128.867	55.6667	95.6	94.8333	85.0789	40.8272	100.126	35.438	89.705	74.1917	29.7319	21.3176	14.5562	36.7393	15.6064	12.0089	protein_coding	ring finger protein 220 [Source:MGI Symbol;Acc:MGI:1913993]
ENSMUSG00000028772	Zcchc17	OK	NotSig	0.098152	0.806308	-27.5	0.651899	51.5	79	28	34	7	10	17	5	3	20	81	68.5	132	102	100	50	94.7143	85	111.471	105.6	92.3333	67.1	58.747	69.264	100.201	75.2441	84.0612	54.9456	28.1363	18.672	12.305	35.9703	25.4056	10.8193	protein_coding	zinc finger, CCHC domain containing 17 [Source:MGI Symbol;Acc:MGI:1919955]
ENSMUSG00000028822	Tmem50a	OK	NotSig	0.102198	0.806308	-8.5	0.906077	82	90.5	87	140	15	59	66	24	22	41	113	86	89	87.5	73	82	109.533	93.8136	103.015	103.042	78	88.7561	96.9113	76.3575	84.7446	78.839	59.5731	77.4153	11.4858	7.44654	7.96632	15.034	10.2543	7.26861	protein_coding	transmembrane protein 50A [Source:MGI Symbol;Acc:MGI:1919067]
ENSMUSG00000028889	Yrdc	OK	NotSig	0.108474	0.806308	-24.5	0.782222	88	112.5	33	42	12	10	20	10	8	15	192	71.5	103	52.5	86	133	187.333	86.1	112.85	72.9	79.75	131.6	171.751	66.3516	88.8636	57.3949	73.8229	104.857	21.9794	20.5494	15.1272	19.114	10.3177	18.4664	protein_coding	yrdC domain containing (E.coli) [Source:MGI Symbol;Acc:MGI:2387201]
ENSMUSG00000029559	2210016L21Rik	OK	NotSig	0.109843	0.806308	-22	0.721519	57	79	25	27	2	6	19	4	5	16	93.5	59	103	37.5	61	59.5	93.5	67.1667	136.316	37	61.2	94.625	78.6893	56.4928	92.9955	32.586	55.964	69.447	50.5	17.5488	23.0208	9.77241	11.2668	20.4811	protein_coding	RIKEN cDNA 2210016L21 gene [Source:MGI Symbol;Acc:MGI:1919607]
ENSMUSG00000029578	Wipi2	OK	NotSig	0.100929	0.806308	3	1.03371	92	89	21	29	6	14	9	10	2	9	35	92	113	118	171.5	72	54.5	103.714	101	126.9	171.5	95	44.7436	86.4403	81.3657	93.8789	125.857	71.8292	16.5786	15.167	20.8999	26.3162	116.5	23.484	protein_coding	WD repeat domain, phosphoinositide interacting 2 [Source:MGI Symbol;Acc:MGI:1923831]
ENSMUSG00000030156	Cd69	OK	NotSig	0.107626	0.806308	-21	0.8125	91	112	47	69	13	23	33	11	14	22	121	112	111	112	81	88	124.923	127.565	121.727	119.455	108.857	88.3636	110.251	100.882	92.0768	101.198	80.0987	60.9175	16.7437	16.148	14.5056	20.3266	22.3368	13.9713	protein_coding	CD69 antigen [Source:MGI Symbol;Acc:MGI:88343]
ENSMUSG00000030263	Lrmp	OK	NotSig	0.108247	0.806308	-23.5	0.788288	87.5	111	80	159	25	61	73	28	15	37	56	92	155	87.5	69	113	103.44	127.623	161.452	122.964	69.4667	134.973	65.5929	89.8422	121.733	93.7499	59.5442	100.845	19.2629	13.6124	11.4988	17.1702	9.91049	15.1302	protein_coding	lymphoid-restricted membrane protein [Source:MGI Symbol;Acc:MGI:108424]
ENSMUSG00000030647	Ndufc2	OK	NotSig	0.110326	0.806308	-3.5	0.954248	73	76.5	139	184	41	72	71	45	39	55	77	72	88	70	66	79	99.7317	88.6806	96.662	80.6222	90.1026	81.8545	79.0855	73.5091	74.8402	63.029	74.0295	67.3435	11.2139	7.02009	7.36843	7.84157	9.57567	6.49016	protein_coding	NADH dehydrogenase (ubiquinone) 1, subcomplex unknown, 2 [Source:MGI Symbol;Acc:MGI:1344370]
ENSMUSG00000031521	Aga	OK	NotSig	0.107689	0.806308	-31	0.659341	60	91	21	33	3	12	18	9	6	6	142	94.5	62.5	59	77	59	177	135.917	97.1667	57.8889	115.5	73.3333	166.617	95.8958	72.2609	53.6911	91.2876	62.0278	45.3689	36.2964	19.2704	6.64046	37.3807	21.2378	protein_coding	aspartylglucosaminidase [Source:MGI Symbol;Acc:MGI:104873]
ENSMUSG00000031601	Cnot7	OK	NotSig	0.102807	0.806308	46.5	1.65493	117.5	71	30	47	14	21	12	6	11	13	68	74	81.5	149.5	130	105	83.5714	115.857	95.0833	200.333	102.727	135.846	56.7792	89.3746	74.9366	102.798	79.0787	98.52	19.1996	18.5597	21.9015	79.3035	17.6378	26.9482	protein_coding	CCR4-NOT transcription complex, subunit 7 [Source:MGI Symbol;Acc:MGI:1298230]
ENSMUSG00000032175	Tyk2	OK	NotSig	0.107635	0.806308	-23	0.794643	89	112	23	21	2	4	15	4	4	15	47	123	118	31	250	87	47	144.25	165.267	38.5	248.75	78.8667	45.1664	110.953	120.502	21.259	248.478	69.6239	13	55.2515	28.8869	18.9627	6.68799	7.86969	protein_coding	tyrosine kinase 2 [Source:MGI Symbol;Acc:MGI:1929470]
ENSMUSG00000032215	Rsl24d1	OK	NotSig	0.107876	0.806308	17	1.1954	104	87	93	83	19	40	24	29	19	45	60	102	83	117	100	98	79.4211	107.525	111.417	125.207	118	110.067	68.1144	88.0583	95.5781	103.466	107.855	95.6716	10.304	10.0618	14.0278	13.8582	13.2071	8.58848	protein_coding	ribosomal L24 domain containing 1 [Source:MGI Symbol;Acc:MGI:2681840]
ENSMUSG00000032518	Rpsa	OK	NotSig	0.103223	0.806308	0	1	63	63	8857	10572	1976	4070	4526	2704	1805	4348	59	60	69	57	60	68	73.1614	72.1636	76.5159	69.568	70.0975	77.3257	60.7035	60.607	67.4289	58.5507	59.712	68.6432	1.16042	0.739089	0.60137	0.900625	1.00794	0.608434	protein_coding	ribosomal protein SA [Source:MGI Symbol;Acc:MGI:105381]
ENSMUSG00000032757	Bet1	OK	NotSig	0.0991317	0.806308	-23	0.790909	87	110	40	39	10	13	16	9	11	20	119	149	94.5	67	67	115.5	113.1	127.154	98.75	64.7778	73.7273	115.95	84.7615	111.504	91.4725	54.0274	63.5151	97.6984	22.8514	16.4304	9.90433	10.9301	10.7965	12.7889	protein_coding	Bet1 golgi vesicular membrane trafficking protein [Source:MGI Symbol;Acc:MGI:1343104]
ENSMUSG00000040462	Os9	OK	NotSig	0.109975	0.806308	10.5	1.14286	84	73.5	33	46	7	12	27	7	9	17	43	66.5	82	77	78	112	85.5714	94.8333	82.4444	111.143	86	123.412	61.8481	71.7008	71.6441	86.4774	65.6969	91.9225	29.2761	22.8738	8.27369	31.7973	22.2324	19.3996	protein_coding	amplified in osteosarcoma [Source:MGI Symbol;Acc:MGI:1924301]
ENSMUSG00000041028	Ghitm	OK	NotSig	0.110846	0.806308	-8	0.917526	89	97	355	409	102	153	154	106	102	147	85	84	105.5	85	90	91	105.01	106.778	110.597	98.2453	100.422	101.156	80.1249	81.5086	96.515	80.1823	81.974	84.5855	8.0371	6.4765	4.19342	6.42606	5.8428	4.69298	protein_coding	growth hormone inducible transmembrane protein [Source:MGI Symbol;Acc:MGI:1913342]
ENSMUSG00000041313	Slc7a1	OK	NotSig	0.108109	0.806308	-22.5	0.72561	59.5	82	26	29	4	7	18	5	4	17	89	82	92	50	32.5	88	95.5	66.8571	107.167	70.8	32.75	84.9412	69.152	58.4619	82.4759	44.0603	29.8944	72.3279	38.396	11.6587	17.0317	34.6719	7.48749	10.1346	protein_coding	solute carrier family 7 (cationic amino acid transporter, y+ system), member 1 [Source:MGI Symbol;Acc:MGI:88117]
ENSMUSG00000042548	Asxl1	OK	NotSig	0.103527	0.806308	38.5	1.38693	138	99.5	32	40	4	14	22	5	4	23	43.5	74	114	138	141.5	119	42.5	92	124.273	124.2	133.25	147.652	42.0229	76.8244	93.2712	82.1277	96.8062	107.563	3.57071	14.2963	16.8065	42.8479	43.5591	23.2674	protein_coding	additional sex combs like 1 [Source:MGI Symbol;Acc:MGI:2684063]
ENSMUSG00000044408	Sptssa	OK	NotSig	0.10978	0.806308	19	1.2	114	95	39	52	8	17	27	6	3	30	140.5	79	87	130	139	114	142.625	93.9412	94.6667	127	121.667	122.1	134.226	80.5852	85.1863	90.7803	105.355	106.416	15.9339	12.8325	8.17421	37.0369	39.0783	11.6246	protein_coding	serine palmitoyltransferase, small subunit A [Source:MGI Symbol;Acc:MGI:1913399]
ENSMUSG00000046516	Cox17	OK	NotSig	0.0992094	0.806308	-8	0.915789	87	95	122	111	2	6	103	4	5	113	104	56.5	97	88.5	124	86	104	75.8333	110.146	86.75	112.6	95.646	86.9885	62.1627	93.3225	79.1348	99.4546	81.6454	57	25.4197	5.98978	19.4866	26.1373	4.8095	protein_coding	cytochrome c oxidase assembly protein 17 [Source:MGI Symbol;Acc:MGI:1333806]
ENSMUSG00000055805	Fmnl1	OK	NotSig	0.104532	0.806308	-27	0.712766	67	94	47	52	N/A	2	50	N/A	1	46	N/A	41.5	98	N/A	5	72	N/A	41.5	123.3	N/A	5	96.9565	N/A	40.1497	92.0137	N/A	5	69.1037	N/A	10.5	12.4953	N/A	N/A	11.0523	protein_coding	formin-like 1 [Source:MGI Symbol;Acc:MGI:1888994]
ENSMUSG00000055943	Emc7	OK	NotSig	0.105286	0.806308	-29	0.641975	52	81	47	75	11	36	28	12	14	21	73	79	94	46.5	47	52	80.7273	82.3333	91.6071	52.75	75.1429	75.9524	62.5582	70.6558	78.4487	44.4714	52.2172	60.9817	17.9292	7.35829	8.97282	8.75865	17.802	11.1892	protein_coding	ER membrane protein complex subunit 7 [Source:MGI Symbol;Acc:MGI:1920274]
ENSMUSG00000056310	Tyw1	OK	NotSig	0.0980633	0.806308	46	1.575	126	80	23	25	2	10	13	3	4	16	55.5	75.5	86	28	231	127.5	55.5	82.1	102.231	36.3333	198	111.312	40.9145	64.5052	86.5439	32.0702	134.899	97.2415	37.5	19.0651	16.1936	13.0937	67.226	13.0374	protein_coding	tRNA-yW synthesizing protein 1 homolog (S. cerevisiae) [Source:MGI Symbol;Acc:MGI:2141161]
ENSMUSG00000056851	Pcbp2	OK	NotSig	0.102365	0.806308	1	1.01471	69	68	524	519	58	114	347	99	53	372	75.5	63.5	68	65	66	70.5	93.7586	91.4561	86.8357	86.6364	75.5283	83.3306	79.9106	69.0355	70.8718	64.3579	65.9088	71.4462	7.89642	6.66531	3.05996	6.99323	5.7267	2.47438	protein_coding	poly(rC) binding protein 2 [Source:MGI Symbol;Acc:MGI:108202]
ENSMUSG00000057359	Gm17494	OK	NotSig	0.101497	0.806308	2	1.02985	69	67	604	708	198	357	153	295	170	139	72	66	66	71	67	70	83.7222	80.1625	82.6275	79.0915	75.8	77.4532	72.2509	66.5809	68.7041	68.2486	64.3466	66.6038	3.47617	3.01369	4.32814	2.60629	3.37693	3.72758	processed_transcript	predicted gene, 17494 [Source:MGI Symbol;Acc:MGI:4937128]
ENSMUSG00000058351	Smim4	OK	NotSig	0.0990633	0.806308	24	1.32432	98	74	30	26	4	9	13	10	10	10	43.5	81	85	122	79.5	116	45.5	77.8889	102.923	108.7	90.3	126.5	43.2318	70.6557	86.9366	96.067	72.7696	96.3662	8.35165	11.0861	18.7792	16.0866	17.1717	30.0038	protein_coding	small integral membrane protein 4 [Source:MGI Symbol;Acc:MGI:1913737]
ENSMUSG00000059070	Rpl18	OK	NotSig	0.105337	0.806308	-1	0.984127	62	63	4892	5724	955	2248	2521	1431	1039	2422	59	63	64	58	60	64.5	71.0503	75.0018	75.5307	70.6674	70.461	75.3642	59.8477	63.2835	65.8048	58.65	59.9627	65.3676	1.46352	0.981353	0.83237	1.33207	1.30575	0.89762	protein_coding	ribosomal protein L18 [Source:MGI Symbol;Acc:MGI:98003]
ENSMUSG00000059923	Grb2	OK	NotSig	0.0999407	0.806308	-14.5	0.839779	76	90.5	161	242	23	64	155	24	28	109	108	80.5	91	78.5	76.5	76	106.435	95.1562	101.916	87.625	95.6071	90.1193	92.8688	73.4149	83.3685	61.655	79.3408	74.1453	11.399	9.05802	4.81142	13.632	10.8527	5.08173	protein_coding	growth factor receptor bound protein 2 [Source:MGI Symbol;Acc:MGI:95805]
ENSMUSG00000060519	Tor3a	OK	NotSig	0.100266	0.806308	19	1.24359	97	78	46	68	11	22	35	17	12	17	64	75	92	55	103	130	75.8182	90.0455	103.629	82	103.667	135.235	60.7382	72.3528	83.5584	62.7252	91.9792	118.845	14.5757	12.419	10.9192	15.0113	14.5166	16.9715	protein_coding	torsin family 3, member A [Source:MGI Symbol;Acc:MGI:1353652]
ENSMUSG00000062248	Cks2	OK	NotSig	0.106118	0.806308	-20	0.795918	78	98	72	117	14	61	42	32	15	25	92	93	106	81.5	56	71	95.7143	117.885	116.952	100.625	98.1333	80.72	70.4481	89.4265	94.4485	80.3651	50.0633	61.9996	19.4584	10.93	11.0122	12.752	25.4371	10.335	protein_coding	CDC28 protein kinase regulatory subunit 2 [Source:MGI Symbol;Acc:MGI:1913447]
ENSMUSG00000062352	Itgb1bp1	OK	NotSig	0.106034	0.806308	-13.5	0.839286	70.5	84	58	65	14	33	18	17	16	25	99.5	74	67.5	42	72.5	94	148.214	72.697	88.1667	58.9412	84.75	88	111.709	60.0391	73.8698	44.7785	77.3372	73.4251	36.4859	6.61545	11.9477	10.2299	8.98911	9.75637	protein_coding	integrin beta 1 binding protein 1 [Source:MGI Symbol;Acc:MGI:1306802]
ENSMUSG00000071172	Srsf3	OK	NotSig	0.1008	0.806308	-11.5	0.872222	78.5	90	236	331	74	131	126	74	68	94	94	85	96	79	75.5	81.5	110.176	114.885	108.524	103.365	88.1029	107.34	80.4446	87.1221	86.1461	76.4193	67.6773	83.7595	9.80873	7.7754	6.19621	10.2488	7.80438	7.72049	protein_coding	serine/arginine-rich splicing factor 3 [Source:MGI Symbol;Acc:MGI:98285]
ENSMUSG00000073616	Cops9	OK	NotSig	0.109501	0.806308	-10.5	0.85906	64	74.5	164	200	35	90	75	45	44	75	70	68	88	53	65.5	70	87.6571	82.8889	98.4267	78.5556	80.8409	83.2267	71.7939	70.0432	83.8496	60.8258	64.7419	71.3535	9.48479	5.17087	6.37894	9.10492	9.37119	5.72853	protein_coding	COP9 signalosome subunit 9 [Source:MGI Symbol;Acc:MGI:1914165]
ENSMUSG00000073702	Rpl31	OK	NotSig	0.102196	0.806308	-2	0.971429	68	70	4416	5129	571	1678	2880	1092	672	2652	65	69.5	71	65	69	69	77.6725	80.4732	80.1986	76.5421	80.6369	78.063	66.8828	69.594	71.3883	65.6409	69.1438	69.2301	1.92021	1.11056	0.752746	1.3501	1.79131	0.78639	protein_coding	ribosomal protein L31 [Source:MGI Symbol;Acc:MGI:2149632]
ENSMUSG00000073725	Lmbrd1	OK	NotSig	0.105253	0.806308	-8	0.921569	94	102	31	39	8	13	18	6	10	15	93	102	102.5	87.5	103.5	51	142.75	128.846	127.722	83.8333	92.5	104.667	87.063	98.4343	101.961	49.1888	66.8301	56.9587	44.3242	25.5373	20.4477	26.5925	18.6084	24.1487	protein_coding	LMBR1 domain containing 1 [Source:MGI Symbol;Acc:MGI:1915671]
ENSMUSG00000075232	Amd1	OK	NotSig	0.110956	0.806308	-29	0.754237	89	118	55	50	9	12	29	15	9	31	118	146.5	85	56	62	109	109.889	139.25	107.793	85.8	66.1111	108.419	95.7036	111.649	85.5986	62.8207	61.0547	96.375	18.0635	20.2948	12.1597	21.3444	9.10349	8.60767	protein_coding	S-adenosylmethionine decarboxylase 1 [Source:MGI Symbol;Acc:MGI:88004]
ENSMUSG00000079641	Rpl39	OK	NotSig	0.100523	0.806308	-1	0.983051	58	59	5215	5894	609	2177	3108	1512	1093	2610	60	56	60	56	57	60	69.9031	69.3588	71.4437	67.8896	67.807	70.3061	57.0806	57.9244	60.7817	57.0959	56.9007	60.765	1.92112	0.973722	0.784719	1.09683	1.33052	0.786257	protein_coding	ribosomal protein L39 [Source:MGI Symbol;Acc:MGI:1914498]
ENSMUSG00000107068	Gm42742	OK	NotSig	0.103251	0.806308	-51	0.527778	57	108	21	27	2	15	10	9	7	5	85	92	114	110	53	46	85	108.067	118.7	117.889	64.8571	61.8	59.1946	89.3311	91.0545	96.7846	48.8807	52.4849	61	16.3359	26.0111	22.608	21.9896	20.1678	protein_coding	predicted gene 42742 [Source:MGI Symbol;Acc:MGI:5662879]
ENSMUSG00000055850	Rnf181	OK	NotSig	0.111255	0.807076	-41.5	0.632743	71.5	113	24	35	1	8	26	2	3	19	113	93	133.5	164.5	64	74	113	147.5	140.423	164.5	85.3333	99.8947	113	109.472	106.834	132.492	60.3827	73.6192	N/A	46.402	17.972	97.5	45.1565	17.0577	protein_coding	ring finger protein 181 [Source:MGI Symbol;Acc:MGI:1913760]
ENSMUSG00000002458	Rgs19	OK	NotSig	0.112284	0.807436	-35	0.660194	68	103	43	48	7	12	29	12	7	24	73	103.5	112	78	44	66.5	108.143	123.333	111.345	108.417	71.5714	87.0833	84.1821	74.2144	92.7043	81.6505	62.282	68.6004	33.9526	30.5397	12.1505	25.7874	15.9387	11.4676	protein_coding	regulator of G-protein signaling 19 [Source:MGI Symbol;Acc:MGI:1915153]
ENSMUSG00000021428	Riok1	OK	NotSig	0.112463	0.807436	-32.5	0.696262	74.5	107	24	20	1	11	8	1	5	18	19	102	127.5	8	58	92.5	19	123.364	128.125	8	64	103.722	19	96.0862	116.298	8	45.8478	77.7839	N/A	23.8576	20.9663	N/A	22.1246	18.0012	protein_coding	RIO kinase 1 (yeast) [Source:MGI Symbol;Acc:MGI:1918590]
ENSMUSG00000022185	Acin1	OK	NotSig	0.112009	0.807436	-78	0.566667	102	180	33	51	4	9	38	3	6	24	161.5	114	182.5	180	50.5	138	157.5	135	172.342	162.333	72.1667	142.25	132.492	89.515	135.818	155.294	44.7018	107.177	47.1248	37.9985	15.5121	31.5718	31.5515	18.0413	protein_coding	apoptotic chromatin condensation inducer 1 [Source:MGI Symbol;Acc:MGI:1891824]
ENSMUSG00000041958	Pigs	OK	NotSig	0.112509	0.807436	-34	0.682243	73	107	39	29	7	7	15	6	3	30	122	105	80	58.5	67	90.5	174	195.143	97.4667	59.6667	59	103.667	145.349	127.166	79.3153	55.4206	57.2459	88.4431	51.2821	81.5018	15.9949	9.48918	9.53939	9.49426	protein_coding	phosphatidylinositol glycan anchor biosynthesis, class S [Source:MGI Symbol;Acc:MGI:2687325]
ENSMUSG00000042275	Pelo	OK	NotSig	0.112402	0.807436	-18	0.814433	79	97	20	23	6	6	11	3	6	11	66	103.5	137	92	57	87	71.3333	109	137.636	97.6667	66.3333	92.3636	52.0618	83.5315	115.765	83.9894	58.3438	74.5638	22.7782	32.0344	22.5571	35.0444	14.8944	16.6757	protein_coding	pelota homolog (Drosophila) [Source:MGI Symbol;Acc:MGI:2145154]
ENSMUSG00000062382	Ftl1-ps1	OK	NotSig	0.112845	0.807436	2	1.02857	72	70	277	279	70	134	75	120	99	58	55.5	65.5	85	65.5	70	104	73.7571	82.2313	87.6533	77.075	85.0707	105.379	60.4325	69.4107	78.0099	65.8094	73.3349	95.1011	6.62311	4.43526	4.73878	4.22125	4.7953	6.12167	protein_coding	ferritin light polypeptide 1, pseudogene 1 [Source:MGI Symbol;Acc:MGI:3779109]
ENSMUSG00000079677	Fdx1l	OK	NotSig	0.112807	0.807436	-22.5	0.683099	48.5	71	26	38	3	8	27	4	3	19	102	57	79	35	93	43	100.667	77.375	106.593	64.5	94.6667	71.2105	100.39	52.5761	82.149	45.2424	90.0814	52.9057	5.23874	26.4527	14.649	33.9178	20.5129	13.9631	protein_coding	ferredoxin 1-like [Source:MGI Symbol;Acc:MGI:1915415]
ENSMUSG00000090136	Gm10177	OK	NotSig	0.111966	0.807436	-5	0.928058	64.5	69.5	182	150	24	71	55	69	51	62	77	63	74	60	60	69	82	81.7887	86.4727	85.2319	65.3137	77.5484	70.213	65.6835	76.1758	68.0733	56.8684	68.4037	11.6029	6.27899	6.39486	7.38386	5.10444	4.93092	transcribed_processed_pseudogene	predicted gene 10177 [Source:MGI Symbol;Acc:MGI:3704330]
ENSMUSG00000056394	Lig1	OK	NotSig	0.113109	0.807952	44	1.62857	114	70	25	44	8	16	20	2	7	16	39	60	108.5	234	76	125	83.75	90.5	106.55	234	103.714	125.5	51.4739	72.9399	78.8296	233.581	76.8697	109.626	28.25	19.1812	16.4808	14	38.0756	15.0607	protein_coding	ligase I, DNA, ATP-dependent [Source:MGI Symbol;Acc:MGI:101789]
ENSMUSG00000019907	Ppp1r12a	OK	NotSig	0.114323	0.808259	-72	0.506849	74	146	21	37	7	15	15	10	5	6	87	94	177	52.5	61	178	109.286	143	172.333	59.1	72.8	173	70.499	99.3918	147.485	47.5405	57.6985	157.278	37.7717	27.9626	21.8043	11.6089	25.6698	30.834	protein_coding	protein phosphatase 1, regulatory (inhibitor) subunit 12A [Source:MGI Symbol;Acc:MGI:1309528]
ENSMUSG00000021470	Ercc6l2	OK	NotSig	0.114554	0.808259	-75	0.59893	112	187	56	65	11	26	28	20	12	24	165	94.5	225.5	115.5	126	112	163.545	132.308	190.857	149.55	143.417	124.125	122.157	75.3087	155.044	105.073	103.08	96.7659	29.6401	24.1324	17.2948	26.8838	28.5451	16.1805	protein_coding	excision repair cross-complementing rodent repair deficiency, complementation group 6 like 2 [Source:MGI Symbol;Acc:MGI:1923501]
ENSMUSG00000024668	Sdhaf2	OK	NotSig	0.113439	0.808259	-9.5	0.884146	72.5	82	64	82	18	29	35	19	17	28	54.5	77	116	56	71	84	94.7778	89.6897	120.714	67.1053	86.1176	101.071	62.1247	74.5038	102.085	56.5218	60.6891	82.1752	18.8006	11.2148	11.2492	8.56482	16.1343	12.2721	protein_coding	succinate dehydrogenase complex assembly factor 2 [Source:MGI Symbol;Acc:MGI:1913322]
ENSMUSG00000025001	Hells	OK	NotSig	0.113788	0.808259	6.5	1.06161	112	105.5	28	40	9	20	11	4	5	19	67	121.5	87	139	81	123	100.778	109.9	83.1818	131	86.8	150.421	81.0254	85.7441	69.9245	88.3287	67.4175	109.57	24.7391	13.494	12.5385	51.0588	28.0899	23.9014	protein_coding	helicase, lymphoid specific [Source:MGI Symbol;Acc:MGI:106209]
ENSMUSG00000025289	Prdx4	OK	NotSig	0.114694	0.808259	8	1.125	72	64	119	91	24	46	21	43	44	32	56.5	66	62	57	78	72.5	68.375	79.3913	63	75.3256	85	86.375	57.925	66.8749	54.0869	62.0595	73.9708	72.6743	7.76601	7.70498	8.46983	7.57756	6.75054	8.98237	protein_coding	peroxiredoxin 4 [Source:MGI Symbol;Acc:MGI:1859815]
ENSMUSG00000026159	Agfg1	OK	NotSig	0.114295	0.808259	-31	0.696078	71	102	55	51	3	17	31	20	8	27	108	93	114	110	43	71	133	96.8824	113.613	112.9	71.875	91.3704	123.944	76.7537	93.55	78.9212	56.3327	68.3333	36.5559	14.3216	12.0083	18.5167	23.5193	12.6879	protein_coding	ArfGAP with FG repeats 1 [Source:MGI Symbol;Acc:MGI:1333754]
ENSMUSG00000030785	Cox6a2	OK	NotSig	0.114005	0.808259	15	1.17045	103	88	45	55	8	24	23	17	11	17	100.5	71	89	122	92	102	102.625	89.7083	90.5652	125.235	105.545	99.5294	90.5766	79.8167	82.2786	113.66	98.2984	92.574	17.9294	9.37416	7.33415	13.4176	13.1373	8.9221	protein_coding	cytochrome c oxidase subunit VIa polypeptide 2 [Source:MGI Symbol;Acc:MGI:104649]
ENSMUSG00000038416	Cdc16	OK	NotSig	0.114618	0.808259	-48	0.68	102	150	41	31	6	12	13	9	17	15	171	129	150	80	103	102	189.667	126.25	156.308	101.111	111.353	137.2	159.413	101.465	133.153	79.1902	84.9381	109.623	44.246	22.2585	24.2017	23.9829	18.86	23.1544	protein_coding	CDC16 cell division cycle 16 [Source:MGI Symbol;Acc:MGI:1917207]
ENSMUSG00000003235	Eif2b5	OK	NotSig	0.115869	0.80845	-14	0.818182	63	77	56	51	15	28	8	18	21	17	80	76	86.5	53.5	71	64	123.067	92.3929	91.5	87.1111	71.9048	84.8235	82.7115	60.6693	66.2666	61.7108	59.2865	70.7819	27.91	14.3891	22.9051	18.8747	8.98621	12.8393	protein_coding	eukaryotic translation initiation factor 2B, subunit 5 epsilon [Source:MGI Symbol;Acc:MGI:2446176]
ENSMUSG00000021595	Nsun2	OK	NotSig	0.116355	0.80845	-17	0.836538	87	104	65	80	9	23	48	12	12	41	101	69	108.5	91.5	80.5	94	133	104.348	118.896	98.6667	94.25	104.122	114.549	78.9064	101	79.1368	79.4256	91.2668	26.4076	15.7428	8.82434	17.862	16.7622	8.5669	protein_coding	NOL1/NOP2/Sun domain family member 2 [Source:MGI Symbol;Acc:MGI:107252]
ENSMUSG00000026727	Rsu1	OK	NotSig	0.115926	0.80845	-14	0.857143	84	98	29	36	6	14	16	6	1	22	166.5	132.5	81.5	101.5	70	81.5	162.5	134	81.9375	87.3333	70	80.4091	151.729	111.615	76.9335	73.6508	70	68.1516	25.6577	20.3429	6.8699	17.6572	N/A	9.0565	protein_coding	Ras suppressor protein 1 [Source:MGI Symbol;Acc:MGI:103040]
ENSMUSG00000027715	Ccna2	OK	NotSig	0.116194	0.80845	-22	0.738095	62	84	53	80	21	45	14	24	14	15	95	66	104	37.5	68.5	96	106.905	83.6	112.929	65.5	89.3571	96.1333	80.4438	66.7474	87.0684	44.1288	65.0934	86.1294	17.0276	8.15428	18.3331	12.1905	17.9504	10.9566	protein_coding	cyclin A2 [Source:MGI Symbol;Acc:MGI:108069]
ENSMUSG00000028271	Gtf2b	OK	NotSig	0.116349	0.80845	61	1.88406	130	69	23	32	6	15	11	7	6	10	111.5	59	90	140	102.5	128.5	111.667	80.4	100.636	163.857	96.5	127.2	98.6424	60.3965	70.2498	142.771	77.9896	98.0118	22.149	18.5336	22.1558	31.5311	22.9561	18.0406	protein_coding	general transcription factor IIB [Source:MGI Symbol;Acc:MGI:2385191]
ENSMUSG00000032171	Pin1	OK	NotSig	0.116457	0.80845	-33.5	0.666667	67	100.5	62	84	19	36	29	19	17	26	76	90	111	62	83	76.5	110.895	96.2222	109.931	88.7368	87.5294	88.5769	82.292	76.74	89.9977	67.3267	65.7983	74.5218	22.1239	9.4711	10.927	16.7639	14.8322	10.3359	protein_coding	protein (peptidyl-prolyl cis/trans isomerase) NIMA-interacting 1 [Source:MGI Symbol;Acc:MGI:1346036]
ENSMUSG00000038055	Dexi	OK	NotSig	0.115387	0.80845	-35	0.675926	73	108	27	27	4	4	19	5	6	16	120	107.5	108	44	44.5	87.5	123	102.5	108.474	65.2	62.5	93.75	50.7263	98.2053	87.7619	45.2689	45.1567	79.8112	64.7276	16.505	14.0487	27.6322	20.2019	12.2091	protein_coding	dexamethasone-induced transcript [Source:MGI Symbol;Acc:MGI:1926236]
ENSMUSG00000061104	Sap18b	OK	NotSig	0.115901	0.80845	14	1.20741	81.5	67.5	58	82	12	29	41	12	8	38	86	52	74	83.5	95.5	75.5	77.4167	80.4828	84.0244	102.667	119.125	89.7105	70.3995	55.857	69.2337	86.2501	106.591	71.8486	9.1025	13.8408	7.62349	16.4535	22.9132	8.74223	protein_coding	Sin3-associated polypeptide 18B [Source:MGI Symbol;Acc:MGI:3704317]
ENSMUSG00000105547	Iglc3	OK	NotSig	0.116238	0.80845	-18	0.8125	78	96	324	399	34	93	272	58	25	241	74	90	102	63.5	70	84	91.6765	113.914	114.438	83.1552	95.56	107.162	73.5298	86.7769	92.6559	64.5359	74.5496	85.1569	11.3648	8.04103	4.36388	8.461	14.8356	4.69587	IG_C_gene	immunoglobulin lambda constant 3 [Source:MGI Symbol;Acc:MGI:99886]
ENSMUSG00000028165	Cisd2	OK	NotSig	0.117034	0.810598	-1	0.988372	85	86	53	67	14	30	23	19	10	24	58.5	84.5	100	97	234	73.5	87.2857	103.467	117.435	116.684	199.2	94.625	69.5947	77.8986	91.4456	97.3057	171.338	75.0945	17.1792	16.3694	17.0032	16.8285	29.3215	16.1793	protein_coding	CDGSH iron sulfur domain 2 [Source:MGI Symbol;Acc:MGI:1914256]
ENSMUSG00000064345	mt-Nd2	OK	NotSig	0.117153	0.810598	-1	0.979592	48	49	422	346	4	20	322	4	7	411	40	52	49	69	48	48	37	51.3	51.1491	63	48	48.1071	34.194	42.7844	46.5663	58.8477	45.1685	45.5988	7.69199	6.01538	1.81846	11.8884	6.58642	0.676387	protein_coding	mitochondrially encoded NADH dehydrogenase 2 [Source:MGI Symbol;Acc:MGI:102500]
ENSMUSG00000015291	Gdi1	OK	NotSig	0.117837	0.813089	91	1.58333	247	156	30	41	3	1	37	N/A	1	29	214	354	144	N/A	52	255	188.333	354	181.541	N/A	52	243.724	124.621	354	127.132	N/A	52	191.696	86.1207	N/A	21.1321	N/A	N/A	24.9439	protein_coding	guanosine diphosphate (GDP) dissociation inhibitor 1 [Source:MGI Symbol;Acc:MGI:99846]
ENSMUSG00000068290	Ddrgk1	OK	NotSig	0.117901	0.813089	3.5	1.05738	64.5	61	44	51	6	17	28	11	11	22	50	61	69.5	43	60	84	48.6667	79.7647	100.286	66.5455	101.273	133.727	43.7965	67.0913	74.9784	51.0625	76.5923	88.0189	9.0909	13.0808	16.536	18.4476	27.3642	23.6744	protein_coding	DDRGK domain containing 1 [Source:MGI Symbol;Acc:MGI:1924256]
ENSMUSG00000020283	Pex13	OK	NotSig	0.118789	0.816958	-20.5	0.733766	56.5	77	24	30	7	11	12	5	7	12	61	67	102.5	49	62	56.5	103.429	81.6364	117.75	73.4	83.5714	60.6667	64.9602	58.2159	82.8151	46.4801	61.4387	48.0215	40.2148	19.0498	26.6163	36.5986	23.5421	11.334	protein_coding	peroxisomal biogenesis factor 13 [Source:MGI Symbol;Acc:MGI:1919379]
ENSMUSG00000037851	Iars	OK	NotSig	0.119046	0.816958	25	1.27778	115	90	44	55	6	21	28	7	10	27	58.5	90	111.5	61	149	140	87.5	101.619	108.893	72.1429	145.6	128.852	63.7779	84.1691	93.2974	51.1484	120.544	102.015	33.6608	13.9196	11.2526	27.5581	25.688	14.096	protein_coding	isoleucine-tRNA synthetase [Source:MGI Symbol;Acc:MGI:2145219]
ENSMUSG00000042675	Ypel3	OK	NotSig	0.118965	0.816958	-26	0.781513	93	119	89	138	9	27	102	15	7	67	125	148	117	52	98	103	113.778	151.148	137.147	73.6667	104.571	124.881	98.9095	119.59	110.302	53.7093	85.5833	100.419	18.3044	21.0003	9.07526	17.0262	26.0292	9.8449	protein_coding	yippee-like 3 (Drosophila) [Source:MGI Symbol;Acc:MGI:1913340]
ENSMUSG00000021282	Eif5	OK	NotSig	0.119931	0.819006	-30	0.716981	76	106	90	105	21	31	53	25	14	51	74	92	129	54	78	84	96.2857	92.8065	126.434	71.12	103.714	105.588	75.1958	72.3845	99.1158	50.6328	79.3872	89.1742	14.2972	10.176	10.1625	12.325	20.7506	9.59335	protein_coding	eukaryotic translation initiation factor 5 [Source:MGI Symbol;Acc:MGI:95309]
ENSMUSG00000029614	Rpl6	OK	NotSig	0.119765	0.819006	-1	0.985714	69	70	4351	5312	1035	2168	2109	1396	940	2015	66	67	77	64.5	68	72	78.801	78.8888	84.817	77.0566	78.8394	82.6605	67.509	68.2885	75.6831	65.7582	68.3776	74.3252	1.48274	1.01059	0.888961	1.25203	1.47255	0.904984	protein_coding	ribosomal protein L6 [Source:MGI Symbol;Acc:MGI:108057]
ENSMUSG00000067038	Rps12-ps3	OK	NotSig	0.119852	0.819006	0.5	1.00741	68	67.5	466	592	180	130	282	156	49	261	60	67.5	71	63	94	68	72.2778	87.3538	77.7872	75.0705	110.653	78.5939	61.9191	72.1698	69.7503	62.2735	90.1788	70.6267	3.31209	5.4275	2.28203	3.96774	11.5234	2.37014	protein_coding	ribosomal protein S12, pseudogene 3 [Source:MGI Symbol;Acc:MGI:3704503]
ENSMUSG00000001525	Tubb5	OK	NotSig	0.120928	0.821802	-7	0.920455	81	88	577	767	158	317	292	171	117	289	87.5	87	93	81	73	87	92.9873	99.7603	98.339	94.3333	88.1709	93.7924	76.309	82.0391	86.0198	75.2368	71.7422	81.6893	4.40244	3.53272	2.9342	4.90926	5.42876	2.80493	protein_coding	tubulin, beta 5 class I [Source:MGI Symbol;Acc:MGI:107812]
ENSMUSG00000015396	Cd83	OK	NotSig	0.120747	0.821802	7	1.07071	106	99	518	819	156	416	247	197	143	178	99	92.5	106	96	120	108.5	112.423	110.411	111.717	110.234	124.643	117.893	84.0463	85.2613	89.969	81.9684	103.281	96.3374	6.14952	3.77727	3.97109	5.8672	5.87222	5.05955	protein_coding	CD83 antigen [Source:MGI Symbol;Acc:MGI:1328316]
ENSMUSG00000038286	Bphl	OK	NotSig	0.120567	0.821802	-45.5	0.586364	64.5	110	24	20	4	6	10	10	2	12	91	136.5	90.5	55	112	63.5	121.25	136.667	93.8	84.4	112	72.8333	100.888	127.392	83.7146	65.236	112	59.296	44.5578	21.0042	13.9147	20.7017	0	11.6429	protein_coding	biphenyl hydrolase-like (serine hydrolase, breast epithelial mucin-associated antigen) [Source:MGI Symbol;Acc:MGI:1915271]
ENSMUSG00000001783	Rtcb	OK	NotSig	0.122529	0.823884	8.5	1.11409	83	74.5	138	162	23	56	83	36	35	67	68	75	73	84.5	72	83	86.3043	92.1071	80.6265	109.417	90.8	93.3881	68.9336	73.4156	70.4029	85.7667	74.5638	81.3983	12.3311	8.64317	4.35397	14.5427	10.203	6.36966	protein_coding	RNA 2',3'-cyclic phosphate and 5'-OH ligase [Source:MGI Symbol;Acc:MGI:106379]
ENSMUSG00000011257	Pabpc4	OK	NotSig	0.123063	0.823884	-16.5	0.818681	74.5	91	110	152	34	48	70	30	20	60	97.5	83.5	100	69	67	87	108.912	105.125	104.914	80.0333	90.35	100.867	90.0059	78.4815	90.7865	67.687	73.2939	80.9815	10.9597	12.6653	6.5332	8.89911	12.8434	8.75503	protein_coding	poly(A) binding protein, cytoplasmic 4 [Source:MGI Symbol;Acc:MGI:2385206]
ENSMUSG00000013662	Atad1	OK	NotSig	0.123388	0.823884	-2.5	0.969697	80	82.5	72	92	24	40	28	28	18	26	77.5	74	123.5	85.5	86.5	59	90.9583	99.25	130	94.25	92.3889	85.5	69.3462	79.8148	94.2306	73.5069	77.7739	59.5015	12.1196	10.3591	15.6872	11.0104	12.4866	13.9364	protein_coding	ATPase family, AAA domain containing 1 [Source:MGI Symbol;Acc:MGI:1915229]
ENSMUSG00000015671	Psma2	OK	NotSig	0.122913	0.823884	-7	0.898551	62	69	219	307	64	155	88	90	59	70	66	66	81.5	64	54	64.5	83.5625	80.0839	93.3068	81.1444	66.9661	85.2857	61.1214	62.9403	71.734	63.6653	49.3734	66.9295	7.8898	4.26804	6.76054	5.75855	6.80109	7.16961	protein_coding	proteasome (prosome, macropain) subunit, alpha type 2 [Source:MGI Symbol;Acc:MGI:104885]
ENSMUSG00000020621	Rdh14	OK	NotSig	0.123271	0.823884	-51	0.592	74	125	20	20	5	7	8	7	5	8	126	126	98	106	86	55	129.4	113.571	93.75	97.5714	94.4	70.75	121.57	91.551	74.1678	72.0564	84.7147	66.1494	21.9695	23.1875	19.5893	22.1369	20.319	10.7931	protein_coding	retinol dehydrogenase 14 (all-trans and 9-cis) [Source:MGI Symbol;Acc:MGI:1920402]
ENSMUSG00000022204	Ngdn	OK	NotSig	0.122242	0.823884	-10	0.858156	60.5	70.5	48	80	12	40	28	15	13	20	112.5	60	84.5	57	72	60	115.917	70.15	94	80.8667	68	72.85	89.6422	54.7013	71.9588	55.5874	46.6983	57.0696	21.9878	7.51644	12.9497	19.3843	16.1955	12.6589	protein_coding	neuroguidin, EIF4E binding protein [Source:MGI Symbol;Acc:MGI:1916216]
ENSMUSG00000023015	Racgap1	OK	NotSig	0.123798	0.823884	24	1.33333	96	72	23	38	11	18	9	7	6	10	50	65.5	93	88	96.5	94	63.5455	76.2222	106.778	97.1429	94.6667	150.9	55.1309	51.7458	93.0931	80.603	74.101	108.627	11.1513	16.3628	17.4863	22.4515	25.0967	44.5771	protein_coding	Rac GTPase-activating protein 1 [Source:MGI Symbol;Acc:MGI:1349423]
ENSMUSG00000024845	Tmem134	OK	NotSig	0.121518	0.823884	2	1.02857	72	70	107	138	21	40	77	25	18	64	51	62.5	85	59	89	71.5	78.5714	77.575	109.688	82.52	84.2778	85	58.2517	59.9243	87.7371	57.8319	78.2136	71.4482	13.1556	9.0192	8.73333	13.5611	7.3078	5.83652	processed_transcript	transmembrane protein 134 [Source:MGI Symbol;Acc:MGI:1914240]
ENSMUSG00000028426	Rad23b	OK	NotSig	0.123549	0.823884	8.5	1.10625	88.5	80	86	93	13	36	44	19	25	42	100	87.5	65	84	77	106	103.077	90.75	74.5227	90.9474	94.52	103.929	75.86	76.345	58.0663	69.172	73.541	83.9329	21.2613	8.67366	7.53613	14.8045	12.3104	9.06221	protein_coding	RAD23 homolog B, nucleotide excision repair protein [Source:MGI Symbol;Acc:MGI:105128]
ENSMUSG00000035161	Ints6	OK	NotSig	0.123486	0.823884	-40	0.622642	66	106	21	33	12	11	10	6	5	10	100	103	114.5	46	88	116	111.667	130.091	121.1	53.1667	93.8	108.4	82.7763	87.3069	100.913	34.6106	62.9494	75.5155	22.8773	28.7071	22.9412	19.6527	38.0938	23.5014	protein_coding	integrator complex subunit 6 [Source:MGI Symbol;Acc:MGI:1202397]
ENSMUSG00000039230	Tbcd	OK	NotSig	0.123985	0.823884	-18	0.741007	51.5	69.5	30	38	7	21	10	12	6	12	46	63	106	58.5	40.5	54	91.5714	108.714	102.8	72.5	56	68.5833	52.4719	71.9483	77.6127	48.3538	40.2031	55.5564	36.7124	27.0238	21.6917	19.0504	21.0175	14.4655	protein_coding	tubulin-specific chaperone d [Source:MGI Symbol;Acc:MGI:1919686]
ENSMUSG00000040952	Rps19	OK	NotSig	0.123743	0.823884	-1	0.981481	53	54	8369	9640	1544	3775	4321	2737	1522	4110	51	54	55	50	54	54	62.2429	65.5348	64.962	62.2386	65.4409	63.0596	50.3344	53.4841	55.4983	50.9815	54.0565	54.2386	1.14533	0.730859	0.589972	0.843714	1.07782	0.5713	protein_coding	ribosomal protein S19 [Source:MGI Symbol;Acc:MGI:1333780]
ENSMUSG00000042380	Smim12	OK	NotSig	0.122435	0.823884	19	1.26761	90	71	25	37	11	12	14	4	7	14	85	75	59.5	154.5	137	73.5	82.4545	98.1667	84	133.25	138.429	85.5	73.9072	78.4314	63.5494	122.703	128.472	69.6194	12.7024	20.3834	16.0281	25.7694	20.2401	15.1123	protein_coding	small integral membrane protein 12 [Source:MGI Symbol;Acc:MGI:1933141]
ENSMUSG00000053286	Trmt1l	OK	NotSig	0.121739	0.823884	44	1.43781	144.5	100.5	20	36	7	12	17	5	4	11	43	109	106	87	85.5	205	82.5714	101	115.059	93.6	109	168.727	60.882	85.5096	77.5258	64.3177	97.6748	132.961	27.8481	15.8568	21.3637	27.3543	31.3767	25.851	protein_coding	tRNA methyltransferase 1 like [Source:MGI Symbol;Acc:MGI:1916185]
ENSMUSG00000023988	Bysl	OK	NotSig	0.124495	0.824328	31	1.53913	88.5	57.5	32	34	5	8	21	2	6	24	58	67	57	75.5	140	88.5	54.2	67.375	79.8095	75.5	132	85.3333	45.1438	60.3103	56.2058	75.3658	105.628	72.845	13.8687	11.6281	12.6009	4.5	34.5427	8.30459	protein_coding	bystin-like [Source:MGI Symbol;Acc:MGI:1858419]
ENSMUSG00000027900	Dram2	OK	NotSig	0.124754	0.824328	39.5	1.51634	116	76.5	26	34	7	9	18	10	3	13	72	74	96	133.5	71	125	86.2857	93.6667	107.778	152.2	86	131.769	79.0301	58.538	84.6918	117.979	82.9542	110.803	14.0911	28.9525	16.6106	30.9432	17.0392	21.7377	protein_coding	DNA-damage regulated autophagy modulator 2 [Source:MGI Symbol;Acc:MGI:1914421]
ENSMUSG00000032178	Ilf3	OK	NotSig	0.124689	0.824328	-25	0.776786	87	112	51	69	15	20	34	11	10	30	114	104	111.5	69	102.5	91	114.467	112.7	126.5	82.2727	111.9	102.367	90.6703	86.3962	102.123	71.2064	81.5352	86.1455	19.1803	15.546	14.944	15.2262	24.355	10.6152	protein_coding	interleukin enhancer binding factor 3 [Source:MGI Symbol;Acc:MGI:1339973]
ENSMUSG00000055839	Elob	OK	NotSig	0.124839	0.824328	-2.5	0.963768	66.5	69	304	365	67	159	139	103	66	135	66	66	73	61	63	73	80.9851	77.3333	87.0288	73	75.9848	78.8741	63.8554	61.5943	73.9209	60.0514	61.2597	68.9636	6.83661	4.14276	4.21489	4.9927	6.14565	3.46175	protein_coding	elongin B [Source:MGI Symbol;Acc:MGI:1914923]
ENSMUSG00000000184	Ccnd2	OK	NotSig	0.129864	0.824402	-12.5	0.84472	68	80.5	131	160	32	48	80	40	20	71	58.5	79	89.5	65	36.5	71	71.4688	95.6042	99.275	84.225	63	86.4789	54.5004	76.5182	79.211	67.5276	45.201	72.289	9.05238	8.3868	6.75833	8.96027	11.5026	6.32487	protein_coding	cyclin D2 [Source:MGI Symbol;Acc:MGI:88314]
ENSMUSG00000002885	Adgre5	OK	NotSig	0.131756	0.824402	14	1.16279	100	86	24	35	10	14	11	7	10	7	105.5	82	73	95	100	184	106.1	108.714	73.8182	118.143	115	150.714	92.7667	77.4145	62.7951	102.873	89.9618	103.409	16.3336	21.6877	11.1264	24.7381	25.9474	40.7651	protein_coding	adhesion G protein-coupled receptor E5 [Source:MGI Symbol;Acc:MGI:1347095]
ENSMUSG00000003299	Mrpl4	OK	NotSig	0.13166	0.824402	-9.5	0.885542	73.5	83	50	83	17	32	34	13	6	31	76	71.5	110	76	44	63	72.0588	88.5	114.412	96.8462	59.1667	84.2903	60.1927	69.2352	95.8593	75.9681	43.3631	67.9659	9.36022	9.73924	10.7433	17.8663	20.6872	9.40009	protein_coding	mitochondrial ribosomal protein L4 [Source:MGI Symbol;Acc:MGI:2137210]
ENSMUSG00000004931	Apba3	OK	NotSig	0.126992	0.824402	52	2.04	102	50	20	23	4	11	8	6	5	9	35.5	43	95.5	99	55	170	29.25	63.8182	132.125	97.8333	61	167.111	24.8481	43.9996	108.726	91.1324	56.4063	148.837	7.1807	17.5545	29.9895	15.0962	12.4298	26.4929	protein_coding	amyloid beta (A4) precursor protein-binding, family A, member 3 [Source:MGI Symbol;Acc:MGI:1888527]
ENSMUSG00000005506	Celf1	OK	NotSig	0.130895	0.824402	-24	0.79661	94	118	25	35	3	14	18	6	7	12	135	88.5	169.5	82.5	173	84	134.333	103.071	172.222	97.8333	158.571	82.75	126.007	87.0293	142.869	79.6429	129.966	73.3815	32.3333	15.9761	24.1955	29.7584	30.3565	10.6231	protein_coding	CUGBP, Elav-like family member 1 [Source:MGI Symbol;Acc:MGI:1342295]
ENSMUSG00000018565	Elp5	OK	NotSig	0.13266	0.824402	-2.5	0.97449	95.5	98	42	44	7	13	24	11	6	25	89	103	113.5	79	117	96	117.143	96.0769	116.333	91.2727	109.5	87.8	91.6444	74.92	103.683	73.3021	98.039	73.9591	40.7837	18.2253	10.899	18.9132	20.8882	8.46463	protein_coding	elongator acetyltransferase complex subunit 5 [Source:MGI Symbol;Acc:MGI:1859017]
ENSMUSG00000020143	Dock2	OK	NotSig	0.128598	0.824402	-22	0.803571	90	112	48	44	6	4	34	10	1	37	94.5	103.5	113	57.5	50	113	127.5	128.75	136.176	58	50	123.568	85.6303	113.268	112.285	52.2386	50	94.8555	44.7517	38.9324	12.966	8.00555	N/A	13.0533	protein_coding	dedicator of cyto-kinesis 2 [Source:MGI Symbol;Acc:MGI:2149010]
ENSMUSG00000020929	Eftud2	OK	NotSig	0.127468	0.824402	22	1.30556	94	72	58	73	10	30	33	12	13	33	71.5	53.5	86	81.5	57	102	75.8	68.4	102.667	94.4167	73.3846	119.121	69.5484	55.6132	89.5198	86.9343	65.4737	107.142	10.5733	8.05892	10.0611	12.4307	9.69704	9.67226	protein_coding	elongation factor Tu GTP binding domain containing 2 [Source:MGI Symbol;Acc:MGI:1336880]
ENSMUSG00000022200	Golph3	OK	NotSig	0.131777	0.824402	8	1.09639	91	83	59	71	18	27	26	26	11	22	57	77	93	67	100	97.5	75.8889	100.778	101.077	111.231	111	117.636	60.6764	80.3023	78.5008	77.9969	81.7586	91.0112	11.4897	14.8811	12.7076	20.3457	22.2016	18.1251	protein_coding	golgi phosphoprotein 3 [Source:MGI Symbol;Acc:MGI:1913879]
ENSMUSG00000022285	Ywhaz	OK	NotSig	0.133304	0.824402	9	1.09	109	100	239	293	41	89	163	46	44	149	99	110	99	96	117	110	104.39	114.416	107.914	107.435	119.25	117.738	83.5277	98.0333	92.0845	94.9552	107.92	102.885	10.2248	6.32929	4.54078	8.23499	7.26755	4.51323	protein_coding	tyrosine 3-monooxygenase/tryptophan 5-monooxygenase activation protein, zeta polypeptide [Source:MGI Symbol;Acc:MGI:109484]
ENSMUSG00000022338	Eny2	OK	NotSig	0.132804	0.824402	-15	0.834254	75.5	90.5	56	82	13	33	36	16	15	25	49	85	109.5	70	73	88	66.2308	113.515	121.667	90	82.4	92.84	51.4055	87.9273	99.2816	78.0255	72.7193	82.281	12.5326	16.4484	11.6622	12.5963	10.9995	9.00327	protein_coding	enhancer of yellow 2 homolog (Drosophila) [Source:MGI Symbol;Acc:MGI:1919286]
ENSMUSG00000024675	Ms4a4c	OK	NotSig	0.131767	0.824402	-10	0.88024	73.5	83.5	128	146	6	12	128	10	4	114	47.5	102.5	84.5	62.5	69.5	74	56	133.917	101.164	81	68.25	90.1404	52.0104	112.437	79.8784	66.9389	58.6436	72.4559	11.0604	23.5894	5.79134	16.13	18.5219	5.44423	protein_coding	membrane-spanning 4-domains, subfamily A, member 4C [Source:MGI Symbol;Acc:MGI:1927656]
ENSMUSG00000024785	Rcl1	OK	NotSig	0.13233	0.824402	5.5	1.06395	91.5	86	34	57	9	13	35	8	4	22	86	56	95	104	112	91	90.7778	76.6923	94.3143	138.25	103.75	105.909	74.742	56.068	77.9504	103.988	69.7082	84.1119	17.9039	15.6477	8.90895	38.8917	41.2641	14.1936	protein_coding	RNA terminal phosphate cyclase-like 1 [Source:MGI Symbol;Acc:MGI:1913275]
ENSMUSG00000027010	Slc25a12	OK	NotSig	0.128148	0.824402	8.5	1.1453	67	58.5	32	36	1	10	25	7	10	15	28	64.5	58	56	59	134	28	72.7	85.56	61.5714	86.5	117.8	28	58.3589	53.2033	52.4851	72.5795	89.5145	N/A	19.7563	14.6176	14.1267	19.0072	20.1896	protein_coding	solute carrier family 25 (mitochondrial carrier, Aralar), member 12 [Source:MGI Symbol;Acc:MGI:1926080]
ENSMUSG00000027122	Arl14ep	OK	NotSig	0.129899	0.824402	-32.5	0.681373	69.5	102	32	33	9	11	13	11	13	8	96	116	96	53	60	85.5	107.778	118.182	121.308	94.0909	84.9231	88.125	82.6344	103.654	77.6305	67.949	50.5961	71.7872	24.6592	18.5711	23.6162	21.8592	20.9301	18.6456	protein_coding	ADP-ribosylation factor-like 14 effector protein [Source:MGI Symbol;Acc:MGI:1926020]
ENSMUSG00000027364	Usp50	OK	NotSig	0.126142	0.824402	-7.5	0.895105	64	71.5	32	34	7	16	11	8	10	14	64	70.5	77	70	56.5	83	81.2857	79.3125	90.4545	71.375	56.6	82.0714	74.9914	67.3109	76.825	66.3252	53.0064	75.0815	13.7663	10.6859	14.9054	11.1113	7.16659	8.80214	protein_coding	ubiquitin specific peptidase 50 [Source:MGI Symbol;Acc:MGI:1922333]
ENSMUSG00000028062	Lamtor2	OK	NotSig	0.131631	0.824402	-28.5	0.654545	54	82.5	31	48	1	7	40	N/A	3	28	34	53	91.5	N/A	34	62	34	66	95.475	N/A	45.3333	78	34	54.909	77.6288	N/A	41.8772	63.8452	N/A	15.1249	8.83727	N/A	13.3832	9.08382	protein_coding	late endosomal/lysosomal adaptor, MAPK and MTOR activator 2 [Source:MGI Symbol;Acc:MGI:1932697]
ENSMUSG00000028832	Stmn1	OK	NotSig	0.133269	0.824402	-12	0.895652	103	115	73	115	20	54	41	16	21	36	92	113.5	126	102.5	92	118	101.45	121.204	134.415	119.688	87.5238	123.25	78.403	105.155	125.924	109.862	72.7337	111.301	14.5561	8.34236	7.76994	16.0067	9.61265	8.95787	protein_coding	stathmin 1 [Source:MGI Symbol;Acc:MGI:96739]
ENSMUSG00000029551	Psmg3	OK	NotSig	0.128592	0.824402	-42.5	0.604651	65	107.5	24	36	8	11	17	8	6	10	134	92	90	46	51.5	90	124.25	105.182	102.176	65.25	81.3333	98.9	111.963	77.2755	77.1218	54.3346	56.5689	92.3289	15.502	24.0363	15.8291	17.42	29.3878	11.9735	protein_coding	proteasome (prosome, macropain) assembly chaperone 3 [Source:MGI Symbol;Acc:MGI:1913756]
ENSMUSG00000029681	Bcl7b	OK	NotSig	0.130314	0.824402	43	1.72881	102	59	21	30	6	6	18	3	3	15	59.5	34.5	72	65	102	126	112.833	38.1667	77.2222	54.3333	103.667	117.333	80.7168	31.4271	52.5633	51.5865	76.7941	96.301	42.0717	10.5686	13.1791	11.1704	46.4842	16.1963	protein_coding	B cell CLL/lymphoma 7B [Source:MGI Symbol;Acc:MGI:1332238]
ENSMUSG00000029863	Casp2	OK	NotSig	0.132616	0.824402	-26.5	0.788845	99	125.5	21	22	7	7	8	6	2	13	68	109	169	76	117.5	109	86	140.571	181.625	77.1667	117.5	123.385	60.195	120.291	168.27	67.3691	98.2141	88.4383	23.6553	31.8283	25.8139	16.4508	64.5	24.7509	protein_coding	caspase 2 [Source:MGI Symbol;Acc:MGI:97295]
ENSMUSG00000030707	Coro1a	OK	NotSig	0.133072	0.824402	-2	0.973333	73	75	911	1241	278	578	385	321	263	327	73	66	88	66	67	83	87.054	88.6557	100.592	85.1963	81.5209	97.4557	71.4755	67.713	83.1204	64.413	61.3392	80.5415	3.34908	2.80573	3.04616	3.78633	3.70929	3.30981	protein_coding	coronin, actin binding protein 1A [Source:MGI Symbol;Acc:MGI:1345961]
ENSMUSG00000031897	Psmb10	OK	NotSig	0.127704	0.824402	-3	0.957143	67	70	56	109	27	48	34	19	14	23	67	62.5	89	69	56.5	69	76.7778	83.8958	95.7059	78.9474	62.2143	76.0435	64.2144	64.3592	83.1984	62.3339	54.2843	60.4216	10.3598	8.46699	8.4372	12.8112	8.77445	10.6761	protein_coding	proteasome (prosome, macropain) subunit, beta type 10 [Source:MGI Symbol;Acc:MGI:1096380]
ENSMUSG00000032116	Stt3a	OK	NotSig	0.125404	0.824402	-9	0.896552	78	87	89	105	17	39	49	13	21	55	84	80	105	66	71	87	93.0588	85.8205	106.306	82.4615	75.5714	94.7455	78.6047	72.5432	95.3021	62.2159	64.7156	81.5996	12.1245	7.52269	6.86199	19.2369	9.08887	6.73466	protein_coding	STT3, subunit of the oligosaccharyltransferase complex, homolog A (S. cerevisiae) [Source:MGI Symbol;Acc:MGI:105124]
ENSMUSG00000034022	Cpsf1	OK	NotSig	0.133261	0.824402	44	1.45833	140	96	21	21	2	4	15	3	2	16	74.5	93.5	96	96	126.5	146.5	74.5	118	109.667	151.333	126.5	152.438	48.5592	100.916	82.1761	107.656	81.7924	115.082	56.5	39.9437	19.8683	84.3412	96.5	23.9167	protein_coding	cleavage and polyadenylation specific factor 1 [Source:MGI Symbol;Acc:MGI:2679722]
ENSMUSG00000035891	Cerk	OK	NotSig	0.131969	0.824402	31.5	1.4375	103.5	72	36	43	7	17	19	6	5	25	153	111	68	108.5	84	109	142.714	100.824	79.2632	110	106.4	127.44	116.117	72.0432	60.3293	76.2116	100.357	106.244	27.7589	16.3014	12.3627	36.2666	18.4922	14.7134	protein_coding	ceramide kinase [Source:MGI Symbol;Acc:MGI:2386052]
ENSMUSG00000038482	Tfdp1	OK	NotSig	0.13178	0.824402	-15.5	0.857143	93	108.5	109	98	23	43	32	30	23	56	70	105	141	90.5	103	88	107.13	115.395	142.125	95.6333	135.522	94.6786	75.147	91.2245	120.532	73.1868	103.853	79.5188	20.8754	12.0133	13.9714	12.1761	21.1029	7.11921	protein_coding	transcription factor Dp 1 [Source:MGI Symbol;Acc:MGI:101934]
ENSMUSG00000038900	Rpl12	OK	NotSig	0.13201	0.824402	-1	0.985075	66	67	4010	4851	696	1861	2294	1238	752	2020	60.5	66	70	65	61	68	74.2026	79.4567	80.3561	75.8118	73.879	79.5381	62.527	66.5502	69.8674	64.4017	62.8865	69.47	1.75742	1.18894	0.908142	1.34408	1.69116	0.954558	protein_coding	ribosomal protein L12 [Source:MGI Symbol;Acc:MGI:98002]
ENSMUSG00000041781	Cpsf2	OK	NotSig	0.126806	0.824402	13.5	1.16168	97	83.5	32	26	1	15	10	8	6	18	39	87	80	67.5	127.5	98	39	102.2	78.4	77.875	110	112.778	39	77.9828	65.9545	64.412	88.5867	94.4184	N/A	16.0885	12.8238	18.3171	26.2145	13.5467	protein_coding	cleavage and polyadenylation specific factor 2 [Source:MGI Symbol;Acc:MGI:1861601]
ENSMUSG00000044496	2510039O18Rik	OK	NotSig	0.126114	0.824402	-35.5	0.658654	68.5	104	34	35	3	18	14	9	5	20	33	131	96	80	34	63.5	69.3333	116.833	98.1429	90.1111	68.2	75	42.0555	89.9101	81.308	80.8319	46.928	51.8999	46.1603	16.307	12.656	13.2596	28.0774	12.2274	protein_coding	RIKEN cDNA 2510039O18 gene [Source:MGI Symbol;Acc:MGI:1924284]
ENSMUSG00000047388	Atmin	OK	NotSig	0.128655	0.824402	-28.5	0.717822	72.5	101	30	35	6	11	18	12	4	14	100.5	61	105	61.5	96.5	69.5	98.5	69.0909	107.167	81	97.25	68.4286	83.5316	60.0587	96.8326	54.8278	95.2049	48.2407	23.5694	12.1157	10.7254	17.4881	11.4555	13.4792	protein_coding	ATM interactor [Source:MGI Symbol;Acc:MGI:2682328]
ENSMUSG00000048758	Rpl29	OK	NotSig	0.132325	0.824402	-1	0.985714	69	70	2648	3179	378	850	1951	573	302	1773	63	67	73	62	71	71	76.0582	78.1894	82.3737	76.4031	79.9371	79.2188	63.1679	66.3886	72.53	64.2013	69.4731	70.2266	2.54073	1.61704	0.97	2.17417	2.55223	0.938456	protein_coding	ribosomal protein L29 [Source:MGI Symbol;Acc:MGI:99687]
ENSMUSG00000052310	Slc39a1	OK	NotSig	0.12887	0.824402	4.5	1.05056	93.5	89	58	89	12	27	50	14	7	37	82	78	94.5	75	127	93	89.75	84.8889	105.1	101.857	136.857	117.162	74.7598	69.9968	82.2211	76.7694	127.889	93.6005	14.951	9.98993	9.27812	19.7539	20.7151	15.4421	protein_coding	solute carrier family 39 (zinc transporter), member 1 [Source:MGI Symbol;Acc:MGI:1353474]
ENSMUSG00000056708	Ier5	OK	NotSig	0.133099	0.824402	-14	0.862745	88	102	187	187	36	47	104	36	46	105	76.5	105	104.5	80.5	95	90	92.5833	128.34	104.327	93.2778	95.0217	99.9238	67.705	98.2963	82.1494	66.346	81.2117	79.529	12.0582	14.2207	5.8454	11.5599	7.54359	6.33148	protein_coding	immediate early response 5 [Source:MGI Symbol;Acc:MGI:1337072]
ENSMUSG00000057858	Fam204a	OK	NotSig	0.133227	0.824402	-22	0.773196	75	97	21	36	3	18	15	6	5	10	117	91	81	59	64	103.5	145.667	107.778	123.267	77.8333	57.6	118.3	137.294	87.0611	90.6565	64.4061	46.6952	95.9884	36.9564	14.8827	22.2339	21.0102	16.6391	23.9333	protein_coding	family with sequence similarity 204, member A [Source:MGI Symbol;Acc:MGI:1289174]
ENSMUSG00000058569	Tmed9	OK	NotSig	0.132903	0.824402	-9.5	0.910377	96.5	106	88	111	19	42	50	28	21	39	96	100.5	119	82	102	97	100.684	108.976	128.86	87.8571	107.667	107.795	85.8329	92.4266	110.34	71.0132	90.3189	94.881	13.3581	9.97747	9.56354	10.387	13.0302	8.27922	protein_coding	transmembrane p24 trafficking protein 9 [Source:MGI Symbol;Acc:MGI:1914761]
ENSMUSG00000061904	Slc25a3	OK	NotSig	0.126658	0.824402	-0.5	0.993103	72	72.5	396	524	86	182	256	80	64	252	72	69.5	78	70	59.5	75.5	83.1628	82.7198	92.582	82.725	69.0469	88.2619	68.0528	67.6558	76.7714	65.3172	58.1483	74.72	5.66705	3.92564	3.70919	6.39397	5.1578	3.25893	protein_coding	solute carrier family 25 (mitochondrial carrier, phosphate carrier), member 3 [Source:MGI Symbol;Acc:MGI:1353498]
ENSMUSG00000069744	Psmb3	OK	NotSig	0.130984	0.824402	-7	0.897059	61	68	221	295	63	143	89	76	65	80	79	63	77	54.5	54	81	84.0635	79.8881	89	67.3684	69.0154	91.9125	65.4667	59.8525	74.6698	51.9042	55.2666	72.8908	7.07577	5.26606	5.48773	5.91053	5.84415	6.7259	protein_coding	proteasome (prosome, macropain) subunit, beta type 3 [Source:MGI Symbol;Acc:MGI:1347014]
ENSMUSG00000070934	Rraga	OK	NotSig	0.129042	0.824402	35.5	1.48299	109	73.5	25	50	6	12	32	3	6	16	34.5	49.5	96	129	80.5	121	67.8333	70.75	104.438	124	84.3333	127.25	40.3834	51.1971	85.3605	116.032	69.1751	101.435	28.6117	17.2223	10.8377	29.8385	22.5783	21.1578	protein_coding	Ras-related GTP binding A [Source:MGI Symbol;Acc:MGI:1915691]
ENSMUSG00000076937	Iglc2	OK	NotSig	0.12552	0.824402	-9	0.930233	120	129	444	597	62	155	380	105	74	265	99.5	121	136	106	113.5	126	104.694	128.574	149.929	116.476	130.824	134.302	81.5857	104.074	125.042	97.0651	108.68	116.07	8.2759	6.26461	4.37105	6.70849	8.77202	4.47654	IG_C_gene	immunoglobulin lambda constant 2 [Source:MGI Symbol;Acc:MGI:99547]
ENSMUSG00000084796	Mir142hg	OK	NotSig	0.131842	0.824402	56	1.2673	265.5	209.5	24	20	N/A	1	19	4	3	17	N/A	227	206	277.5	356	225	N/A	227	205.105	279.25	268.667	238.294	N/A	227	188.546	279.106	207.304	232.289	N/A	N/A	15.7298	5.20216	102.177	13.3562	lincRNA	Mir142 host gene (non-protein coding) [Source:MGI Symbol;Acc:MGI:1925841]
ENSMUSG00000087687	Pet100	OK	NotSig	0.131172	0.824402	-30	0.620253	49	79	49	47	11	19	17	23	9	17	55	48	98	42	49	78	73.1818	76.7895	113.235	57.3913	57.5556	92.2353	51.95	59.6902	84.9758	42.8593	48.1446	71.4496	16.6825	13.831	19.4079	8.93073	12.9637	15.0978	protein_coding	PET100 homolog [Source:MGI Symbol;Acc:MGI:3615306]
ENSMUSG00000095687	Rnaset2a	OK	NotSig	0.1251	0.824402	-6.5	0.909722	65.5	72	178	245	54	95	96	53	39	86	82	69	73	48	53	78	94.1852	83.1684	82.4271	69.1698	66.8974	88.2326	72.7214	66.3648	67.8403	51.5512	54.3617	75.6782	10.6261	5.68244	5.32974	7.37788	7.45149	5.04529	protein_coding	ribonuclease T2A [Source:MGI Symbol;Acc:MGI:1915445]
ENSMUSG00000021577	Sdha	OK	NotSig	0.134575	0.826027	-9.5	0.906404	92	101.5	84	104	17	24	63	19	6	59	101	90.5	112	92	94.5	92	115.824	82.2917	130.333	118.105	86.1667	104.949	96.3488	60.8975	104.989	80.307	73.1396	88.8885	16.803	10.3554	10.414	22.4751	17.1996	8.59663	protein_coding	succinate dehydrogenase complex, subunit A, flavoprotein (Fp) [Source:MGI Symbol;Acc:MGI:1914195]
ENSMUSG00000022365	Derl1	OK	NotSig	0.134963	0.826027	-10	0.886364	78	88	157	229	65	92	72	66	64	27	72	61	111	72.5	78	110	98.6769	92.837	132.431	88.9091	86.4219	109.519	70.2528	69.0556	112.458	69.9831	71.2695	91.3	10.9101	7.95325	8.49641	7.6258	6.97604	11.8891	protein_coding	Der1-like domain family, member 1 [Source:MGI Symbol;Acc:MGI:1915069]
ENSMUSG00000026457	Adipor1	OK	NotSig	0.135143	0.826027	-8	0.890411	65	73	99	125	17	54	54	35	16	48	82	58.5	79	52	50	75.5	98.5882	81.8889	97.2778	76.0857	62.5	90.8333	74.611	64.1731	76.0854	55.7972	45.7036	75.1599	17.4261	8.64966	9.10473	10.2997	15.3118	8.28752	protein_coding	adiponectin receptor 1 [Source:MGI Symbol;Acc:MGI:1919924]
ENSMUSG00000032330	Cox7a2	OK	NotSig	0.134757	0.826027	-2	0.972222	70	72	245	285	57	129	99	82	68	95	60	71	82	48	68	85	78	93.1008	94.9798	70.5	74.7647	95.9474	58.844	71.6522	78.4044	54.7641	61.9787	79.7416	7.27684	6.69495	6.11772	5.50916	5.17703	6.11604	protein_coding	cytochrome c oxidase subunit VIIa 2 [Source:MGI Symbol;Acc:MGI:1316715]
ENSMUSG00000046841	Ckap4	OK	NotSig	0.134419	0.826027	-24	0.688312	53	77	38	49	12	18	19	11	10	17	59.5	78.5	83	51	88	44	72.3333	82.1667	82.8421	54.0909	88.3	51.6471	48.3826	49.5185	68.9899	38.8601	64.1469	42.0356	17.1598	15.4106	8.6238	11.9943	18.8303	8.31102	protein_coding	cytoskeleton-associated protein 4 [Source:MGI Symbol;Acc:MGI:2444926]
ENSMUSG00000060475	Wtap	OK	NotSig	0.133968	0.826027	-17	0.815217	75	92	53	93	24	38	31	18	16	19	89.5	99.5	89	62.5	54.5	124	111.625	110.053	106.645	89.2222	61.4375	121	79.1732	84.8702	89.5414	68.4909	52.9518	86.9862	17.9389	11.7399	11.1094	15.5827	8.60473	17.2367	protein_coding	Wilms tumour 1-associating protein [Source:MGI Symbol;Acc:MGI:1926395]
ENSMUSG00000078453	Abracl	OK	NotSig	0.134369	0.826027	-12	0.847134	66.5	78.5	118	140	31	68	41	52	35	31	78	74	84	69	68	62	102.355	93.5	95.2439	88.0577	87.1143	79.5484	78.2197	77.1241	83.3955	67.968	70.9501	65.8034	12.8294	8.29844	7.34115	8.4113	8.88619	9.88774	protein_coding	ABRA C-terminal like [Source:MGI Symbol;Acc:MGI:1920362]
ENSMUSG00000109324	Prmt1	OK	NotSig	0.134375	0.826027	-9.5	0.903061	88.5	98	92	99	7	25	67	17	12	63	91	98	101	88	62.5	95	95.8571	122.68	106.866	98.3529	75.25	99.4921	73.1379	89.8041	89.1706	76.6208	45.7753	88.091	25.2374	17.4413	7.36648	13.0237	17.5349	5.93612	protein_coding	protein arginine N-methyltransferase 1 [Source:MGI Symbol;Acc:MGI:107846]
ENSMUSG00000031935	Med17	OK	NotSig	0.135342	0.826039	-17.5	0.833333	87.5	105	26	33	7	13	13	11	6	9	163	73	125	145	74.5	82	131.143	77.9231	132.231	108.545	85.5	88.3333	108.561	70.4528	120.943	80.3472	77.3711	75.6595	28.5527	9.47633	15.1624	19.8862	16.8933	16.0814	protein_coding	mediator complex subunit 17 [Source:MGI Symbol;Acc:MGI:2182585]
ENSMUSG00000002329	Mdp1	OK	NotSig	0.146666	0.826689	-21.5	0.745562	63	84.5	64	72	16	25	31	16	16	32	148	57	94	80.5	40.5	68	142.188	79.92	109.032	111.875	83.4375	84.0938	124.68	61.2443	87.1595	83.1335	53.214	71.9433	17.6024	11.1195	14.4533	22.9617	21.5544	9.41423	protein_coding	magnesium-dependent phosphatase 1 [Source:MGI Symbol;Acc:MGI:1915131]
ENSMUSG00000003363	Pld3	OK	NotSig	0.14485	0.826689	-21.5	0.765027	70	91.5	42	40	6	11	23	10	8	24	82	107	80	60.5	78	71.5	75.3333	97.5455	114.174	69.6	86.125	90.2917	66.6455	80.4575	93.3128	58.457	82.1124	79.5957	14.5709	16.5778	14.7816	13.8742	10.2529	10.2576	protein_coding	phospholipase D family, member 3 [Source:MGI Symbol;Acc:MGI:1333782]
ENSMUSG00000003444	Med29	OK	NotSig	0.142645	0.826689	-21	0.785714	77	98	23	32	9	15	8	8	9	6	88	102	100.5	52	87	99	98.7778	109.067	102.25	54	84.4444	111.667	89.3315	88.2987	82.119	50.9773	79.1265	102.511	16.2102	19.6429	22.7751	7.1863	9.33201	20.4396	protein_coding	mediator complex subunit 29 [Source:MGI Symbol;Acc:MGI:1914474]
ENSMUSG00000005103	Wdr1	OK	NotSig	0.146435	0.826689	16	1.19048	100	84	139	207	35	93	79	41	32	66	79	80	100	81	111.5	96	102.4	96.4624	111.342	112.512	111.875	122.606	77.1344	75.1192	93.9521	89.6393	95.8053	95.0345	13.1255	8.24985	7.14118	12.7335	9.50464	10.2913	protein_coding	WD repeat domain 1 [Source:MGI Symbol;Acc:MGI:1337100]
ENSMUSG00000005204	Senp3	OK	NotSig	0.148222	0.826689	-9	0.910891	92	101	23	39	4	9	26	5	6	12	47	58	108	92	39.5	145	45.75	93.2222	109.308	170.6	70	138.333	43.8922	73.0572	84.1062	121.51	54.102	96.2322	7.20388	22.3941	12.5675	64.767	26.4487	26.799	protein_coding	SUMO/sentrin specific peptidase 3 [Source:MGI Symbol;Acc:MGI:2158736]
ENSMUSG00000008690	Ncaph2	OK	NotSig	0.144856	0.826689	-4	0.950617	77	81	111	123	26	56	41	29	33	49	85.5	67.5	88	94	77	68	114.731	96.0357	121.439	104.414	88.4545	95.8776	90.2181	73.0972	89.8927	71.9723	65.2366	73.9733	16.4287	10.1342	13.3887	15.1894	14.4158	10.1792	protein_coding	non-SMC condensin II complex, subunit H2 [Source:MGI Symbol;Acc:MGI:1289164]
ENSMUSG00000016534	Lamp2	OK	NotSig	0.143612	0.826689	18.5	1.23418	97.5	79	60	70	18	23	29	21	19	20	70.5	59	107	84	106	104.5	74.1667	85.6957	110.586	93.4762	103.737	119.9	56.4714	62.757	93.0589	80.3202	88.3153	100.232	12.1004	13.0424	11.2649	11.1913	13.2953	15.0881	protein_coding	lysosomal-associated membrane protein 2 [Source:MGI Symbol;Acc:MGI:96748]
ENSMUSG00000018196	Glrx2	OK	NotSig	0.137218	0.826689	-32	0.711712	79	111	31	31	1	11	19	2	5	24	191	103	121	149	79	78.5	191	97.4545	133.737	149	99	101.417	191	84.3758	120.56	81.0925	84.4318	81.8433	N/A	15.3755	13.9613	125	25.318	13.3563	protein_coding	glutaredoxin 2 (thioltransferase) [Source:MGI Symbol;Acc:MGI:1916617]
ENSMUSG00000019777	Hdac2	OK	NotSig	0.144161	0.826689	-19.5	0.794737	75.5	95	30	41	5	16	20	6	7	17	45	75	120	62.5	58	79	104.2	100.938	114.35	72.5	89.1429	90.5882	77.6523	80.2005	97.644	67.0491	70.3872	77.9186	39.012	18.3043	12.3186	13.7762	25.7362	12.5341	protein_coding	histone deacetylase 2 [Source:MGI Symbol;Acc:MGI:1097691]
ENSMUSG00000020400	Tnip1	OK	NotSig	0.148658	0.826689	-18	0.823529	84	102	36	46	1	3	42	1	1	34	62	139	102	92	32	84	62	126.333	112.667	92	32	92.2941	62	118.91	88.2519	92	32	76.5754	N/A	28.4273	11.9694	N/A	N/A	9.53355	protein_coding	TNFAIP3 interacting protein 1 [Source:MGI Symbol;Acc:MGI:1926194]
ENSMUSG00000020664	Dld	OK	NotSig	0.138958	0.826689	1.5	1.01667	91.5	90	36	49	7	14	28	7	9	20	163	66	107	32	124	107.5	154.857	96.0714	110.214	27.5714	119	96.45	104.06	67.2724	91.2349	22.1462	97.1206	79.5203	38.578	25.4158	11.6098	5.73567	22.1045	10.827	protein_coding	dihydrolipoamide dehydrogenase [Source:MGI Symbol;Acc:MGI:107450]
ENSMUSG00000020788	Atp2a3	OK	NotSig	0.144521	0.826689	-15	0.861111	93	108	40	40	6	3	31	4	2	34	154	87	107	92	141.5	87.5	218.833	114.333	131.968	100.75	141.5	114.471	179.209	103.929	108	92.8698	141.11	96.8793	61.5697	36.703	14.8868	23.6445	10.5	11.7514	protein_coding	ATPase, Ca++ transporting, ubiquitous [Source:MGI Symbol;Acc:MGI:1194503]
ENSMUSG00000021127	Zfp36l1	OK	NotSig	0.145689	0.826689	-19.5	0.811594	84	103.5	188	236	29	68	139	26	25	137	76	95.5	118	67	67	94	105.379	116.676	120.266	102.731	92.72	109.839	68.4141	85.2456	80.7636	74.6045	59.6172	78.6273	16.3122	10.5877	7.24631	16.6272	14.9544	6.33362	protein_coding	zinc finger protein 36, C3H type-like 1 [Source:MGI Symbol;Acc:MGI:107946]
ENSMUSG00000022378	Fam49b	OK	NotSig	0.138263	0.826689	-4	0.954023	83	87	114	163	41	49	73	31	21	62	72	78	120	100	69	86	92.8049	88.5102	117.671	98.9677	92.2857	89.1129	72.8924	66.2978	91.4987	74.85	66.9553	68.8427	12.0103	8.70707	8.26433	11.0803	16.7709	6.53774	protein_coding	family with sequence similarity 49, member B [Source:MGI Symbol;Acc:MGI:1923520]
ENSMUSG00000024369	Nelfe	OK	NotSig	0.141879	0.826689	-14.5	0.833333	72.5	87	40	40	5	22	13	10	8	22	146	73.5	86	78.5	82.5	70	165.4	99.9091	93.6923	90.9	87.5	82.1818	142.731	73.9886	84.1562	80.2945	76.3569	67.9714	45.5814	18.9123	12.1409	16.7176	16.35	12.2286	protein_coding	negative elongation factor complex member E, Rdbp [Source:MGI Symbol;Acc:MGI:102744]
ENSMUSG00000024737	Slc15a3	OK	NotSig	0.144288	0.826689	-8.5	0.893082	71	79.5	40	56	10	20	26	18	7	15	109	67	78	77.5	82	56	114.8	72.2	94.2308	93.5556	96	53.8	91.4934	56.1231	77.0955	72.5448	78.4248	43.1014	25.6029	9.58634	11.352	17.1303	24.3965	8.95342	protein_coding	solute carrier family 15, member 3 [Source:MGI Symbol;Acc:MGI:1929691]
ENSMUSG00000024902	Mrpl11	OK	NotSig	0.147099	0.826689	-2.5	0.968553	77	79.5	53	66	15	32	19	21	15	17	100	63.5	81	79	58	88	103.667	79.4375	105.263	87.7143	61.8	94.2941	86.1769	57.3054	86.5866	67.6179	47.9499	83.1105	14.3094	9.93537	15.7537	12.4024	9.27577	11.1295	protein_coding	mitochondrial ribosomal protein L11 [Source:MGI Symbol;Acc:MGI:2137215]
ENSMUSG00000024937	Ehbp1l1	OK	NotSig	0.144999	0.826689	-10	0.89071	81.5	91.5	32	42	9	16	17	3	7	22	91	85	123	73	28	104	132.444	98.625	152.353	64.6667	39.2857	142.818	102.612	84.7252	128.127	53.5197	35.1109	101.886	36.5134	13.5689	21.7088	23.1828	8.36009	24.3615	protein_coding	EH domain binding protein 1-like 1 [Source:MGI Symbol;Acc:MGI:3612340]
ENSMUSG00000025132	Arhgdia	OK	NotSig	0.143663	0.826689	-1	0.990099	100	101	177	236	17	34	185	24	11	142	92	88	109	90	106	101	101.353	95.0294	112.243	96.0417	100.636	102.345	82.5545	84.168	96.2122	85.9054	88.8065	88.9554	15.0541	8.24756	4.51455	8.8636	13.9429	4.16685	protein_coding	Rho GDP dissociation inhibitor (GDI) alpha [Source:MGI Symbol;Acc:MGI:2178103]
ENSMUSG00000025156	Gps1	OK	NotSig	0.145694	0.826689	-21	0.78125	75	96	57	83	15	34	34	16	12	29	80	88.5	102	85.5	68.5	93	102.067	112.441	133.765	99.9375	88.1667	108.483	72.1587	87.2206	104.476	80.9479	73.6361	87.6802	19.542	12.7315	15.0468	18.9889	17.2261	13.0938	protein_coding	G protein pathway suppressor 1 [Source:MGI Symbol;Acc:MGI:2384801]
ENSMUSG00000025208	Mrpl43	OK	NotSig	0.138524	0.826689	12	1.18898	75.5	63.5	58	80	12	35	33	20	13	25	67.5	51	71	90	49	82	71.6667	64	78.9697	96.5	73.3846	89.32	51.0183	52.1332	61.0995	76.3776	59.6681	73.3142	13.8855	7.17196	8.5726	14.1565	13.073	11.6114	protein_coding	mitochondrial ribosomal protein L43 [Source:MGI Symbol;Acc:MGI:2137229]
ENSMUSG00000025358	Cdk2	OK	NotSig	0.138524	0.826689	-58.5	0.636646	102.5	161	32	33	9	10	14	10	8	14	205	162	109.5	104	96.5	111	180.667	168.5	125.143	154.9	98.125	113.357	143.463	129.958	110.134	127.476	76.5531	88.1624	35.3514	34.4371	16.7912	32.0269	23.5003	20.8254	protein_coding	cyclin-dependent kinase 2 [Source:MGI Symbol;Acc:MGI:104772]
ENSMUSG00000026238	Ptma	OK	NotSig	0.143376	0.826689	-3	0.963855	80	83	1168	1635	355	707	573	382	331	455	82	84	84	74	77	83	92.4113	97.3069	95.1658	95.3325	89.0755	91.6681	74.7925	78.8962	80.3551	75.2428	71.3323	78.1008	3.25258	2.31385	2.24931	3.42485	3.12245	2.35186	protein_coding	prothymosin alpha [Source:MGI Symbol;Acc:MGI:97803]
ENSMUSG00000026849	Tor1a	OK	NotSig	0.140612	0.826689	-5.5	0.927632	70.5	76	30	35	11	13	11	7	10	13	64	76	85	74	53	160	56.1818	86.1538	92.1818	79.2857	90.4	140.308	42.8928	65.8485	75.9137	72.5465	56.8484	101.232	10.6803	16.5141	15.4324	12.4666	29.7703	28.1287	protein_coding	torsin family 1, member A (torsin A) [Source:MGI Symbol;Acc:MGI:1353568]
ENSMUSG00000027011	Ube2e3	OK	NotSig	0.148408	0.826689	45.5	1.53846	130	84.5	37	40	6	21	13	12	13	12	53	98	84	139.5	113	79.5	63	112.857	86.9231	135.333	129.692	86	58.3694	92.747	66.4794	114.842	100.604	63.5703	12.3666	14.0176	18.1201	20.4281	24.5157	16.2107	protein_coding	ubiquitin-conjugating enzyme E2E 3 [Source:MGI Symbol;Acc:MGI:107412]
ENSMUSG00000028034	Fubp1	OK	NotSig	0.135889	0.826689	-35.5	0.660287	69	104.5	65	78	13	24	41	18	15	32	117	70.5	100	46.5	117	63.5	147.077	125.5	107.659	96.2778	113.4	91.0625	116.765	82.702	85.3782	52.3469	92.0009	60.8886	23.8003	25.1183	10.1738	27.7855	17.6912	14.7624	protein_coding	far upstream element (FUSE) binding protein 1 [Source:MGI Symbol;Acc:MGI:1196294]
ENSMUSG00000028223	Decr1	OK	NotSig	0.14312	0.826689	-25.5	0.679245	54	79.5	29	30	4	13	13	10	4	15	94.5	45	89	44.5	27	78	113	70.0769	97.0769	51.7	47.5	88.2	107.813	45.018	71.5506	46.9871	36.2244	72.7602	21.783	19.4503	20.7251	7.64642	22.6035	13.4211	protein_coding	2,4-dienoyl CoA reductase 1, mitochondrial [Source:MGI Symbol;Acc:MGI:1914710]
ENSMUSG00000028249	Sdcbp	OK	NotSig	0.139557	0.826689	-19	0.765432	62	81	38	65	19	26	20	11	12	15	85	69	86.5	81	69	55	99.1579	90.6538	97.05	95.3636	73.3333	61	79.0874	66.5472	65.0656	72.7171	57.5897	50.9274	15.2404	14.0127	17.0764	25.5629	13.4363	9.26129	protein_coding	syndecan binding protein [Source:MGI Symbol;Acc:MGI:1337026]
ENSMUSG00000029569	Tmem168	OK	NotSig	0.143704	0.826689	27.5	1.32353	112.5	85	42	55	12	29	14	14	7	21	79	75	103.5	138.5	128	92	103.75	77.5862	107.643	132.714	123.714	106.524	69.4357	61.5927	91.0772	109.724	103.315	78.0865	24.437	8.58434	14.6327	20.7124	26.9415	16.3712	protein_coding	transmembrane protein 168 [Source:MGI Symbol;Acc:MGI:1921794]
ENSMUSG00000030091	Nup210	OK	NotSig	0.140382	0.826689	14.5	1.14356	115.5	101	66	67	7	15	45	12	9	45	88	80	117	133	161	110	112.857	98.5333	125.267	134.5	174.444	132.689	95.7793	76.8297	102.534	110.386	123.119	109.485	25.5785	19.0595	11.2661	24.6922	39.2698	12.3014	protein_coding	nucleoporin 210 [Source:MGI Symbol;Acc:MGI:1859555]
ENSMUSG00000030432	Rpl28	OK	NotSig	0.148519	0.826689	-1	0.984375	63	64	4822	5719	498	1451	3770	657	483	3682	62	62	64.5	61	61	63	73.9558	73.8939	73.9088	72.1096	73.824	72.6198	62.9004	63.3617	64.7248	61.345	61.9022	64.2443	2.10018	1.13978	0.650204	1.72445	2.10149	0.629031	protein_coding	ribosomal protein L28 [Source:MGI Symbol;Acc:MGI:101839]
ENSMUSG00000030505	Prmt3	OK	NotSig	0.145754	0.826689	22.5	1.375	82.5	60	38	35	9	16	10	13	10	15	69	55	62.5	59	57	99	70.7778	73.375	75.8	87.8462	84	121.133	59.9803	51.9215	53.6327	60.8695	59.2252	92.1136	13.9879	15.0202	20.5787	21.7232	23.3685	22.7742	protein_coding	protein arginine N-methyltransferase 3 [Source:MGI Symbol;Acc:MGI:1919224]
ENSMUSG00000030802	Bckdk	OK	NotSig	0.139522	0.826689	-31	0.714286	77.5	108.5	36	50	10	11	29	11	6	19	85.5	66	125	61	66	87	102.2	90.6364	118.931	106.636	63.5	90.3158	78.6791	70.2547	104.016	76.3975	58.5153	76.4311	20.8821	20.8328	9.91937	29.2666	10.9719	10.6092	protein_coding	branched chain ketoacid dehydrogenase kinase [Source:MGI Symbol;Acc:MGI:1276121]
ENSMUSG00000031023	Akip1	OK	NotSig	0.147508	0.826689	-48.5	0.63806	85.5	134	24	23	6	3	14	2	4	18	143.5	134	94	104	82.5	77.5	163.167	135	118	104	96.5	95	142.617	124.288	92.9336	102.762	83.4333	77.4326	35.2065	36.6652	21.0817	16	30.1731	15.0337	protein_coding	A kinase (PRKA) interacting protein 1 [Source:MGI Symbol;Acc:MGI:3041226]
ENSMUSG00000031246	Sh3bgrl	OK	NotSig	0.14552	0.826689	22	1.23656	115	93	58	63	14	20	29	22	14	22	89	88.5	94	94	110.5	157.5	119.214	105.1	97.931	96.2727	101.5	157.091	83.5558	88.075	86.0528	86.3994	93.9038	145.061	30.0862	13.5685	9.26551	9.45099	10.4686	14.2073	protein_coding	SH3-binding domain glutamic acid-rich protein like [Source:MGI Symbol;Acc:MGI:1930849]
ENSMUSG00000031660	Brd7	OK	NotSig	0.140815	0.826689	17	1.22078	94	77	27	29	4	11	14	6	10	11	55.5	98	78.5	51.5	101	98	68.25	100.636	91.5	90.1667	114.9	128.727	58.9248	85.7604	82.4566	53.1525	92.3601	101.653	22.0166	16.8497	11.4267	37.2536	23.6655	24.6057	protein_coding	bromodomain containing 7 [Source:MGI Symbol;Acc:MGI:1349766]
ENSMUSG00000031827	Cotl1	OK	NotSig	0.146342	0.826689	-7	0.910828	71.5	78.5	182	210	38	108	64	69	43	70	77.5	67	90.5	70	61	74	81.2105	94.0833	100.25	83.1884	81.1163	85.0857	63.9218	72.2188	85.5526	66.3789	66.9165	73.0445	7.39432	7.71896	7.49828	7.14293	8.64978	5.62083	protein_coding	coactosin-like 1 (Dictyostelium) [Source:MGI Symbol;Acc:MGI:1919292]
ENSMUSG00000032288	Imp3	OK	NotSig	0.14627	0.826689	-6	0.917808	67	73	130	119	27	44	48	54	34	42	57	67	101.5	63	52	85.5	67.7037	86.9318	110.854	77.2407	64.8235	93.4524	55.9225	72.777	89.2736	62.2386	53.5959	75.0167	8.04011	7.98124	9.96692	8.13336	7.02218	9.57422	protein_coding	IMP3, U3 small nucleolar ribonucleoprotein [Source:MGI Symbol;Acc:MGI:1916119]
ENSMUSG00000032577	Mapkapk3	OK	NotSig	0.148379	0.826689	-22.5	0.678571	47.5	70	32	37	6	18	13	8	12	12	36.5	113.5	69	33.5	43.5	71	53	127.556	86.3077	46.375	65.5833	94.75	34.3283	103.932	61.2964	35.9823	48.0669	70.7348	21.4243	19.9758	20.3537	12.5427	15.9062	21.1263	protein_coding	mitogen-activated protein kinase-activated protein kinase 3 [Source:MGI Symbol;Acc:MGI:2143163]
ENSMUSG00000033228	Scaf11	OK	NotSig	0.139292	0.826689	3.5	1.04965	74	70.5	25	38	2	9	27	8	8	9	79.5	63	80	97.5	57.5	95	79.5	69.1111	93.4815	106.5	81	130.778	78.1665	61.7141	68.8503	88.094	64.3114	100.843	14.5	11.7809	12.6742	26.0631	23.2218	29.4942	protein_coding	SR-related CTD-associated factor 11 [Source:MGI Symbol;Acc:MGI:1919443]
ENSMUSG00000034266	Batf	OK	NotSig	0.141389	0.826689	-12	0.842105	64	76	199	237	19	63	155	55	19	125	57	75	80	65	48	64	88.1579	84.746	84.1419	79.7455	71.9474	76.616	68.1887	66.4932	63.4792	57.3478	51.8092	59.4725	15.2222	7.91574	4.4095	8.42931	13.3492	4.63313	protein_coding	basic leucine zipper transcription factor, ATF-like [Source:MGI Symbol;Acc:MGI:1859147]
ENSMUSG00000036112	Metap2	OK	NotSig	0.136318	0.826689	24.5	1.33793	97	72.5	72	86	12	28	46	14	16	42	43	65.5	91	73.5	113.5	88	79	101.107	91.413	95.8571	144.875	97.1667	48.3749	67.371	74.0986	74.4735	108.471	82.9134	23.0815	19.9118	7.45379	19.0934	25.9329	8.01674	protein_coding	methionine aminopeptidase 2 [Source:MGI Symbol;Acc:MGI:1929701]
ENSMUSG00000038179	Slamf7	OK	NotSig	0.143956	0.826689	-35	0.62766	59	94	46	30	11	8	11	11	12	23	53	120.5	71	59	64	58	79.2727	138.875	99.6364	98.1818	78.5833	67.6957	59.6922	113.161	75.1362	69.0777	53.5111	50.0914	16.9551	32.7509	21.4647	23.9085	19.721	11.4827	protein_coding	SLAM family member 7 [Source:MGI Symbol;Acc:MGI:1922595]
ENSMUSG00000039367	Sec24c	OK	NotSig	0.14044	0.826689	19	1.20765	110.5	91.5	48	58	9	14	35	12	9	27	123	69	89	113.5	74	131	135.778	110.571	93.0286	123.167	101.556	138.185	94.9301	81.7597	74.6181	90.9945	85.7112	116.123	29.5493	25.0822	9.2018	24.7569	24.551	15.8322	protein_coding	Sec24 related gene family, member C (S. cerevisiae) [Source:MGI Symbol;Acc:MGI:1919746]
ENSMUSG00000040824	Snrpd2	OK	NotSig	0.138053	0.826689	-4.5	0.937931	68	72.5	350	352	64	135	153	135	67	148	73	70	74	69	55	68.5	86.1094	81.4444	84.8954	79.1037	76	79.9122	74.7124	65.744	73.5637	64.1331	60.4382	70.4846	5.88321	4.46141	3.88161	4.53178	6.28614	3.43925	protein_coding	small nuclear ribonucleoprotein D2 [Source:MGI Symbol;Acc:MGI:98345]
ENSMUSG00000041515	Irf8	OK	NotSig	0.136618	0.826689	-6	0.935484	87	93	439	574	73	188	313	74	84	281	78	87.5	100	71.5	68.5	95	94.3151	102.622	106.789	87.2703	87.0595	104.068	72.9607	74.8105	78.896	61.3228	65.7514	80.0265	7.25817	5.34569	3.89405	7.34868	7.17708	3.86394	protein_coding	interferon regulatory factor 8 [Source:MGI Symbol;Acc:MGI:96395]
ENSMUSG00000043284	Tmem11	OK	NotSig	0.136763	0.826689	10	1.21739	56	46	29	28	5	8	15	10	6	13	44	39	66	44.5	70	56	44.2	55.875	64.4667	86.2	92	73.1538	39.5688	41.167	52.7118	62.8923	68.6684	56.5035	10.4948	16.7091	11.7748	24.7771	35.5293	16.0511	protein_coding	transmembrane protein 11 [Source:MGI Symbol;Acc:MGI:2144726]
ENSMUSG00000044847	Lsm11	OK	NotSig	0.143296	0.826689	-35	0.631579	60	95	25	20	3	10	7	10	9	6	180	63.5	98	57.5	59	73.5	140	92.6	116.143	65.9	85.3333	85.6667	109.749	66.8931	103.744	61.2155	62.4273	71.3984	52.4595	22.4565	26.3849	8.95724	26.1576	24.1159	protein_coding	U7 snRNP-specific Sm-like protein LSM11 [Source:MGI Symbol;Acc:MGI:1919540]
ENSMUSG00000047126	Cltc	OK	NotSig	0.141419	0.826689	-10	0.895833	86	96	191	280	83	119	78	80	66	45	84	99	108	91.5	77.5	102	105.855	109.899	117.077	104.9	91.2424	108.978	79.0217	86.5156	95.3583	82.0371	71.8569	94.5711	8.39509	6.42441	7.6924	7.55454	7.86231	8.20597	protein_coding	clathrin, heavy polypeptide (Hc) [Source:MGI Symbol;Acc:MGI:2388633]
ENSMUSG00000048429	Timm29	OK	NotSig	0.144044	0.826689	32	1.34409	125	93	41	29	10	11	8	13	16	12	81	95	106	162	129	96	86	115.455	92.375	147.154	117.312	108.083	70.0994	99.3249	69.3716	105.802	101.63	83.8471	19.9349	19.708	21.4101	28.6645	14.7509	18.6797	protein_coding	translocase of inner mitochondrial membrane 29 [Source:MGI Symbol;Acc:MGI:1917023]
ENSMUSG00000051355	Commd1	OK	NotSig	0.147953	0.826689	-3	0.958904	70	73	61	55	17	22	16	22	14	25	64	71	81	74.5	87	52	76.7647	91.2727	86.3125	82.7727	82	59	69.2232	79.4064	81.5722	72.8568	76.5749	53.9186	9.11024	11.014	7.66253	8.90132	7.48625	4.89217	protein_coding	COMM domain containing 1 [Source:MGI Symbol;Acc:MGI:109474]
ENSMUSG00000056820	Tsnax	OK	NotSig	0.140284	0.826689	-32.5	0.630682	55.5	88	30	41	4	13	24	11	3	16	83.5	35	133.5	53	93	63.5	83	74.4615	136	95.9091	113.667	75.6875	79.3078	51.2922	104.348	65.31	75.1304	56.5627	13.7538	20.9446	17.2885	25.1705	60.9271	15.1371	protein_coding	translin-associated factor X [Source:MGI Symbol;Acc:MGI:1855672]
ENSMUSG00000058239	Usf2	OK	NotSig	0.142253	0.826689	-12.5	0.863388	79	91.5	51	76	8	16	52	4	6	41	63.5	90	113	93.5	68.5	81	112.5	104.75	123.269	105.25	76.5	102.244	70.0191	71.3169	95.7013	89.3154	63.9827	87.0165	43.0535	21.7291	11.3976	33.2224	21.4783	9.70484	protein_coding	upstream transcription factor 2 [Source:MGI Symbol;Acc:MGI:99961]
ENSMUSG00000058799	Nap1l1	OK	NotSig	0.147186	0.826689	-7.5	0.91018	76	83.5	270	340	61	88	191	58	36	176	82	83.5	85	65	88.5	76	102.016	104.682	95.3665	85.3448	102.028	89.6023	76.0693	80.9971	79.9375	65.9057	84.7018	74.329	9.56809	8.20686	3.97322	8.37735	11.1101	4.12737	protein_coding	nucleosome assembly protein 1-like 1 [Source:MGI Symbol;Acc:MGI:1855693]
ENSMUSG00000059005	Hnrnpa3	OK	NotSig	0.145508	0.826689	-11	0.875	77	88	199	183	32	55	96	69	45	85	107	82	94.5	87	68	76	121.125	95.4909	111.031	113.87	77.8	100.035	90.2991	78.3964	87.5955	79.2649	60.748	74.5067	16.239	7.64229	7.78779	12.2297	7.73909	8.46081	protein_coding	heterogeneous nuclear ribonucleoprotein A3 [Source:MGI Symbol;Acc:MGI:1917171]
ENSMUSG00000059895	Ptp4a3	OK	NotSig	0.14228	0.826689	-7.5	0.931193	101.5	109	142	187	16	39	132	16	10	116	90	97	124	74	113	106	111.812	104.128	129.083	92.75	104.3	116.612	79.4645	83.9458	107.024	77.1257	89.1743	96.1244	22.9087	10.7293	6.35624	15.3247	16.1225	6.54674	protein_coding	protein tyrosine phosphatase 4a3 [Source:MGI Symbol;Acc:MGI:1277098]
ENSMUSG00000061479	Snrpa	OK	NotSig	0.138803	0.826689	-3	0.963855	80	83	42	43	1	4	38	2	3	37	64	116.5	85	91	85	80	64	139.5	111.421	91	74	89.7297	64	95.8568	86.8099	70.9366	68.3826	71.5104	N/A	61.4363	13.212	57	18.4481	10.0672	protein_coding	small nuclear ribonucleoprotein polypeptide A [Source:MGI Symbol;Acc:MGI:1855690]
ENSMUSG00000063550	Nup98	OK	NotSig	0.143385	0.826689	20.5	1.18552	131	110.5	25	22	1	8	13	4	2	19	42	122	110	148	195.5	107	42	109.125	107.615	143.5	195.5	117.211	42	79.9453	95.479	107.14	195.1	97.6785	N/A	20.02	14.8559	47.5298	12.5	14.7336	protein_coding	nucleoporin 98 [Source:MGI Symbol;Acc:MGI:109404]
ENSMUSG00000064363	mt-Nd4	OK	NotSig	0.148528	0.826689	1	1.02083	49	48	1202	1251	22	69	1160	28	35	1139	46	51	48	49	54	49	51.0455	59.4348	49.575	50.9643	55.5714	50.9473	47.7582	54.4304	47.514	47.6656	52.8692	48.5222	3.90664	3.52868	0.488528	4.04325	2.7511	0.638418	protein_coding	mitochondrially encoded NADH dehydrogenase 4 [Source:MGI Symbol;Acc:MGI:102498]
ENSMUSG00000068823	Csde1	OK	NotSig	0.141734	0.826689	-5	0.944134	84.5	89.5	208	260	49	95	116	57	36	115	85	85	94	101	48.5	87	95.4082	102.147	110.94	105.281	73.8333	101.93	73.6966	83.5492	93.0339	75.3394	51.9165	84.9334	8.77312	7.05099	5.86706	9.7241	10.87	5.47845	protein_coding	cold shock domain containing E1, RNA binding [Source:MGI Symbol;Acc:MGI:92356]
ENSMUSG00000069662	Marcks	OK	NotSig	0.146647	0.826689	-36	0.692308	81	117	47	54	18	26	10	17	12	18	130	89	131.5	83	72.5	114	139.611	97.1154	125.7	95.0588	98.1667	106.278	116.033	75.4583	92.6927	77.2759	76.4468	81.2173	20.5062	12.4835	24.5945	14.0554	22.839	16.9389	protein_coding	myristoylated alanine rich protein kinase C substrate [Source:MGI Symbol;Acc:MGI:96907]
ENSMUSG00000070730	Rmdn3	OK	NotSig	0.146803	0.826689	-29	0.731481	79	108	21	21	5	9	7	6	7	8	92	109	114	85	79	91.5	93.8	157.222	133.857	105	109.857	89.625	91.9259	127.268	120.909	74.9243	94.6619	80.2514	9.38296	32.1463	25.1466	35.9379	21.8691	13.9219	protein_coding	regulator of microtubule dynamics 3 [Source:MGI Symbol;Acc:MGI:1915059]
ENSMUSG00000079478	Sssca1	OK	NotSig	0.138026	0.826689	-18.5	0.829493	90	108.5	25	22	4	6	12	6	3	16	85	79.5	131	68.5	73	98.5	112.5	96	131.833	78.6667	86.3333	101.25	84.2937	87.0228	120.652	64.3831	82.4857	73.7526	48.5155	20.9173	14.8721	20.7777	19.0992	18.3293	protein_coding	Sjogren syndrome/scleroderma autoantigen 1 [Source:MGI Symbol;Acc:MGI:1913482]
ENSMUSG00000079562	Maea	OK	NotSig	0.14108	0.826689	-37	0.704	88	125	38	44	5	10	29	6	5	27	84	87	137	58.5	62	104	110.8	90	122.517	55.8333	103.2	102.889	91.1519	67.2222	98.4856	50.4598	85.9189	85.074	30.6878	16.3238	11.5691	10.4608	34.5361	10.2871	protein_coding	macrophage erythroblast attacher [Source:MGI Symbol;Acc:MGI:1891748]
ENSMUSG00000091803	Cox16	OK	NotSig	0.137637	0.826689	15	1.25424	74	59	84	112	28	47	37	28	20	36	65.5	59	55	57.5	76.5	78	72.5357	82.7234	74.2973	83.0714	92.95	89.6389	58.3293	67.7368	63.6459	65.944	70.2906	66.3888	8.4838	8.11536	7.3504	10.1062	16.0275	11.6036	protein_coding	cytochrome c oxidase assembly protein 16 [Source:MGI Symbol;Acc:MGI:1913522]
ENSMUSG00000094724	Rnaset2b	OK	NotSig	0.147422	0.826689	4.5	1.06818	70.5	66	134	149	30	52	67	40	24	70	56	61	71	57.5	81.5	82	62.8333	74.5385	86.5373	69.575	97.375	91.8	51.2553	59.1972	71.8061	54.5626	72.0664	78.0435	7.49346	7.61386	7.2494	9.06203	15.6424	6.11009	protein_coding	ribonuclease T2B [Source:MGI Symbol;Acc:MGI:3702087]
ENSMUSG00000102037	Bcl2a1a	OK	NotSig	0.135976	0.826689	-5	0.933333	70	75	147	159	55	102	2	87	60	N/A	71	83.5	65.5	73	67.5	N/A	74.4364	108.569	65.5	81.7931	81.5	N/A	66.3974	85.4891	49.8397	63.6682	65.4116	N/A	4.81501	7.81862	42.5	5.98001	6.50586	N/A	protein_coding	B cell leukemia/lymphoma 2 related protein A1a [Source:MGI Symbol;Acc:MGI:102687]
ENSMUSG00000002111	Spi1	OK	NotSig	0.14886	0.826714	26	1.31325	109	83	31	49	3	14	32	3	2	26	76	75.5	91	142	95.5	109.5	105	93.5714	87.25	98	95.5	112.462	97.5386	79.8885	67.5008	52.4306	95.3415	91.3369	30.0056	16.6138	9.58809	45.5082	5.5	12.351	protein_coding	spleen focus forming virus (SFFV) proviral integration oncogene [Source:MGI Symbol;Acc:MGI:98282]
ENSMUSG00000015804	Med28	OK	NotSig	0.149712	0.829248	9	1.10843	92	83	118	133	30	54	49	40	28	50	91.5	71.5	91	94	92.5	88	95.9667	89.4815	95.2653	116.05	105.964	101.58	80.1625	63.9787	82.108	87.4398	85.9547	84.2427	9.78393	9.0885	6.97796	18.8698	11.2001	8.81039	protein_coding	mediator complex subunit 28 [Source:MGI Symbol;Acc:MGI:1914249]
ENSMUSG00000029657	Hsph1	OK	NotSig	0.149671	0.829248	-38.5	0.653153	72.5	111	30	56	16	23	17	12	5	13	150	111	80	90.5	48	79	120.25	124.652	92.2941	102.917	49.6	92.8462	99.4068	92.5344	69.8419	78.5121	44.8273	76.63	15.3067	18.0724	13.3424	20.648	10.6611	16.3687	protein_coding	heat shock 105kDa/110kDa protein 1 [Source:MGI Symbol;Acc:MGI:105053]
ENSMUSG00000025133	Ints4	OK	NotSig	0.150316	0.829311	-20	0.775281	69	89	21	35	4	10	21	6	2	13	148.5	73	89	50	50	77	155.25	71.8	106.571	56.8333	50	98.5385	137.82	63.5088	85.8061	40.5229	23.7487	76.4738	41.604	11.0823	15.2861	18.2399	44	22.2214	protein_coding	integrator complex subunit 4 [Source:MGI Symbol;Acc:MGI:1917164]
ENSMUSG00000029446	Psph	OK	NotSig	0.150137	0.829311	8.5	1.11333	83.5	75	78	87	32	31	24	31	24	23	77.5	68	78.5	80	102.5	82	81.625	85.8387	100.042	95.6774	115.292	97	59.7601	70.1562	84.2877	70.0752	92.5862	76.5602	11.0374	9.76829	12.0594	12.1701	15.1352	13.0112	protein_coding	phosphoserine phosphatase [Source:MGI Symbol;Acc:MGI:97788]
ENSMUSG00000029538	Srsf9	OK	NotSig	0.150302	0.829311	-12	0.875	84	96	91	116	24	36	56	22	16	53	82.5	86	105	63	91.5	91	96.4167	99.1944	118.571	85.3636	105.25	97.3585	74.7387	75.2841	104.674	62.0843	88.4748	83.1386	15.0562	11.6458	7.80667	15.3306	16.0705	7.13869	protein_coding	serine/arginine-rich splicing factor 9 [Source:MGI Symbol;Acc:MGI:104896]
ENSMUSG00000025512	Chid1	OK	NotSig	0.150552	0.829519	49	1.875	105	56	29	27	5	19	3	11	7	11	47	63	56	72	120	123	45	91.8421	91.3333	89.9091	110.286	113.455	43.8498	68.4893	71.5903	74.9668	91.4715	101.255	4.86826	18.034	45.6995	17.8608	21.6792	16.003	protein_coding	chitinase domain containing 1 [Source:MGI Symbol;Acc:MGI:1915288]
ENSMUSG00000019564	Arid3a	OK	NotSig	0.151052	0.831182	-28.5	0.751092	86	114.5	31	38	7	15	16	12	5	14	114	88	125.5	62.5	123	115	128.714	104.2	120.25	62.5833	112.4	104.857	101.759	78.9347	85.6946	48.611	96.7749	82.8176	31.137	16.7284	20.3379	10.279	24.7297	16.3508	protein_coding	AT rich interactive domain 3A (BRIGHT-like) [Source:MGI Symbol;Acc:MGI:1328360]
ENSMUSG00000059182	Skap2	OK	NotSig	0.151295	0.831426	-42.5	0.600939	64	106.5	25	44	11	17	16	8	4	13	108	95	163	53.5	81.5	88	118.273	88.2941	165.062	104	96	104.231	87.5159	73.2695	129.818	68.9505	85.0677	69.1366	22.3599	11.4807	22.6529	51.1842	28.1099	24.7666	protein_coding	src family associated phosphoprotein 2 [Source:MGI Symbol;Acc:MGI:1889206]
ENSMUSG00000013822	Elof1	OK	NotSig	0.151894	0.833138	10	1.13514	84	74	53	70	16	33	21	19	16	18	88.5	65	86	78	90	92	78.375	74.5455	95.0952	90.5789	97.8125	105.389	63.8436	61.1705	82.4245	71.6256	75.4103	98.24	10.9586	8.12242	10.6675	18.7762	21.6659	10.5031	protein_coding	ELF1 homolog, elongation factor 1 [Source:MGI Symbol;Acc:MGI:1913376]
ENSMUSG00000022752	Tomm70a	OK	NotSig	0.152004	0.833138	3.5	1.0473	77.5	74	106	91	22	28	41	31	10	65	74	81	72	60	77	96	87.5455	91.0357	87.6098	86.5484	97.2	110.769	76.3962	67.5023	66.2118	62.1741	79.6954	87.0155	9.55203	11.7394	8.69888	13.1108	19.7837	8.66846	protein_coding	translocase of outer mitochondrial membrane 70 homolog A (yeast) [Source:MGI Symbol;Acc:MGI:106295]
ENSMUSG00000020124	Usp15	OK	NotSig	0.152271	0.833513	38.5	1.46108	122	83.5	32	34	8	9	17	7	9	16	80.5	82	85	85	182	112	108.625	104.333	105.765	99.7143	165.111	131.562	79.6393	85.3766	84.7644	90.65	136.587	103.843	31.7872	24.1339	16.9923	16.8038	29.657	21.8323	protein_coding	ubiquitin specific peptidase 15 [Source:MGI Symbol;Acc:MGI:101857]
ENSMUSG00000053641	Dennd4a	OK	NotSig	0.152471	0.833522	43	1.40566	149	106	39	49	5	12	32	9	3	27	110	62	110.5	156	110	146	97.8	114	137.312	154.889	109	167.037	54.0717	74.4361	103.7	131.443	76.7873	127.064	37.6529	30.3392	17.0615	25.9789	50.5206	18.4073	protein_coding	DENN/MADD domain containing 4A [Source:MGI Symbol;Acc:MGI:2142979]
ENSMUSG00000018326	Ywhab	OK	NotSig	0.15313	0.833863	-12	0.844156	65	77	77	111	22	47	42	23	22	32	62.5	79	78	64	61	72	87.6364	91.3191	103.214	67.6087	82.3182	91.1562	67.2902	75.5709	75.5854	55.7165	72.9074	76.5867	13.3223	7.81345	11.6543	10.2359	8.88537	12.0023	protein_coding	tyrosine 3-monooxygenase/tryptophan 5-monooxygenase activation protein, beta polypeptide [Source:MGI Symbol;Acc:MGI:1891917]
ENSMUSG00000024359	Hspa9	OK	NotSig	0.15297	0.833863	-9	0.904255	85	94	181	196	36	69	91	49	42	90	78.5	80	100	82	79.5	89	95.1667	90.4348	117.505	103.367	88.2619	96.0556	77.3059	69.7837	100.579	83.2633	72.2108	75.9967	10.2089	7.49682	6.67087	10.3279	8.33468	6.24403	protein_coding	heat shock protein 9 [Source:MGI Symbol;Acc:MGI:96245]
ENSMUSG00000039988	Ankrd13c	OK	NotSig	0.152744	0.833863	-33	0.682692	71	104	44	57	16	25	16	12	10	22	75.5	105	113	66.5	56.5	77.5	98	117.08	123.625	87.5	80.2	107.136	73.2563	97.5528	94.5944	57.8457	56.0923	84.618	18.0857	12.5597	19.2611	21.954	23.4254	15.2924	protein_coding	ankyrin repeat domain 13c [Source:MGI Symbol;Acc:MGI:2139746]
ENSMUSG00000038252	Ncapd2	OK	NotSig	0.153553	0.835081	39.5	1.47305	123	83.5	29	32	5	9	18	6	5	18	85	73	98.5	96.5	126	126	103.2	79.2222	115.778	101.333	160.2	132.111	76.785	63.9828	93.2573	91.9414	137.22	108.22	30.3404	15.4998	18.2799	20.1207	43.4412	18.3016	protein_coding	non-SMC condensin I complex, subunit D2 [Source:MGI Symbol;Acc:MGI:1915548]
ENSMUSG00000020275	Rel	OK	NotSig	0.1538	0.835341	-14	0.852632	81	95	46	41	12	11	18	13	13	20	59	95	131.5	82	75	78.5	111.083	112.545	123.333	86.6154	82.0769	103.7	63.3946	70.6062	93.3219	67.3194	65.7155	79.4743	36.3738	25.8982	16.5397	15.0041	15.7718	16.4674	protein_coding	reticuloendotheliosis oncogene [Source:MGI Symbol;Acc:MGI:97897]
ENSMUSG00000028684	Urod	OK	NotSig	0.154074	0.835746	-18	0.709677	44	62	26	44	8	23	13	13	6	7	110	49	68	42	53	66	113.375	55.5652	90.3846	77.0769	49.8333	79.4286	101.165	49.5844	76.1065	58.3173	45.6117	69.0751	21.2409	5.99928	16.4026	17.3514	7.92219	17.8897	protein_coding	uroporphyrinogen decarboxylase [Source:MGI Symbol;Acc:MGI:98916]
ENSMUSG00000004771	Rab11a	OK	NotSig	0.154507	0.836675	20	1.25974	97	77	52	75	8	28	39	13	13	26	75	73	82	111	101	84.5	96.625	99.9643	92.5385	113	110.538	112.962	81.0399	82.4409	80.2041	89.0856	90.547	93.9792	20.7931	13.0011	7.854	19.967	20.7088	14.0981	protein_coding	RAB11A, member RAS oncogene family [Source:MGI Symbol;Acc:MGI:1858202]
ENSMUSG00000031585	Gtf2e2	OK	NotSig	0.154644	0.836675	-40	0.607843	62	102	27	23	3	9	11	4	9	14	102	116	88	22	62	77	87.3333	105.222	118.455	39	77.1111	96.7143	69.308	87.6959	92.9459	27.5559	66.2538	73.5288	33.1528	19.5858	29.4403	20.2608	17.0827	18.1255	protein_coding	general transcription factor II E, polypeptide 2 (beta subunit) [Source:MGI Symbol;Acc:MGI:1915403]
ENSMUSG00000002102	Psmc3	OK	NotSig	0.155404	0.837411	-1	0.984848	65	66	92	117	24	61	32	36	30	26	62	54	79	57.5	65.5	67	81.1667	89.4098	92.375	75.1389	76.4	73.1154	62.8399	65.7979	67.7602	51.8151	62.0163	61.2954	12.1194	9.76439	11.765	10.0422	8.83795	8.56564	protein_coding	proteasome (prosome, macropain) 26S subunit, ATPase 3 [Source:MGI Symbol;Acc:MGI:1098754]
ENSMUSG00000007815	Rhoa	OK	NotSig	0.156296	0.837411	-9.5	0.894444	80.5	90	254	327	39	84	204	46	41	167	93	88	90.5	78	69	85	101.256	102.286	102.657	105.304	89.5366	94.7365	82.1447	86.7722	87.5799	82.6662	73.801	80.187	10.3373	6.43348	4.03999	11.6962	9.40401	4.07833	protein_coding	ras homolog family member A [Source:MGI Symbol;Acc:MGI:1096342]
ENSMUSG00000026655	Fam107b	OK	NotSig	0.156298	0.837411	-18.5	0.812183	80	98.5	65	92	17	26	49	16	10	39	88	104	95	68	62.5	97	91.9412	126.577	110.673	68.75	83.4	108.41	66.216	102.254	87.9557	61.0682	73.298	90.4769	14.0622	15.7807	9.85634	8.16063	15.0164	9.5082	protein_coding	family with sequence similarity 107, member B [Source:MGI Symbol;Acc:MGI:1913790]
ENSMUSG00000027940	Tpm3	OK	NotSig	0.155835	0.837411	3	1.03448	90	87	171	227	44	70	113	35	27	109	78	74.5	103	66	96	94	113.364	95.7714	122.69	86.6	90.8148	113.156	75.5933	70.7232	96.9521	63.7622	76.6279	92.3859	21.589	8.74405	7.42121	11.4896	8.09541	6.95211	protein_coding	tropomyosin 3, gamma [Source:MGI Symbol;Acc:MGI:1890149]
ENSMUSG00000031402	Mpp1	OK	NotSig	0.156299	0.837411	24.5	1.29518	107.5	83	22	29	1	5	23	4	1	17	37	92	83	80.5	24	111	37	104.4	87.3478	85	24	120.353	37	90.051	72.3211	63.5639	24	100.211	N/A	29.8774	10.6234	32.3857	N/A	17.083	protein_coding	membrane protein, palmitoylated [Source:MGI Symbol;Acc:MGI:105941]
ENSMUSG00000031604	Msmo1	OK	NotSig	0.155299	0.837411	-24	0.741935	69	93	97	130	27	64	39	40	23	34	94	82.5	99	65	70	76.5	102.852	95.7344	105	85.8	84.4348	93.5	84.4474	74.4583	77.4829	66.1051	66.7287	72.7573	11.3981	8.02829	11.5091	11.7181	11.6668	11.6253	protein_coding	methylsterol monoxygenase 1 [Source:MGI Symbol;Acc:MGI:1913484]
ENSMUSG00000042211	Fbxo38	OK	NotSig	0.155432	0.837411	-52	0.603053	79	131	20	25	5	10	10	3	6	11	174	130.5	112	168	39	76	150	125.8	114.2	186.667	68.3333	80.4545	132.164	109.059	70.5372	184.407	32.6857	59.2933	33.4021	18.3459	25.328	21.2158	33.2091	18.6769	protein_coding	F-box protein 38 [Source:MGI Symbol;Acc:MGI:2444639]
ENSMUSG00000054312	Mrps21	OK	NotSig	0.156378	0.837411	-3.5	0.960452	85	88.5	103	114	26	42	46	36	17	50	73.5	104.5	88.5	84	70	96.5	96.1154	109.762	102.978	98.4722	73.4706	97	79.8502	93.3696	87.0173	85.5081	67.4689	89.6363	13.414	9.49331	8.54092	8.92948	7.2427	5.3775	protein_coding	mitochondrial ribosomal protein S21 [Source:MGI Symbol;Acc:MGI:1913542]
ENSMUSG00000027357	Crls1	OK	NotSig	0.156973	0.838771	17	1.23776	88.5	71.5	26	32	6	12	14	10	7	9	107.5	48	109.5	73	101	152	113	59.3333	119.5	75.5	139.286	156.222	68.9572	43.9779	103.342	59.6303	111.88	136.072	39.5027	14.2096	19.1391	17.109	44.7718	28.7507	protein_coding	cardiolipin synthase 1 [Source:MGI Symbol;Acc:MGI:1913836]
ENSMUSG00000027406	Idh3b	OK	NotSig	0.157175	0.838771	-6	0.904762	57	63	89	119	19	56	44	31	26	32	72	57.5	65	57	56	56.5	102.789	78.9464	89.3409	73.3226	77.9615	72.375	58.2068	60.8532	67.2523	59.6895	55.7302	53.638	29.8472	7.7221	10.3543	9.01425	12.2336	10.4156	protein_coding	isocitrate dehydrogenase 3 (NAD+) beta [Source:MGI Symbol;Acc:MGI:2158650]
ENSMUSG00000056888	Glipr1	OK	NotSig	0.157232	0.838771	3.5	1.0493	74.5	71	206	270	54	128	88	76	62	68	72	60.5	87.5	71.5	66	82	84.9074	98.5234	102.398	91.0263	80.3226	90.8676	62.9571	69.0466	83.2075	67.4547	66.5174	77.9088	8.58677	7.53343	6.65881	8.04374	6.18205	5.82149	protein_coding	GLI pathogenesis-related 1 (glioma) [Source:MGI Symbol;Acc:MGI:1920940]
ENSMUSG00000021124	Vti1b	OK	NotSig	0.158203	0.841806	-12	0.833333	60	72	57	75	16	30	29	18	12	27	70.5	76.5	57	73.5	56	57	95.6875	107.7	75.6207	73.9444	69.3333	69.8148	70.7076	73.9206	61.1155	58.9409	57.2966	55.9996	19.47	22.4321	9.20663	12.223	12.7472	9.32906	protein_coding	vesicle transport through interaction with t-SNAREs 1B [Source:MGI Symbol;Acc:MGI:1855688]
ENSMUSG00000070034	Sp110	OK	NotSig	0.158082	0.841806	0	1	82	82	193	197	21	52	124	30	31	132	89	76	86	64	71	87.5	100.095	104	113.089	86.1	83.4516	105.53	71.5845	79.5046	88.7503	60.0563	65.9662	83.2156	18.6048	11.5715	7.15705	13.7434	8.62004	6.52421	protein_coding	Sp110 nuclear body protein [Source:MGI Symbol;Acc:MGI:1923364]
ENSMUSG00000022698	Naa50	OK	NotSig	0.158405	0.841817	-25	0.761905	80	105	57	73	13	35	25	20	15	22	76	102	143	75.5	85	93.5	87.3846	102.857	127.88	83.05	88.0667	105.955	67.9471	83.5699	102.256	69.3143	71.7383	92.381	17.0815	9.7254	12.9314	11.4325	13.7728	12.2659	protein_coding	N(alpha)-acetyltransferase 50, NatE catalytic subunit [Source:MGI Symbol;Acc:MGI:1919367]
ENSMUSG00000024474	Ik	OK	NotSig	0.159093	0.842344	-21	0.72	54	75	35	51	6	14	31	2	2	31	86.5	70	77	131.5	123.5	53	100.667	61.1429	97.0968	131.5	123.5	65	87.6131	44.1558	78.732	47.8121	108.222	52.4032	24.6071	9.54219	11.0135	122.5	59.5	7.73013	protein_coding	IK cytokine [Source:MGI Symbol;Acc:MGI:1345142]
ENSMUSG00000028959	Fastk	OK	NotSig	0.159212	0.842344	-51	0.607692	79	130	26	33	7	9	17	5	4	17	135	137	124	51	56	133	179	167.333	133.118	64.6	64.75	143.353	120.989	148.283	90.3784	54.6171	57.8146	104.731	50.2802	31.3156	24.0636	19.1588	18.1447	24.0389	protein_coding	Fas-activated serine/threonine kinase [Source:MGI Symbol;Acc:MGI:1913837]
ENSMUSG00000031662	Snx20	OK	NotSig	0.158888	0.842344	-8	0.909091	80	88	121	159	29	48	82	41	22	58	109	78.5	94	73	92	78.5	110.517	91.1875	97.6829	83.1463	85.9545	93.7931	91.5337	69.0724	77.3365	63.5534	65.4538	78.8657	12.724	9.91022	6.1741	8.97779	10.9486	6.99325	protein_coding	sorting nexin 20 [Source:MGI Symbol;Acc:MGI:1918857]
ENSMUSG00000033767	Tmem131l	OK	NotSig	0.159308	0.842344	-68.5	0.52921	77	145.5	25	46	3	7	36	5	2	18	214	82	145.5	37	67.5	113	195.333	117.714	139.139	91.6	67.5	122.111	97.4165	100.428	104.48	55.075	67.2756	91.9555	100.892	26.5336	13.6829	42.7675	5.5	20.0183	protein_coding	transmembrane 131 like [Source:MGI Symbol;Acc:MGI:2443399]
ENSMUSG00000022901	Cd86	OK	NotSig	0.160039	0.843019	12	1.16901	83	71	99	107	16	47	44	30	26	43	49	60	94.5	66.5	93.5	89	57.875	82.8298	103.227	96.4333	102.538	102.628	43.9129	61.6101	82.1636	64.3545	86.2931	81.7331	9.01058	9.68167	9.36441	20.2191	12.062	11.343	protein_coding	CD86 antigen [Source:MGI Symbol;Acc:MGI:101773]
ENSMUSG00000024927	Rela	OK	NotSig	0.159806	0.843019	17.5	1.19663	106.5	89	48	50	5	17	28	12	3	33	53	88	90.5	98.5	132	117	58.8	90.7059	102.464	113.583	103.667	116.97	47.9809	72.9548	86.9651	83.068	78.8931	94.0375	16.6295	13.3049	11.3952	29.2811	40.3829	12.5521	protein_coding	v-rel reticuloendotheliosis viral oncogene homolog A (avian) [Source:MGI Symbol;Acc:MGI:103290]
ENSMUSG00000060739	Nsa2	OK	NotSig	0.159868	0.843019	-2	0.971429	68	70	393	520	59	181	280	81	71	241	79	62	75	56	72	71	88.9831	72.8619	87.2071	66.8519	82.2394	81.9876	72.5668	62.6635	76.5742	54.7081	70.6654	72.8719	8.6374	3.16548	2.71132	5.21359	6.34553	2.61421	protein_coding	NSA2 ribosome biogenesis homolog [Source:MGI Symbol;Acc:MGI:1913883]
ENSMUSG00000001891	Ugp2	OK	NotSig	0.163804	0.844575	25	1.39062	89	64	27	40	8	14	18	7	10	10	54	63	64.5	56	90.5	112	54.375	83.1429	86.2778	52.8571	108.2	113.8	39.2971	63.3311	70.4131	43.2161	86.2276	98.3856	14.0559	16.9579	13.0799	12.5858	22.7273	19.3119	protein_coding	UDP-glucose pyrophosphorylase 2 [Source:MGI Symbol;Acc:MGI:2183447]
ENSMUSG00000003131	Pafah1b2	OK	NotSig	0.163415	0.844575	25	1.2907	111	86	51	47	7	19	21	14	13	24	63	75	105	106.5	74	114.5	76.4286	95.5789	107.81	132.143	103.923	120.167	65.4316	77.3403	87.6728	109.586	85.8318	93.2116	18.8375	14.7472	13.3421	20.6682	18.2551	15.8152	protein_coding	platelet-activating factor acetylhydrolase, isoform 1b, subunit 2 [Source:MGI Symbol;Acc:MGI:108415]
ENSMUSG00000015575	Atp6v0e	OK	NotSig	0.163153	0.844575	0	1	86	86	135	186	34	90	62	55	35	45	79	85	92.5	87	71	92	99	105.2	103.323	96.8	85.1143	94.9556	77.5699	82.878	86.2655	80.6897	70.6672	81.0448	10.6792	8.74227	7.70976	7.40468	9.22353	7.3163	protein_coding	ATPase, H+ transporting, lysosomal V0 subunit E [Source:MGI Symbol;Acc:MGI:1328318]
ENSMUSG00000015950	Ncf1	OK	NotSig	0.162074	0.844575	-11	0.888889	88	99	246	370	53	103	214	46	23	177	92	97	104.5	60	79	105	109.17	111.845	117.234	73.8913	93.4348	116.819	76.5268	84.1925	89.1943	57.8822	52.2948	91.6161	11.3513	7.58901	5.37206	7.39521	17.6194	5.50254	protein_coding	neutrophil cytosolic factor 1 [Source:MGI Symbol;Acc:MGI:97283]
ENSMUSG00000020585	Laptm4a	OK	NotSig	0.162186	0.844575	-36	0.666667	72	108	66	69	6	10	53	13	3	50	132	80	109	71	49	72.5	118.167	86.2	111.113	108.769	101	89.16	103.623	71.9947	91.6396	75.0569	61.2088	57.3912	23.6902	16.1333	8.10914	30.586	67.0249	10.6602	protein_coding	lysosomal-associated protein transmembrane 4A [Source:MGI Symbol;Acc:MGI:108017]
ENSMUSG00000021193	Pitrm1	OK	NotSig	0.163003	0.844575	19	1.21591	107	88	22	40	5	5	30	4	2	16	70	152	83	74	154	119.5	102.8	164	97.9	100.75	154	137.188	90.3962	123.427	72.5687	76.2368	146.653	122.652	27.0803	49.3224	14.053	42.9658	47	15.351	protein_coding	pitrilysin metallepetidase 1 [Source:MGI Symbol;Acc:MGI:1916867]
ENSMUSG00000022013	Dnajc15	OK	NotSig	0.163187	0.844575	10.5	1.175	70.5	60	52	54	10	30	14	19	10	23	59	53	108	56	66	77	94.9	68.8667	104.357	67.5789	61.2	94.5652	62.7658	58.6138	88.748	57.1214	53.6501	80.4947	25.3822	7.68814	14.5393	8.69002	9.3948	10.4581	protein_coding	DnaJ heat shock protein family (Hsp40) member C15 [Source:MGI Symbol;Acc:MGI:1913398]
ENSMUSG00000022354	Ndufb9	OK	NotSig	0.164213	0.844575	-2	0.969231	63	65	190	222	50	95	77	67	61	62	55.5	65	76	61	61	74.5	86.86	82.1789	84.2468	67.4627	71.6557	89.5968	67.2135	63.5832	73.8535	58.7328	62.646	76.937	9.87005	7.15694	4.82054	4.43003	4.89289	7.41639	protein_coding	NADH dehydrogenase (ubiquinone) 1 beta subcomplex, 9 [Source:MGI Symbol;Acc:MGI:1913468]
ENSMUSG00000022391	Rangap1	OK	NotSig	0.16505	0.844575	-16	0.820225	73	89	63	93	23	34	36	17	20	26	88	90	101	75	83	65	98.6087	90.8529	103.333	84.1765	90.4	81.9231	82.0526	70.5968	86.9798	73.7368	77.0033	62.8798	13.9333	10.1694	9.20593	10.336	11.6645	9.6192	protein_coding	RAN GTPase activating protein 1 [Source:MGI Symbol;Acc:MGI:103071]
ENSMUSG00000022674	Ube2v2	OK	NotSig	0.16537	0.844575	-22	0.758242	69	91	49	78	15	30	33	15	18	16	90	81	92	70	55.5	80.5	127.4	106.6	93.8182	79.6	81	100.25	88.377	71.9608	71.0155	57.8627	64.1079	66.9134	27.9266	15.7903	9.68739	17.3419	13.4074	21.3658	protein_coding	ubiquitin-conjugating enzyme E2 variant 2 [Source:MGI Symbol;Acc:MGI:1917870]
ENSMUSG00000023764	Sfi1	OK	NotSig	0.163068	0.844575	-47	0.824627	221	268	30	75	N/A	2	73	1	3	26	N/A	97.5	268	207	194	225.5	N/A	97.5	258.219	207	200	221.769	N/A	97.3447	231.844	207	199.169	180.895	N/A	5.5	10.1057	N/A	13.0512	20.9486	protein_coding	Sfi1 homolog, spindle assembly associated (yeast) [Source:MGI Symbol;Acc:MGI:1926137]
ENSMUSG00000023947	Nfkbie	OK	NotSig	0.161618	0.844575	-20	0.816514	89	109	117	118	11	28	79	19	10	88	110	117.5	104	66	57	98	90.2727	125.536	114.532	84.4737	81.8	104.864	66.0854	76.723	87.9254	62.7089	46.684	79.076	16.4627	20.0945	7.90968	14.7867	21.0823	7.12075	protein_coding	nuclear factor of kappa light polypeptide gene enhancer in B cells inhibitor, epsilon [Source:MGI Symbol;Acc:MGI:1194908]
ENSMUSG00000024277	Mapre2	OK	NotSig	0.163181	0.844575	21.5	1.31618	89.5	68	24	23	N/A	1	22	2	1	21	N/A	34	79	41.5	161	92	N/A	34	82.8636	41.5	161	98.7619	N/A	34	68.3498	36.0832	161	83.4335	N/A	N/A	10.2548	20.5	N/A	11.1967	protein_coding	microtubule-associated protein, RP/EB family, member 2 [Source:MGI Symbol;Acc:MGI:106271]
ENSMUSG00000027533	Fabp5	OK	NotSig	0.160887	0.844575	-7	0.920455	81	88	74	103	32	48	23	26	24	24	64	91.5	93	81	76.5	85.5	95.5625	104.438	101.435	90.4615	88.8333	84.625	72.5767	91.4302	89.2363	83.2892	77.5036	74.9646	16.097	8.05224	10.1821	7.3665	8.6606	7.65275	protein_coding	fatty acid binding protein 5, epidermal [Source:MGI Symbol;Acc:MGI:101790]
ENSMUSG00000030750	Nsmce1	OK	NotSig	0.165141	0.844575	9	1.12329	82	73	79	115	27	46	42	28	13	38	80	74.5	71	87.5	111	71.5	93.963	90.3696	88.4762	107.964	124.538	90.7368	76.0115	70.1934	71.0568	85.8993	101.281	77.5322	11.1004	9.1826	8.4036	14.1947	22.9343	10.0921	protein_coding	NSE1 homolog, SMC5-SMC6 complex component [Source:MGI Symbol;Acc:MGI:1914961]
ENSMUSG00000030956	Fam53b	OK	NotSig	0.160752	0.844575	31	1.34831	120	89	29	31	2	3	26	3	2	24	94	34	92	45	163.5	119.5	94	49.6667	106.038	148.667	163.5	120.833	83.0662	42.8497	88.7258	88.4819	158.657	101.761	44	19.8018	12.0413	104.668	39.5	13.8025	protein_coding	family with sequence similarity 53, member B [Source:MGI Symbol;Acc:MGI:1925188]
ENSMUSG00000032423	Syncrip	OK	NotSig	0.164417	0.844575	30	1.34091	118	88	62	82	16	30	36	17	13	32	84	84.5	103	46	167	127	100.125	110.3	111.583	72.5294	178.231	124.281	80.8502	88.9622	88.0921	45.2973	156.551	98.5919	16.0994	13.51	12.9339	17.765	21.8808	11.8048	protein_coding	synaptotagmin binding, cytoplasmic RNA interacting protein [Source:MGI Symbol;Acc:MGI:1891690]
ENSMUSG00000032870	Smap2	OK	NotSig	0.16393	0.844575	11	1.13253	94	83	106	159	12	19	128	8	5	93	70.5	59	88.5	53.5	76	98	82.8333	87.1579	96.8828	82.875	98.6	108.71	72.4753	68.2197	80.1295	66.6206	80.7131	90.8146	12.9626	15.5622	5.38697	23.3723	35.1804	6.57043	protein_coding	small ArfGAP 2 [Source:MGI Symbol;Acc:MGI:1917030]
ENSMUSG00000033047	Eif3l	OK	NotSig	0.163996	0.844575	-1.5	0.976923	63.5	65	156	249	45	115	89	49	48	59	63	63	74	59	68.5	67	77.0444	73.7913	102.315	82.7755	77.4375	74.9831	66.2623	61.1568	81.9136	66.0328	64.8208	65.2216	6.59974	4.04193	7.36597	9.4042	6.17863	5.08527	protein_coding	eukaryotic translation initiation factor 3, subunit L [Source:MGI Symbol;Acc:MGI:2386251]
ENSMUSG00000033953	Ppp3r1	OK	NotSig	0.163425	0.844575	-33	0.713043	82	115	58	89	20	39	30	17	13	28	116.5	110	116.5	91	64	87.5	123.1	120.026	119.467	104.294	101.923	104.714	97.9557	91.3615	105.783	88.2508	71.9458	87.8918	14.7232	12.7182	9.63336	14.2882	30.1952	11.3547	protein_coding	protein phosphatase 3, regulatory subunit B, alpha isoform (calcineurin B, type I) [Source:MGI Symbol;Acc:MGI:107172]
ENSMUSG00000039899	Fgl2	OK	NotSig	0.162085	0.844575	58.5	1.82394	129.5	71	24	25	5	9	11	8	5	11	93	67	75	140	91	154	83.4	80.4444	113.909	138.125	97.6	141.364	75.163	47.1843	93.7925	99.0548	84.5641	113.137	15.6096	33.6279	21.7584	33.7424	24.1901	22.8892	protein_coding	fibrinogen-like protein 2 [Source:MGI Symbol;Acc:MGI:103266]
ENSMUSG00000060098	Prmt7	OK	NotSig	0.16374	0.844575	-12.5	0.839744	65.5	78	40	53	9	23	21	14	6	20	69	61	96	45.5	76.5	78	93.8889	90.087	110.095	61.5714	74.6667	97.05	71.747	73.5872	89.9396	48.8263	68.265	75.545	23.3877	13.0023	14.1239	11.7453	12.8392	15.4195	protein_coding	protein arginine N-methyltransferase 7 [Source:MGI Symbol;Acc:MGI:2384879]
ENSMUSG00000066568	Lsm14a	OK	NotSig	0.16304	0.844575	23	1.24211	118	95	86	94	18	33	43	23	19	44	115	89	94	129	119	116	117.556	112.273	101.767	133.261	126.158	118.114	92.8269	93.0813	71.907	95.458	102.507	94.2088	17.3139	12.0343	10.6487	20.4712	16.3158	10.3904	protein_coding	LSM14A mRNA processing body assembly factor [Source:MGI Symbol;Acc:MGI:1914320]
ENSMUSG00000068129	Cst7	OK	NotSig	0.16534	0.844575	-5.5	0.926667	69.5	75	106	100	12	48	40	29	30	47	84.5	75	70.5	64	67.5	73	89.1667	110.167	86.7	88.5517	76.6	84.8298	72.9568	82.8376	72.1334	71.4111	63.7109	72.8838	16.3725	14.0181	10.1121	12.4655	8.68048	7.2939	protein_coding	cystatin F (leukocystatin) [Source:MGI Symbol;Acc:MGI:1298217]
ENSMUSG00000090394	4930523C07Rik	OK	NotSig	0.164594	0.844575	28	1.32184	115	87	25	23	4	8	11	5	3	17	93	97.5	51	97	65	150	114.25	112.25	80.7273	104.2	69.3333	159.294	99.6186	81.397	61.2108	79.8247	65.3824	118.54	35.1529	35.753	19.0407	31.3981	16.5965	24.6564	protein_coding	RIKEN cDNA 4930523C07 gene [Source:MGI Symbol;Acc:MGI:1914897]
ENSMUSG00000001627	Ifrd1	OK	NotSig	0.165605	0.844678	32.5	1.32828	131.5	99	46	52	11	25	16	22	11	13	67	93	108.5	122.5	130	144	102.091	131.64	116.375	152.636	140	135.231	81.6617	99.5038	102.108	115.966	121.893	115.47	22.5741	21.5244	13.2558	21.2578	23.7338	20.0583	protein_coding	interferon-related developmental regulator 1 [Source:MGI Symbol;Acc:MGI:1316717]
ENSMUSG00000024696	Lpxn	OK	NotSig	0.165793	0.844678	15.5	1.16757	108	92.5	197	300	79	149	72	88	63	46	112	72	97.5	94.5	93	131	132.291	95.8792	115.667	113.898	127.667	136.174	103.006	69.1025	91.9384	91.6882	99.414	115.933	10.5565	6.39153	8.64728	7.60661	12.8936	10.2645	protein_coding	leupaxin [Source:MGI Symbol;Acc:MGI:2147677]
ENSMUSG00000005481	Ddx39	OK	NotSig	0.166687	0.84773	-20.5	0.778378	72	92.5	77	142	36	69	37	27	28	22	91	88	113	75	70.5	74.5	122.556	98.7101	127.405	112.63	92.0357	96.5909	98.0941	78.3751	107.623	86.9826	72.172	73.1233	13.7368	7.48107	12.2698	17.281	12.4684	16.374	protein_coding	DEAD (Asp-Glu-Ala-Asp) box polypeptide 39 [Source:MGI Symbol;Acc:MGI:1915528]
ENSMUSG00000079426	Arpc4	OK	NotSig	0.166796	0.84773	2	1.02247	91	89	317	369	79	152	138	95	85	137	83	85.5	95.5	85	100	95	96.0886	95.2829	102.486	105.926	104.188	104.372	79.9744	79.6517	88.2853	83.1166	88.9508	90.1857	7.64479	4.17926	4.44906	7.40569	6.22191	4.70995	protein_coding	actin related protein 2/3 complex, subunit 4 [Source:MGI Symbol;Acc:MGI:1915339]
ENSMUSG00000027944	Hax1	OK	NotSig	0.167046	0.84797	-12.5	0.856322	74.5	87	78	103	15	38	50	27	18	33	86	81	89.5	89	67	77	94.8	94.2105	107.74	89.4815	73.5	96.5758	75.5438	79.9606	84.1455	70.989	54.4819	85.9224	15.9568	8.65665	9.68617	11.2652	12.7872	9.01535	protein_coding	HCLS1 associated X-1 [Source:MGI Symbol;Acc:MGI:1346319]
ENSMUSG00000002983	Relb	OK	NotSig	0.167544	0.848444	-5.5	0.927632	70.5	76	64	81	10	39	32	13	17	34	63	63	118.5	76	104	65.5	133.8	92.2564	117.969	74.7692	105.353	90.9118	83.6235	68.8777	86.9918	61.6596	79.9564	65.2845	43.2889	11.0083	13.6395	12.4366	16.7312	13.172	protein_coding	avian reticuloendotheliosis viral (v-rel) oncogene related B [Source:MGI Symbol;Acc:MGI:103289]
ENSMUSG00000059495	Arhgef12	OK	NotSig	0.16744	0.848444	-14	0.833333	70	84	21	41	1	20	20	2	N/A	19	58	84.5	85	104.5	N/A	70	58	100.15	128.9	104.5	N/A	90.7368	58	71.8508	96.4184	89.1628	N/A	76.5384	N/A	16.9099	20.7014	54.5	N/A	12.9919	protein_coding	Rho guanine nucleotide exchange factor (GEF) 12 [Source:MGI Symbol;Acc:MGI:1916882]
ENSMUSG00000006024	Napa	OK	NotSig	0.167931	0.849376	-0.5	0.994536	91	91.5	79	74	11	22	41	17	21	41	80	98	91	101	90	78	84.0909	106.773	99.7073	116.588	119.667	110.073	69.6212	90.6421	87.7017	103.692	92.6093	84.491	13.3481	12.9793	7.88594	14.6069	19.8043	12.1512	protein_coding	N-ethylmaleimide sensitive fusion protein attachment protein alpha [Source:MGI Symbol;Acc:MGI:104563]
ENSMUSG00000021460	Auh	OK	NotSig	0.1689	0.851514	7	1.06481	115	108	86	125	15	46	64	19	25	42	71	108.5	111.5	91	117	114.5	122.933	108.978	143.125	133.895	145.52	152.762	87.1148	82.8346	108.414	99.7994	119.67	121.27	27.9792	10.0357	12.5906	24.827	17.943	16.3948	protein_coding	AU RNA binding protein/enoyl-coenzyme A hydratase [Source:MGI Symbol;Acc:MGI:1338011]
ENSMUSG00000038299	Wdr36	OK	NotSig	0.168962	0.851514	-17	0.802326	69	86	56	60	17	16	27	22	14	20	75	51	118	59	82	70	96.9412	66.125	125.259	74.0909	92	87.75	79.1779	50.1553	104.594	57.9194	74.1755	69.2453	14.737	13.2325	14.5764	10.3969	15.0902	13.7993	protein_coding	WD repeat domain 36 [Source:MGI Symbol;Acc:MGI:1917819]
ENSMUSG00000079557	March2	OK	NotSig	0.168611	0.851514	-47	0.626984	79	126	23	33	5	17	11	9	4	10	65	135	123	79	39	127	103.8	140.529	118.091	103.222	46.5	120.4	89.54	123.967	98.5094	89.1789	43.0805	103.093	28.3185	16.1507	17.2308	19.6715	11.0868	19.1347	protein_coding	membrane-associated ring finger (C3HC4) 2 [Source:MGI Symbol;Acc:MGI:1925915]
ENSMUSG00000031021	Tmem9b	OK	NotSig	0.169434	0.852867	-3.5	0.952055	69.5	73	30	50	17	21	12	6	9	15	116	63	119	59	60	97	134.294	64.1905	139.083	91.1667	72.4444	96.6667	100.679	52.9193	107.697	64.2379	58.2521	79.4154	22.8433	8.75068	32.0091	33.0962	15.9966	13.9699	protein_coding	TMEM9 domain family, member B [Source:MGI Symbol;Acc:MGI:1915254]
ENSMUSG00000020917	Acly	OK	NotSig	0.16967	0.853027	-22	0.810345	94	116	91	121	16	46	59	20	22	49	129.5	106.5	126	142.5	92	90	121.688	125.543	121.068	129.55	105.136	105.633	90.7185	104.805	100.771	108.263	85.9434	88.1989	19.4003	10.8345	8.08061	15.6219	13.243	8.70324	protein_coding	ATP citrate lyase [Source:MGI Symbol;Acc:MGI:103251]
ENSMUSG00000015355	Cd48	OK	NotSig	0.170285	0.854171	-6	0.923077	72	78	163	180	46	89	45	62	39	62	104.5	73	92	64.5	79	75.5	97.4783	90.2584	107.578	86.0806	95.9231	82.4355	72.1731	66.5512	81.3324	61.0504	74.1628	64.5334	9.16614	7.32261	10.9631	8.64963	10.0517	6.9555	protein_coding	CD48 antigen [Source:MGI Symbol;Acc:MGI:88339]
ENSMUSG00000027804	Ppid	OK	NotSig	0.170305	0.854171	-2.5	0.975845	101	103.5	58	50	9	19	22	12	13	33	68	96	120	43.5	61	123	132.889	115.579	142.5	68.9167	79.6923	141.273	75.9109	79.6811	103.782	51.5127	53.4535	114.736	45.0655	23.3098	18.655	16.6125	18.3758	14.5494	protein_coding	peptidylprolyl isomerase D (cyclophilin D) [Source:MGI Symbol;Acc:MGI:1914988]
ENSMUSG00000000001	Gnai3	OK	NotSig	0.173536	0.855038	-8.5	0.910053	86	94.5	63	104	26	51	27	17	25	21	71	94	107	96	78	83	98	99.1961	113.926	103.882	81.4	90	71.6613	80.4655	98.2252	73.635	63.9231	72.5894	15.1852	8.31531	10.7605	17.5761	9.94971	11.7078	protein_coding	guanine nucleotide binding protein (G protein), alpha inhibiting 3 [Source:MGI Symbol;Acc:MGI:95773]
ENSMUSG00000007564	Ppp2r1a	OK	NotSig	0.173223	0.855038	-10	0.879518	73	83	101	121	24	41	56	24	14	63	85.5	85	77.5	66	75	79	99.0833	103.683	88.375	75.9583	91.5714	84.4127	78.3688	89.0168	71.2832	63.6547	68.1235	71.5323	14.1278	9.17263	6.89309	8.70521	17.5577	5.49093	protein_coding	protein phosphatase 2, regulatory subunit A, alpha [Source:MGI Symbol;Acc:MGI:1926334]
ENSMUSG00000019920	Lims1	OK	NotSig	0.173004	0.855038	-18.5	0.818627	83.5	102	40	49	11	16	22	4	19	17	72	138	91.5	121.5	64	89	135.727	138.375	123.045	115	91	112.059	72.2582	106.382	93.7758	89.5439	66.3595	81.2153	44.9731	21.4291	19.216	39.5285	15.3697	20.2224	protein_coding	LIM and senescent cell antigen-like domains 1 [Source:MGI Symbol;Acc:MGI:1195263]
ENSMUSG00000020279	Il9r	OK	NotSig	0.173445	0.855038	-78.5	0.563889	101.5	180	20	37	2	3	32	N/A	N/A	20	196.5	64	189	N/A	N/A	101.5	196.5	104.333	177.812	N/A	N/A	137.6	105.934	82.2495	131.792	N/A	N/A	104.641	165.5	51.7247	17.943	N/A	N/A	21.7077	protein_coding	interleukin 9 receptor [Source:MGI Symbol;Acc:MGI:96564]
ENSMUSG00000021608	Lpcat1	OK	NotSig	0.173129	0.855038	-20.5	0.810185	87.5	108	54	85	16	32	37	15	17	22	91	117	101	93	80	84.5	113.375	132.656	116.838	102.333	104.706	103.864	95.4729	105.214	95.9147	81.403	85.6445	79.145	17.4045	15.3429	11.1358	18.7456	16.2589	15.9453	protein_coding	lysophosphatidylcholine acyltransferase 1 [Source:MGI Symbol;Acc:MGI:2384812]
ENSMUSG00000022052	Ppp2r2a	OK	NotSig	0.172471	0.855038	-26	0.699422	60.5	86.5	48	46	6	14	26	7	12	29	123	60	95.5	90	63	59	115	79.5714	103.231	82	73.5	82.7586	94.8038	61.0743	80.2719	62.011	48.0292	58.2418	27.117	15.6661	12.9197	19.8866	17.5221	13.213	protein_coding	protein phosphatase 2, regulatory subunit B, alpha [Source:MGI Symbol;Acc:MGI:1919228]
ENSMUSG00000024360	Etf1	OK	NotSig	0.172144	0.855038	16	1.24615	81	65	120	167	35	78	54	30	30	60	59	65	70.5	91	71	82	84.7429	74.7308	88.6111	100.5	85.1	94.2667	64.3049	61.6752	67.7005	76.4349	70.0989	78.3705	10.2585	5.24767	8.54819	14.6777	10.2593	6.69589	protein_coding	eukaryotic translation termination factor 1 [Source:MGI Symbol;Acc:MGI:2385071]
ENSMUSG00000024811	Tnks2	OK	NotSig	0.172872	0.855038	14	1.18421	90	76	49	51	7	21	23	16	7	26	51	51	80	61.5	92	102.5	117.429	66.9048	99.7826	147.875	124.857	111.692	71.0338	50.2207	84.3024	79.0316	93.3824	79.6026	39.9117	9.98592	11.7829	43.3331	33.4397	14.823	protein_coding	tankyrase, TRF1-interacting ankyrin-related ADP-ribose polymerase 2 [Source:MGI Symbol;Acc:MGI:1921743]
ENSMUSG00000027368	Dusp2	OK	NotSig	0.173507	0.855038	21	1.22826	113	92	85	98	12	38	48	15	14	56	129.5	72	99.5	89	138	117.5	118.75	99.2632	103.771	100.867	132.5	122.911	82.0983	69.895	64.831	77.8695	83.5532	85.8806	21.2849	12.2897	10.7536	19.2282	24.588	11.7572	protein_coding	dual specificity phosphatase 2 [Source:MGI Symbol;Acc:MGI:101911]
ENSMUSG00000028932	Psmc2	OK	NotSig	0.171141	0.855038	18	1.32143	74	56	73	71	10	34	27	16	23	34	46	53	73	67	70	79	55.1	72.5882	83.037	75.9375	82.4348	99.4118	43.1876	57.4557	61.9152	51.3323	57.0744	80.7193	13.7997	10.0013	11.4271	15.399	16.5441	11.1359	protein_coding	proteasome (prosome, macropain) 26S subunit, ATPase 2 [Source:MGI Symbol;Acc:MGI:109555]
ENSMUSG00000029250	Polr2b	OK	NotSig	0.172613	0.855038	21	1.2246	114.5	93.5	32	54	13	23	18	7	11	14	94	115	77.5	106	115	152.5	89.4615	113.304	103.444	97.5714	105.455	173.786	68.5454	86.6827	85.908	85.6147	62.0112	130.543	15.6027	15.0056	18.0184	13.8476	23.1754	39.5857	protein_coding	polymerase (RNA) II (DNA directed) polypeptide B [Source:MGI Symbol;Acc:MGI:2388280]
ENSMUSG00000030224	Strap	OK	NotSig	0.17237	0.855038	-3	0.96	72	75	150	185	41	88	56	54	43	53	69	65.5	79	80	68	72	73.1463	77.1364	94.1964	95.2407	90.8837	86.6226	54.9208	59.7077	82.4969	69.168	68.5749	63.9115	8.65543	5.62188	6.48592	9.26385	9.78768	8.29632	protein_coding	serine/threonine kinase receptor associated protein [Source:MGI Symbol;Acc:MGI:1329037]
ENSMUSG00000030521	Mphosph10	OK	NotSig	0.172527	0.855038	-8.5	0.89441	72	80.5	45	44	10	16	18	11	11	23	83.5	93	75	103	71	71	91.2	96.25	109.611	80.8182	85.1818	83.087	77.8301	65.1057	86.2198	60.6198	53.2326	69.5648	14.6035	17.1907	18.3153	14.0109	22.1675	10.4532	protein_coding	M-phase phosphoprotein 10 (U3 small nucleolar ribonucleoprotein) [Source:MGI Symbol;Acc:MGI:1915223]
ENSMUSG00000033059	Pygb	OK	NotSig	0.173129	0.855038	15	1.17857	99	84	29	43	4	14	25	13	6	10	85.5	80	90	125	69	136	80	89	97.76	121.846	103.333	113.5	75.1314	82.1778	86.0684	99.292	67.912	99.1884	14.4511	9.76819	9.51477	19.9923	47.135	16.6862	protein_coding	brain glycogen phosphorylase [Source:MGI Symbol;Acc:MGI:97828]
ENSMUSG00000056130	Ticam2	OK	NotSig	0.172726	0.855038	-2	0.978495	91	93	24	33	2	10	21	4	2	18	157.5	74	120	110	80.5	85	157.5	92.7	99.7619	105.25	80.5	81.2778	137.674	72.5568	74.1395	74.622	73.6478	70.3109	76.5	19.0578	12.9293	36.0171	32.5	9.72525	protein_coding	toll-like receptor adaptor molecule 2 [Source:MGI Symbol;Acc:MGI:3040056]
ENSMUSG00000079017	Ifi27l2a	OK	NotSig	0.173741	0.855044	7	1.10938	71	64	429	491	128	160	203	199	90	140	59.5	59.5	72	64	71	80	72.5156	76.3875	84.3842	78.7839	79.8333	87.9714	58.8319	60.5644	73.4966	62.9089	66.056	77.3965	4.44166	4.01375	3.23997	3.75485	4.79352	3.88774	protein_coding	interferon, alpha-inducible protein 27 like 2A [Source:MGI Symbol;Acc:MGI:1924183]
ENSMUSG00000030751	Psma1	OK	NotSig	0.174308	0.856826	-10.5	0.885246	81	91.5	196	218	55	95	68	62	56	78	103	85	83.5	76.5	75.5	88	113.473	106.126	97.75	89.7903	85.1607	110.628	93.5629	80.152	79.235	75.3798	67.41	87.4154	9.39872	8.50986	7.62368	6.80145	7.38033	9.05307	protein_coding	proteasome (prosome, macropain) subunit, alpha type 1 [Source:MGI Symbol;Acc:MGI:1347005]
ENSMUSG00000040225	Prrc2c	OK	NotSig	0.175418	0.861275	78	1.91765	163	85	43	45	7	15	23	14	8	21	34	70	148	106	62.5	228	75.8571	145	154.696	153.714	95	204.381	45.6229	92.4311	101.199	109.539	66.954	192.884	41.4479	30.886	21.7191	34.3741	33.2716	14.1432	protein_coding	proline-rich coiled-coil 2C [Source:MGI Symbol;Acc:MGI:1913754]
ENSMUSG00000001248	Gramd1a	OK	NotSig	0.175694	0.86162	-32.5	0.844869	177	209.5	21	26	3	2	21	3	N/A	18	320	250	206	177	N/A	183	318.333	250	178.143	132.333	N/A	164.444	318.287	245.349	158.569	94.0763	N/A	132.06	3.84419	48	16.5423	54.4437	N/A	24.2045	protein_coding	GRAM domain containing 1A [Source:MGI Symbol;Acc:MGI:105490]
ENSMUSG00000021629	Slc30a5	OK	NotSig	0.176244	0.861799	-17	0.845455	93	110	47	59	12	21	26	11	17	19	108	75	124.5	59	64	111	89.0833	105.952	145.038	79	77.7647	128.263	66.196	70.6593	118.075	48.8013	56.552	105.003	16.7633	18.0228	16.4088	21.2633	14.5153	16.3814	protein_coding	solute carrier family 30 (zinc transporter), member 5 [Source:MGI Symbol;Acc:MGI:1916298]
ENSMUSG00000029455	Aldh2	OK	NotSig	0.176022	0.861799	10	1.14085	81	71	73	87	7	18	62	13	10	50	71	53	74	96	86	79.5	81.2857	65.6667	85.6452	109	89.4	90.58	70.3196	53.6387	72.7695	93.3929	80.3834	80.2236	18.0604	9.92192	6.59251	18.4769	13.5164	6.35212	protein_coding	aldehyde dehydrogenase 2, mitochondrial [Source:MGI Symbol;Acc:MGI:99600]
ENSMUSG00000029552	Tes	OK	NotSig	0.176347	0.861799	4	1.05063	83	79	47	53	8	21	24	12	14	21	90	77	81.5	88	75	86	74.25	93	94.1667	116.583	98.1429	112.857	54.0278	75.5499	73.0797	84.9312	77.6266	85.5771	16.6602	13.7656	10.5139	30.4281	18.2732	15.7075	protein_coding	testis derived transcript [Source:MGI Symbol;Acc:MGI:105081]
ENSMUSG00000052752	Traf7	OK	NotSig	0.176636	0.862208	-28	0.754386	86	114	38	39	9	9	21	13	4	21	100	133	133	84	55.5	130	100.667	155.444	147.667	85.1538	54.75	134.381	78.7527	95.9885	125.762	71.5783	54.0344	109.594	24.9883	45.2638	18.0858	13.3886	5.03943	19.747	protein_coding	TNF receptor-associated factor 7 [Source:MGI Symbol;Acc:MGI:3042141]
ENSMUSG00000027562	Car2	OK	NotSig	0.176876	0.862372	12	1.17778	79.5	67.5	28	32	2	4	26	3	N/A	25	61.5	94	64.5	80	N/A	79	61.5	83	71.1923	90.6667	N/A	84.4	53.4041	65.4031	63.2657	60.8472	N/A	75.5677	30.5	24.59	7.03114	46.4949	N/A	7.80385	protein_coding	carbonic anhydrase 2 [Source:MGI Symbol;Acc:MGI:88269]
ENSMUSG00000001424	Snd1	OK	NotSig	0.179255	0.862977	12	1.14634	94	82	73	76	14	19	43	16	17	40	73	82	105	66	140	96.5	82.4286	91	100.256	84.125	127.529	108.425	64.0706	76.5347	84.8847	69.1213	111.425	84.5918	16.0239	12.4342	9.18459	13.0333	15.3912	11.2786	protein_coding	staphylococcal nuclease and tudor domain containing 1 [Source:MGI Symbol;Acc:MGI:1929266]
ENSMUSG00000020087	Tysnd1	OK	NotSig	0.178166	0.862977	-72.5	0.464945	63	135.5	21	28	6	10	12	9	4	8	100.5	107.5	176	63	165	35	126.667	111.5	184.167	81.3333	154.75	101.875	100.26	92.3924	146.748	63.6694	130.741	55.9096	39.8628	21.0783	33.3434	19.4865	41.6961	43.3954	protein_coding	trypsin domain containing 1 [Source:MGI Symbol;Acc:MGI:1919017]
ENSMUSG00000029176	Anapc4	OK	NotSig	0.179659	0.862977	47.5	1.67376	118	70.5	20	32	7	14	11	6	5	9	88	56.5	83	124.5	24	131	76.4286	66.7857	111.091	123.833	66.8	140.889	60.6986	52.4084	94.308	110.8	31.0792	112.324	18.5149	13.0999	22.0064	24.385	40.1975	26.3757	protein_coding	anaphase promoting complex subunit 4 [Source:MGI Symbol;Acc:MGI:1098673]
ENSMUSG00000029202	Pds5a	OK	NotSig	0.178184	0.862977	30	1.32967	121	91	59	62	13	20	29	23	17	19	123	51	94	118	77	172	149.462	98.35	114.069	125.957	105.235	183.632	100.912	58.6868	97.8273	93.0285	78.7938	151.785	28.859	22.2716	11.6663	20.0111	20.2164	24.2931	protein_coding	PDS5 cohesin associated factor A [Source:MGI Symbol;Acc:MGI:1918771]
ENSMUSG00000034111	Tmed8	OK	NotSig	0.178631	0.862977	3.5	1.03415	106	102.5	93	104	24	50	30	36	26	31	106.5	93	149	109	70.5	129	131.917	121.14	140.433	130.083	93.3462	125.194	104.913	93.6463	107.71	100.056	74.8384	102.743	16.9125	12.6723	14.6538	14.221	12.0147	12.1803	protein_coding	transmembrane p24 trafficking protein 8 [Source:MGI Symbol;Acc:MGI:1923480]
ENSMUSG00000039220	Ppp1r10	OK	NotSig	0.180087	0.862977	-47	0.713415	117	164	25	25	2	5	18	6	4	15	27.5	153	178	91.5	51	175	27.5	158.2	175.944	100.667	69.25	141.4	19.3907	141.451	150.305	81.2705	55.8793	104.962	19.5	34.8043	20.6199	27.1964	27.6085	20.1203	protein_coding	protein phosphatase 1, regulatory subunit 10 [Source:MGI Symbol;Acc:MGI:1289273]
ENSMUSG00000039771	Polr2j	OK	NotSig	0.17917	0.862977	21.5	1.21939	119.5	98	60	59	4	31	24	17	18	25	29.5	91	135	87	98.5	143	46	95.871	131.292	109.529	114.111	130.24	37.2537	80.1403	110.553	93.1911	103.254	115.384	19.1703	9.44625	13.5997	14.4261	12.4748	11.2477	protein_coding	polymerase (RNA) II (DNA directed) polypeptide J [Source:MGI Symbol;Acc:MGI:109582]
ENSMUSG00000040463	Mybbp1a	OK	NotSig	0.179684	0.862977	-4.5	0.952381	90	94.5	69	80	4	12	64	9	7	53	158.5	61.5	96.5	74	72	94	169.75	83.3333	107.109	81.5556	75.5714	99.1509	151.745	60.5184	83.1149	70.9594	61.3474	80.7957	44.8393	19.4466	8.76337	14.6715	18.2494	7.32108	protein_coding	MYB binding protein (P160) 1a [Source:MGI Symbol;Acc:MGI:106181]
ENSMUSG00000040822	1700123O20Rik	OK	NotSig	0.179213	0.862977	-5	0.938272	76	81	39	35	7	13	15	7	13	19	133	47	118	33	76	90	143.429	54	116.733	49.8571	87.6923	89	121.535	47.7567	93.0196	29.5499	73.276	74.3184	31.0751	7.60735	18.455	17.0342	13.0096	11.7911	protein_coding	RIKEN cDNA 1700123O20 gene [Source:MGI Symbol;Acc:MGI:1920893]
ENSMUSG00000041801	Phlda3	OK	NotSig	0.179332	0.862977	1	1.0125	81	80	63	59	12	28	19	16	18	29	50.5	94.5	66	86.5	77.5	97	72.5	90.3571	78.1579	89.6875	90.5556	103.931	54.5163	66.9368	66.1515	69.5722	78.4389	86.5656	15.9267	11.2303	9.19263	14.35	13.5503	12.1219	protein_coding	pleckstrin homology like domain, family A, member 3 [Source:MGI Symbol;Acc:MGI:1351485]
ENSMUSG00000042742	Bmt2	OK	NotSig	0.178646	0.862977	6	1.08333	78	72	48	47	6	11	30	9	9	30	68	72	91	78	78	81	82.8333	80.7273	109.533	71.4444	78.5556	84.1	71.8141	67.2423	73.2185	57.403	63.6151	58.2528	22.9716	13.7775	16.0111	13.6373	15.6827	11.1376	protein_coding	base methyltransferase of 25S rRNA 2 [Source:MGI Symbol;Acc:MGI:2141466]
ENSMUSG00000044768	D1Ertd622e	OK	NotSig	0.179882	0.862977	0	1	90	90	31	38	5	15	18	12	3	16	108	77	121	98.5	37	100	187.6	64.7333	126	110.417	70	105.688	95.3989	54.1082	114.9	86.0028	54.6115	86.4023	116.136	8.94559	12.3325	20.7695	36.0416	15.0066	protein_coding	DNA segment, Chr 1, ERATO Doi 622, expressed [Source:MGI Symbol;Acc:MGI:1277184]
ENSMUSG00000069049	Eif2s3y	OK	NotSig	0.177369	0.862977	-7.5	0.917582	83.5	91	36	53	14	39	N/A	21	15	N/A	103	62	N/A	62	162	N/A	104.429	113.487	N/A	74.6667	186.4	N/A	93.6143	79.4547	N/A	59.2725	157.214	N/A	13.0193	16.4426	N/A	13.2949	27.6595	N/A	protein_coding	eukaryotic translation initiation factor 2, subunit 3, structural gene Y-linked [Source:MGI Symbol;Acc:MGI:1349430]
ENSMUSG00000070953	Rabepk	OK	NotSig	0.178091	0.862977	1.5	1.02239	68.5	67	26	29	12	10	7	10	4	12	51.5	62	155	54.5	99.5	72	72.6667	74.1	142.857	64.3	93.5	87.25	60.281	63.8144	132.429	57.4322	88.0948	73.0364	15.4632	13.0106	22.0416	10.1259	16.5957	15.7105	protein_coding	Rab9 effector protein with kelch motifs [Source:MGI Symbol;Acc:MGI:2139530]
ENSMUSG00000107002	0610012G03Rik	OK	NotSig	0.179262	0.862977	-10	0.876543	71	81	67	78	14	28	36	23	15	29	99.5	69.5	87.5	84	54	71	115.571	85.1429	101.222	99.6087	61.2667	93.5517	96.4331	68.6297	80.7785	82.2614	54.9683	71.0212	18.2274	10.4931	11.2495	12.5208	7.99432	13.9439	protein_coding	RIKEN cDNA 0610012G03 gene [Source:MGI Symbol;Acc:MGI:1913301]
ENSMUSG00000039221	Rpl22l1	OK	NotSig	0.180643	0.863666	-4.5	0.932836	62.5	67	1596	2042	254	735	1053	451	257	888	58	65	70	55	56	70.5	70.9291	79.8041	79.0484	69.133	70.7237	79.4223	58.4938	64.7117	67.9438	56.9077	57.8876	68.1777	2.93663	2.04044	1.38918	2.08802	3.20588	1.4778	protein_coding	ribosomal protein L22 like 1 [Source:MGI Symbol;Acc:MGI:1915278]
ENSMUSG00000041164	Zmiz2	OK	NotSig	0.180511	0.863666	-22.5	0.800885	90.5	113	72	70	4	5	61	6	7	59	106.5	63	128	89.5	99	91	99.5	100.8	136.443	81.3333	101	118.593	97.3741	78.1863	115.54	78.5125	79.4982	97.3042	11.1093	36.2704	9.77486	8.56997	24.4453	9.71972	protein_coding	zinc finger, MIZ-type containing 2 [Source:MGI Symbol;Acc:MGI:106374]
ENSMUSG00000000088	Cox5a	OK	NotSig	0.186723	0.864921	-10	0.881657	74.5	84.5	234	318	46	130	142	73	53	108	89.5	83	86.5	72	81	73.5	97.6304	96.6	93.9648	92.3973	92	86.2315	80.4628	79.7522	84.1857	77.8842	77.086	73.655	8.91768	5.28957	3.63298	6.75027	8.07404	4.60681	protein_coding	cytochrome c oxidase subunit Va [Source:MGI Symbol;Acc:MGI:88474]
ENSMUSG00000001285	Myg1	OK	NotSig	0.186609	0.864921	-15.5	0.812121	67	82.5	31	60	14	29	17	8	13	10	95.5	71	91	67.5	74	55	110.571	80.6897	108.471	67.5	81.1538	85.4	70.2475	65.6955	94.216	48.5587	69.2635	64.5889	22.8013	9.49684	14.0456	15.0487	13.2684	23.5741	protein_coding	melanocyte proliferating gene 1 [Source:MGI Symbol;Acc:MGI:1929864]
ENSMUSG00000003429	Rps11	OK	NotSig	0.188173	0.864921	-2	0.967213	59	61	2807	3197	210	682	2305	362	293	2152	53	61	62	59	58	60	66.9619	74.8006	71.0382	71.8757	69.8737	69.5395	56.4752	62.0451	62.0753	59.2186	57.7933	61.3524	3.09294	1.8721	0.791335	2.50078	2.84889	0.790976	protein_coding	ribosomal protein S11 [Source:MGI Symbol;Acc:MGI:1351329]
ENSMUSG00000006519	Cyba	OK	NotSig	0.184811	0.864921	-2	0.969697	64	66	853	923	156	367	400	209	199	445	58.5	63	71	64	58	69	69.3782	78.9755	86.88	76.4976	69.2613	82.9708	59.1111	64.3578	71.9928	60.111	57.7553	70.5018	3.26369	2.89744	2.71151	4.34951	3.15228	2.34829	protein_coding	cytochrome b-245, alpha polypeptide [Source:MGI Symbol;Acc:MGI:1316658]
ENSMUSG00000013663	Pten	OK	NotSig	0.182436	0.864921	4.5	1.05488	86.5	82	70	125	38	40	47	19	22	29	84	70	89	73	99.5	88	94.5263	78.275	106.234	85.3684	113.682	117.241	79.5979	62.1308	88.0804	69.4589	93.1308	81.4361	8.87993	7.12597	9.17197	13.1943	15.7153	17.8568	protein_coding	phosphatase and tensin homolog [Source:MGI Symbol;Acc:MGI:109583]
ENSMUSG00000020372	Rack1	OK	NotSig	0.185401	0.864921	1	1.01493	68	67	5877	7170	1492	3149	2529	1991	1436	2450	64	66	73	63	70	71	75.87	78.885	82.5322	76.4952	82.5815	81.902	64.9751	67.8682	72.8574	65.3498	71.081	72.4603	1.18312	0.82928	0.858764	1.13639	1.30206	0.868558	protein_coding	receptor for activated C kinase 1 [Source:MGI Symbol;Acc:MGI:101849]
ENSMUSG00000021413	Prpf4b	OK	NotSig	0.184884	0.864921	-89	0.470238	79	168	23	31	8	12	11	8	6	9	222	78.5	168	72	32.5	192	228.25	129.25	145.909	130.875	40.5	193.889	195.303	87.3854	114.728	88.7689	32.0706	158.006	44.4131	30.0182	22.9293	42.2203	12.1127	39.4625	protein_coding	pre-mRNA processing factor 4B [Source:MGI Symbol;Acc:MGI:109584]
ENSMUSG00000021494	Ddx41	OK	NotSig	0.18659	0.864921	-18	0.8125	78	96	48	56	4	18	34	12	12	24	120	68	104.5	74.5	58.5	95	125.75	111	128.059	121.833	67.8333	114.125	104.065	79.1773	104.238	76.5267	62.0072	98.3382	39.233	23.291	13.155	32.5052	8.96951	13.5556	protein_coding	DEAD (Asp-Glu-Ala-Asp) box polypeptide 41 [Source:MGI Symbol;Acc:MGI:1920185]
ENSMUSG00000022323	Rida	OK	NotSig	0.188331	0.864921	18	1.27273	84	66	45	44	3	18	23	12	9	24	74	59.5	67	97	54	84	84	74.8333	77.913	122.083	94.6667	90.75	81.7833	68.0784	66.6204	97.8652	67.7345	77.83	14.1892	7.91427	8.42589	26.7628	34.0282	12.2265	protein_coding	reactive intermediate imine deaminase A homolog [Source:MGI Symbol;Acc:MGI:1095401]
ENSMUSG00000023951	Vegfa	OK	NotSig	0.188308	0.864921	-69	0.586826	98	167	39	28	3	7	18	7	13	19	31	162	185	98	83	126	31	172	179.722	106.857	112	132.158	30.7288	84.3376	145.416	78.6729	80.3887	82.39	2.88675	58.7671	26.6103	28.0462	21.7356	24.3409	protein_coding	vascular endothelial growth factor A [Source:MGI Symbol;Acc:MGI:103178]
ENSMUSG00000024335	Brd2	OK	NotSig	0.184642	0.864921	38	1.29688	166	128	68	76	12	21	43	9	12	47	77	144	128	166	144	168	94.5	137.048	130.349	137.333	135.167	148.085	72.1238	102.781	102.089	107.502	103.687	116.133	18.7885	18.1403	11.492	25.9224	23.9646	11.1864	protein_coding	bromodomain containing 2 [Source:MGI Symbol;Acc:MGI:99495]
ENSMUSG00000025066	Sfr1	OK	NotSig	0.185187	0.864921	19.5	1.28467	88	68.5	37	66	19	17	30	10	6	21	31	78	68.5	65	103.5	91	72.5263	86.1765	77.6333	80.5	110.167	94.381	40.38	68.1673	60.4985	64.8118	104.603	77.1622	17.124	13.3141	9.50589	18.8663	16.3777	11.434	protein_coding	SWI5 dependent recombination repair 1 [Source:MGI Symbol;Acc:MGI:1915038]
ENSMUSG00000025162	Csnk1d	OK	NotSig	0.183548	0.864921	11	1.12222	101	90	36	63	10	19	34	5	9	22	56	88	111	83	84	125.5	68.7	92.8421	107.206	95.6	109.111	129.773	57.6049	63.8432	85.8806	71.6746	80.8773	91.3115	14.3023	19.9363	9.78428	31.8255	28.4773	22.1204	protein_coding	casein kinase 1, delta [Source:MGI Symbol;Acc:MGI:1355272]
ENSMUSG00000026353	Ubxn4	OK	NotSig	0.185867	0.864921	-16.5	0.821622	76	92.5	38	58	11	20	27	10	8	20	89	74.5	108	85.5	53	80	109.364	91.85	112.111	93.1	84.25	87.1	70.9906	58.1984	95.6102	73.2161	56.3046	72.5425	29.3661	15.8765	11.479	20.2591	25.2832	11.2701	protein_coding	UBX domain protein 4 [Source:MGI Symbol;Acc:MGI:1915062]
ENSMUSG00000026374	Tsn	OK	NotSig	0.18283	0.864921	9	1.11043	90.5	81.5	64	72	17	24	31	16	13	35	76	73	86	73.5	112	96	82.2941	84.7917	95.129	89.3125	102.462	109.257	68.5974	69.95	72.6701	76.9825	83.0101	89.4744	11.3939	10.0047	11.0808	13.3774	17.1478	10.8105	protein_coding	translin [Source:MGI Symbol;Acc:MGI:109263]
ENSMUSG00000029036	Atad3a	OK	NotSig	0.182844	0.864921	-11	0.875	77	88	35	53	12	14	27	11	5	19	100.5	84	86	49	71	91	127.5	123.143	98.1481	73.8182	104.8	92.6842	107.82	85.1815	78.4703	52.0443	79.5367	82.5223	22.0741	29.7107	11.7471	19.1633	46.1404	8.53615	protein_coding	ATPase family, AAA domain containing 3A [Source:MGI Symbol;Acc:MGI:1919214]
ENSMUSG00000029528	Pxn	OK	NotSig	0.183735	0.864921	-4	0.960784	98	102	27	27	N/A	7	20	3	1	23	N/A	58	125	98	12	120	N/A	47	136.15	84.6667	12	109.391	N/A	35.9019	116.527	80.9259	12	63.665	N/A	10.4654	15.3375	16.4249	N/A	17.2082	protein_coding	paxillin [Source:MGI Symbol;Acc:MGI:108295]
ENSMUSG00000029759	Pon3	OK	NotSig	0.184623	0.864921	30	1.65217	76	46	20	23	11	11	1	7	10	3	85	44	193	78	94.5	45	71.2727	59.7273	193	83	123	46.6667	51.7695	43.0312	193	77.6745	97.6628	41.1991	15.0533	17.9226	N/A	12	26.1143	15.3225	protein_coding	paraoxonase 3 [Source:MGI Symbol;Acc:MGI:106686]
ENSMUSG00000030654	Arl6ip1	OK	NotSig	0.1848	0.864921	8.5	1.09551	97.5	89	120	155	20	61	74	35	24	61	83	89	94	84	98	112	107.1	98.3607	95.7432	107.429	106.083	111.754	88.252	81.3144	83.397	78.5485	91.3016	93.1459	18.1352	7.66787	5.55745	15.6593	11.394	7.86997	protein_coding	ADP-ribosylation factor-like 6 interacting protein 1 [Source:MGI Symbol;Acc:MGI:1858943]
ENSMUSG00000030982	9030624J02Rik	OK	NotSig	0.181311	0.864921	32	1.48485	98	66	22	27	6	6	15	8	3	11	48.5	95	97	157.5	48	76	55.6667	107.167	89.9333	138.625	72.3333	100.636	48.2786	92.7058	74.0377	124.303	65.0479	78.2095	13.7396	24.6879	13.4527	19.817	24.835	23.9899	protein_coding	RIKEN cDNA 9030624J02 gene [Source:MGI Symbol;Acc:MGI:1918767]
ENSMUSG00000031776	Arl2bp	OK	NotSig	0.185959	0.864921	28	1.33333	112	84	37	47	3	15	29	9	6	22	63	84	85	102	68	119	101	98.2667	98.1034	106.333	69	134.5	85.8517	82.6021	86.2188	95.453	41.617	111.358	42.5793	15.7569	8.46892	15.5081	22.9361	15.5795	protein_coding	ADP-ribosylation factor-like 2 binding protein [Source:MGI Symbol;Acc:MGI:1349429]
ENSMUSG00000032715	Trib3	OK	NotSig	0.183681	0.864921	-20	0.805825	83	103	31	26	6	9	11	5	7	19	83	43	126	32	108	80	89.1667	92.4444	132.909	86.4	102.714	85.7895	74.2655	65.4805	112.932	59.9952	88.9088	72.1827	18.693	24.5499	20.4679	35.0094	19.3092	11.1181	protein_coding	tribbles pseudokinase 3 [Source:MGI Symbol;Acc:MGI:1345675]
ENSMUSG00000034269	Setd5	OK	NotSig	0.187838	0.864921	-54	0.6625	106	160	22	31	2	6	23	2	N/A	20	119.5	243.5	135	79	N/A	114.5	119.5	225.5	150.217	79	N/A	117.45	103.053	173.083	112.86	77.1492	N/A	99.1483	60.5	63.7959	18.0791	17	N/A	13.9398	protein_coding	SET domain containing 5 [Source:MGI Symbol;Acc:MGI:1920145]
ENSMUSG00000037300	Ttc13	OK	NotSig	0.182892	0.864921	-59	0.615635	94.5	153.5	30	34	11	15	8	13	9	8	159	149	153.5	113	78	109.5	141.364	155.6	158.125	144.077	83	129.25	105.251	123.295	127.767	107.362	67.3373	88.947	27.1592	26.1025	33.4346	31.5035	16.5101	38.1981	protein_coding	tetratricopeptide repeat domain 13 [Source:MGI Symbol;Acc:MGI:2384573]
ENSMUSG00000039318	Rab3gap2	OK	NotSig	0.18408	0.864921	-58.5	0.595156	86	144.5	22	24	6	12	6	8	5	9	46	98	237	85.5	105	78	71.6667	137.583	236.667	110.125	132	90.6667	56.7471	76.7005	233.464	87.9946	101.397	64.3109	25.9572	36.1693	17.9456	26.7818	42.1924	23.9647	protein_coding	RAB3 GTPase activating protein subunit 2 [Source:MGI Symbol;Acc:MGI:1916043]
ENSMUSG00000040751	Lat2	OK	NotSig	0.187323	0.864921	-15.5	0.853081	90	105.5	90	126	26	48	52	30	24	36	80.5	124	104	70	90	104.5	98.2308	152.104	132.308	106.867	106.792	120.278	78.1791	115.268	98.5858	72.1812	80.6157	89.5938	12.3043	15.9078	12.6432	18.6247	15.138	13.2128	protein_coding	linker for activation of T cells family, member 2 [Source:MGI Symbol;Acc:MGI:1926479]
ENSMUSG00000042520	Ubap2l	OK	NotSig	0.185494	0.864921	-35.5	0.71371	88.5	124	40	46	1	4	41	2	N/A	38	209	66	125	88.5	N/A	88.5	209	98.75	128.707	88.5	N/A	107.316	209	62.7204	93.7783	75.2994	N/A	77.8974	N/A	51.4998	12.564	46.5	N/A	14.043	protein_coding	ubiquitin-associated protein 2-like [Source:MGI Symbol;Acc:MGI:1921633]
ENSMUSG00000046027	Stard5	OK	NotSig	0.18635	0.864921	-20	0.84127	106	126	21	21	3	7	11	2	3	16	70	129	138	96	68	120.5	72	117	141.909	96	48	119.438	63.4431	108.87	112.027	85.3229	26.9547	99.6998	23.6925	16.7545	25.9326	44	22.0303	14.4248	protein_coding	StAR-related lipid transfer (START) domain containing 5 [Source:MGI Symbol;Acc:MGI:2156765]
ENSMUSG00000046229	Scand1	OK	NotSig	0.186679	0.864921	-9	0.865672	58	67	225	239	38	97	104	59	41	125	56.5	62	81.5	54	64	58	73.5789	85.9485	93.8173	74.8983	96.0976	72.048	58.8998	63.7523	73.1446	55.5637	70.707	58.3479	8.18071	7.36574	6.31962	7.45478	17.4537	4.27441	protein_coding	SCAN domain-containing 1 [Source:MGI Symbol;Acc:MGI:1343132]
ENSMUSG00000051768	Xrcc1	OK	NotSig	0.187595	0.864921	-11	0.829457	53.5	64.5	48	62	18	26	18	7	12	29	67.5	60	64.5	52	32	63	85.6111	79.9615	99.7222	71.4286	63.5	81.8621	61.1361	63.2267	78.0314	57.3309	42.4129	64.6586	16.1715	11.0689	17.3005	18.5432	20.8775	10.3996	protein_coding	X-ray repair complementing defective repair in Chinese hamster cells 1 [Source:MGI Symbol;Acc:MGI:99137]
ENSMUSG00000052144	Ppp4r2	OK	NotSig	0.188273	0.864921	-26	0.767857	86	112	73	112	14	40	58	17	16	40	101	90.5	126.5	73	114.5	87.5	100.643	103.15	126.172	86.1765	116.438	98.275	81.1498	77.621	99.1348	64.1159	77.9986	70.2532	15.7587	11.0547	8.92854	14.9475	23.467	12.2218	protein_coding	protein phosphatase 4, regulatory subunit 2 [Source:MGI Symbol;Acc:MGI:3027896]
ENSMUSG00000059355	Wdr83os	OK	NotSig	0.188052	0.864921	-18	0.825243	85	103	40	58	5	13	40	5	3	32	106	103	101.5	94	84	83	116.2	131.462	110.55	115.8	104.667	94.1562	105.794	105.954	98.6764	106.345	93.5418	80.9297	24.7839	20.8147	8.83792	24.2495	35.5965	9.18439	protein_coding	WD repeat domain 83 opposite strand [Source:MGI Symbol;Acc:MGI:3041257]
ENSMUSG00000070167	Snora57	OK	NotSig	0.183534	0.864921	0	1	5	5	70	68	3	33	32	15	20	35	6	5	5	6	5	6	16.6667	6.21212	6.34375	7.4	12.75	8.48571	9.86485	5.3765	4.81008	6.62744	6.78622	6.34856	11.6809	0.731796	0.920871	0.945163	6.18524	1.75536	snoRNA	small nucleolar RNA, H/ACA box 57 [Source:MGI Symbol;Acc:MGI:5455599]
ENSMUSG00000071644	Eef1g	OK	NotSig	0.184685	0.864921	1	1.01389	73	72	1919	2624	544	1055	1025	589	435	895	70	68	77	67	67	78	84.3658	83.582	87.9532	77.9049	80.8805	88.9408	70.2766	69.0942	76.442	65.5498	68.5944	76.9808	2.32682	1.71036	1.45488	1.8908	2.42496	1.62698	protein_coding	eukaryotic translation elongation factor 1 gamma [Source:MGI Symbol;Acc:MGI:1914410]
ENSMUSG00000089832	Shkbp1	OK	NotSig	0.181863	0.864921	11	1.14286	88	77	24	35	3	10	22	4	7	13	47	65	91.5	94.5	65	95	34.6667	60.8	97.6818	88	98.1429	101.923	25.4325	33.1607	86.8615	69.7588	63.0847	76.6566	13.8604	14.5494	11.2231	27.4378	27.5477	17.5603	protein_coding	Sh3kbp1 binding protein 1 [Source:MGI Symbol;Acc:MGI:2385803]
ENSMUSG00000089911	Mfsd14a	OK	NotSig	0.184848	0.864921	49	1.46226	155	106	21	31	8	7	16	10	4	7	100.5	57	124.5	100	111	176	101.25	75.8571	138.625	111.7	113	179.571	80.6725	54.6816	112.016	80.458	63.4387	152.503	20.0337	24.2609	18.6254	26.1606	54.0139	29.784	protein_coding	major facilitator superfamily domain containing 14A [Source:MGI Symbol;Acc:MGI:1201609]
ENSMUSG00000038695	Josd2	OK	NotSig	0.188751	0.8659	26	1.35616	99	73	23	43	7	13	23	5	4	14	96	66	78	92	84	111	96.4286	62.9231	96.3478	99.2	95.75	123.571	78.2813	51.8142	77.2029	77.7192	83.4975	92.1149	19.5203	9.63398	14.8535	27.5706	28.6367	25.9917	protein_coding	Josephin domain containing 2 [Source:MGI Symbol;Acc:MGI:1913374]
ENSMUSG00000031885	Cbfb	OK	NotSig	0.190049	0.866169	22	1.24719	111	89	61	91	11	45	35	25	15	21	84	80	108	110	119	114	94.3636	98.6444	121.057	140.92	105.867	135.19	86.2284	71.404	97.9998	107.822	90.8149	104.019	14.5122	11.8571	13.4222	21.1922	14.3258	22.1835	protein_coding	core binding factor beta [Source:MGI Symbol;Acc:MGI:99851]
ENSMUSG00000037174	Elf2	OK	NotSig	0.18984	0.866169	-9	0.899441	80.5	89.5	34	34	7	12	15	12	6	16	50	32.5	150	89	91	65	114.714	72.0833	128.267	102.667	99.1667	72.5625	72.2216	45.648	84.8619	84.7577	78.0835	54.4711	38.6484	20.4374	20.7606	18.4483	25.8991	11.8561	protein_coding	E74-like factor 2 [Source:MGI Symbol;Acc:MGI:1916507]
ENSMUSG00000052384	Nrros	OK	NotSig	0.189951	0.866169	-35	0.692982	79	114	87	120	21	46	53	31	21	35	98	98.5	127	74	79	86	122.048	114.326	128.434	98.4194	112.952	108.743	85.6277	87.6186	90.768	73.8402	85.0817	88.8769	22.6632	10.5162	11.5782	13.5837	19.0266	12.0243	protein_coding	negative regulator of reactive oxygen species [Source:MGI Symbol;Acc:MGI:2445095]
ENSMUSG00000052593	Adam17	OK	NotSig	0.189995	0.866169	-26.5	0.76652	87	113.5	30	28	7	4	17	8	4	18	71	120	137	63	121	87	93.1429	130.5	147.176	84.75	128	107.611	64.6388	98.9382	120.228	61.9649	119.127	90.8811	29.7165	47.3454	21.0822	25.8586	27.6255	16.3663	protein_coding	a disintegrin and metallopeptidase domain 17 [Source:MGI Symbol;Acc:MGI:1096335]
ENSMUSG00000055436	Srsf11	OK	NotSig	0.189623	0.866169	-45	0.71519	113	158	61	65	16	13	36	13	9	39	142	108	195.5	99	137	113	124.625	147.462	173.111	130.846	127.667	139.718	81.3289	107.037	124.607	106.206	110.941	95.849	19.086	34.2694	16.0889	23.6271	22.0567	15.1773	protein_coding	serine/arginine-rich splicing factor 11 [Source:MGI Symbol;Acc:MGI:1916457]
ENSMUSG00000113902	AC121965.1	OK	NotSig	0.189602	0.866169	-6	0.916667	66	72	255	323	44	108	171	75	51	129	61	72	77	57	65	71	72.0455	85.787	86.9591	68.6133	74.0196	83.5581	56.2706	70.2951	73.0704	57.8421	62.1117	69.8478	7.17598	5.38753	3.88523	4.34888	5.96411	4.41752	bidirectional_promoter_lncRNA	N/A
ENSMUSG00000023004	Tuba1b	OK	NotSig	0.190294	0.866342	-1	0.987179	77	78	525	674	170	276	228	203	92	230	65.5	76	89	74	70.5	81	81.3941	86.6377	95.6272	82.133	78.1196	90.3478	65.1901	71.126	82.6637	68.1405	64.8923	76.6994	4.69727	3.25073	3.13111	3.49202	4.73305	3.24113	protein_coding	tubulin, alpha 1B [Source:MGI Symbol;Acc:MGI:107804]
ENSMUSG00000000028	Cdc45	OK	NotSig	0.197654	0.866712	27	1.28421	122	95	21	29	7	11	11	10	4	7	52	85	114	164	128	84	75.1429	120.727	125.364	159.7	115.75	136	56.1547	87.6902	96.3997	132.791	79.8091	92.1296	20.0754	27.8313	25.1318	28.5272	40.165	40.8406	protein_coding	cell division cycle 45 [Source:MGI Symbol;Acc:MGI:1338073]
ENSMUSG00000004837	Grap	OK	NotSig	0.194439	0.866712	2.5	1.02688	95.5	93	252	273	37	94	142	40	48	164	72	80	104.5	85	86	103.5	93.7568	96.0426	121.106	94.3	99.7083	106.848	71.6619	77.0259	95.735	76.8584	76.5388	87.8168	10.4037	6.20413	6.34379	9.46994	9.71956	4.68672	protein_coding	GRB2-related adaptor protein [Source:MGI Symbol;Acc:MGI:1918770]
ENSMUSG00000007050	Lsm2	OK	NotSig	0.200298	0.866712	10	1.10989	101	91	41	38	3	10	25	10	1	30	64	84.5	101	99	99	106	72.3333	91.2	98.28	111.3	99	113.867	42.0287	75.8665	84.3091	94.1576	99	97.4047	39.7674	17.8971	10.6392	19.9399	N/A	11.5866	protein_coding	LSM2 homolog, U6 small nuclear RNA and mRNA degradation associated [Source:MGI Symbol;Acc:MGI:90676]
ENSMUSG00000016252	Atp5e	OK	NotSig	0.198497	0.866712	-3	0.955224	64	67	636	733	122	322	289	240	146	250	65.5	64.5	69	56	64	70	73.8279	76.6553	77.9723	65.7708	70.3014	80.372	59.221	63.7579	69.1824	53.0698	60.2525	71.8751	4.06549	2.59103	2.27899	2.73429	3.21232	2.62737	protein_coding	ATP synthase, H+ transporting, mitochondrial F1 complex, epsilon subunit [Source:MGI Symbol;Acc:MGI:1855697]
ENSMUSG00000019876	Pkib	OK	NotSig	0.200503	0.866712	4.5	1.05882	81	76.5	81	84	11	38	35	16	21	44	64	66	83	67.5	91	81.5	77.2727	78.2895	103.171	79.5625	134.238	92.1364	61.2251	54.8276	90.4631	64.3108	96.8554	73.5904	15.0321	10.2135	9.15116	13.7889	25.8437	8.4608	protein_coding	protein kinase inhibitor beta, cAMP dependent, testis specific [Source:MGI Symbol;Acc:MGI:101937]
ENSMUSG00000020116	Pno1	OK	NotSig	0.196277	0.866712	-9	0.869565	60	69	103	121	36	63	22	45	37	21	73.5	62	80	55	59	79	93.5278	82.6508	98.4091	84.1778	71.8919	85.7619	70.9145	61.4532	83.2896	60.8248	58.6042	75.5899	11.3935	7.46211	12.5475	10.492	7.8738	10.6581	protein_coding	partner of NOB1 homolog [Source:MGI Symbol;Acc:MGI:1913499]
ENSMUSG00000020198	Ap3d1	OK	NotSig	0.195216	0.866712	-42.5	0.606481	65.5	108	30	40	4	14	22	3	11	16	247	87	106	29	67	147	211.5	118.429	128.091	32	101	118.875	159.88	69.5744	94.8566	28.7097	72.4802	73.3989	62.2636	28.3095	18.028	10.2144	26.2876	21.6419	protein_coding	adaptor-related protein complex 3, delta 1 subunit [Source:MGI Symbol;Acc:MGI:107734]
ENSMUSG00000020340	Cyfip2	OK	NotSig	0.194646	0.866712	-11	0.872093	75	86	115	124	15	31	78	25	13	77	38	79	97.5	46	70	83	52	97.4839	116.833	85.28	88.7692	93.4026	38.057	76.5223	87.118	57.6141	74.4118	74.9273	11.168	11.5427	8.7193	18.5792	15.2383	6.39298	protein_coding	cytoplasmic FMR1 interacting protein 2 [Source:MGI Symbol;Acc:MGI:1924134]
ENSMUSG00000020671	Rab10	OK	NotSig	0.198703	0.866712	-14.5	0.805369	60	74.5	82	98	13	38	47	24	17	41	109	56	83	42	52	67	101.308	75.7632	92.1277	59.375	75.0588	86.122	77.193	57.6653	71.9395	44.2191	57.9343	60.4398	18.459	8.66669	8.26294	10.1403	12.3489	11.0969	protein_coding	RAB10, member RAS oncogene family [Source:MGI Symbol;Acc:MGI:105066]
ENSMUSG00000020869	Lrrc59	OK	NotSig	0.193147	0.866712	-21	0.778947	74	95	53	77	15	37	25	11	21	21	75	92	116	71	86	63	89.1333	95.6216	115.92	79.4545	102.667	76.0476	70.8176	76.8942	95.012	66.5899	82.363	60.3628	17.5697	9.0881	11.5333	16.0501	12.7541	12.0037	protein_coding	leucine rich repeat containing 59 [Source:MGI Symbol;Acc:MGI:2138133]
ENSMUSG00000021012	Zc3h14	OK	NotSig	0.198916	0.866712	11	1.16667	77	66	47	70	15	21	34	12	7	28	66	67	70	81	113	63.5	72.8667	104.81	99	101.583	147.143	109.214	60.382	77.6877	69.0562	79.6856	106.832	75.3549	11.4907	18.2123	14.8383	21.7724	53.9945	16.809	protein_coding	zinc finger CCCH type containing 14 [Source:MGI Symbol;Acc:MGI:1919824]
ENSMUSG00000021711	Trappc13	OK	NotSig	0.193508	0.866712	-35	0.698276	81	116	25	31	7	13	11	9	7	9	118	105	125	49	108	81	115.429	92.2308	131.455	68.4444	104.571	95.4444	93.8723	77.9125	82.6464	51.1566	96.65	78.8213	28.0602	12.2234	28.1984	19.7401	15.9028	18.467	protein_coding	trafficking protein particle complex 13 [Source:MGI Symbol;Acc:MGI:1914225]
ENSMUSG00000022174	Dad1	OK	NotSig	0.199832	0.866712	-7.5	0.916201	82	89.5	91	96	11	28	57	16	14	61	106	70	94	92.5	55	86	152.909	94.6071	101.246	118.062	59.9286	98.7049	130.129	68.9448	81.4916	91.5557	46.6148	81.7326	31.4554	17.7207	8.8706	21.6648	10.6345	7.76138	protein_coding	defender against cell death 1 [Source:MGI Symbol;Acc:MGI:101912]
ENSMUSG00000022216	Psme1	OK	NotSig	0.200031	0.866712	-6	0.923077	72	78	215	309	50	100	159	49	37	129	74	68.5	81	62	69	78	91.02	79.44	95.2264	77.6122	76.1351	89.8837	71.9528	63.4729	78.9584	60.1217	61.3734	74.9542	8.707	5.29862	4.67574	8.54061	7.6343	4.86492	protein_coding	proteasome (prosome, macropain) activator subunit 1 (PA28 alpha) [Source:MGI Symbol;Acc:MGI:1096367]
ENSMUSG00000023021	Cers5	OK	NotSig	0.195924	0.866712	-26	0.77193	88	114	41	39	10	14	15	15	9	17	54.5	129.5	135	88	56	106	63.7	130.929	148.2	91.2667	68.8889	119.824	56.1471	120.254	105.069	76.9323	60.1883	89.7303	10.7858	13.8423	26.0066	13.0364	11.6815	20.853	protein_coding	ceramide synthase 5 [Source:MGI Symbol;Acc:MGI:1919199]
ENSMUSG00000023169	Slc38a1	OK	NotSig	0.200403	0.866712	-19	0.811881	82	101	53	45	3	9	33	9	7	37	90	91	114	115	67	77	154	115.556	116.788	150	89.1429	97.4324	66.4963	91.4023	99.7247	119.537	76.5841	80.959	107.084	27.5354	10.8189	37.0802	24.254	9.54148	protein_coding	solute carrier family 38, member 1 [Source:MGI Symbol;Acc:MGI:2145895]
ENSMUSG00000023452	Pisd	OK	NotSig	0.196993	0.866712	3	1.01266	240	237	129	233	13	19	201	15	15	99	93	185	242	171	137	247	134.846	202.895	223.572	169.867	157.4	243.374	83.3449	173.52	181.676	144.22	119.864	212.386	31.5844	25.2588	7.22411	22.3589	26.3234	9.54744	protein_coding	phosphatidylserine decarboxylase [Source:MGI Symbol;Acc:MGI:2445114]
ENSMUSG00000023791	Pigx	OK	NotSig	0.198929	0.866712	-14	0.82716	67	81	31	36	10	14	12	7	10	14	76	86.5	95	118	47	102	87.5	101.429	103.167	95	56.7	95.7857	80.416	77.6043	81.7604	83.8492	48.1852	81.0153	13.7697	16.4426	18.9924	17.5662	13.0733	12.7603	protein_coding	phosphatidylinositol glycan anchor biosynthesis, class X [Source:MGI Symbol;Acc:MGI:1919334]
ENSMUSG00000024007	Ppil1	OK	NotSig	0.194094	0.866712	22	1.275	102	80	69	73	16	34	23	25	20	24	86.5	80	70	109	99	97.5	99.25	97.9706	92.9565	124.96	111.9	99.375	88.6566	71.9851	73.0872	103.579	92.6678	82.731	13.1999	12.3723	12.8808	14.7589	15.3773	12.3306	protein_coding	peptidylprolyl isomerase (cyclophilin)-like 1 [Source:MGI Symbol;Acc:MGI:1916066]
ENSMUSG00000024981	Acsl5	OK	NotSig	0.193841	0.866712	-1	0.988095	83	84	108	129	30	59	40	37	38	33	71.5	82	94.5	71	77.5	102	79.3667	95.9661	103.325	102.162	100.211	114.061	65.6249	75.1594	85.1211	74.2108	77.7812	94.2601	8.43385	8.82252	9.09024	14.4534	11.3121	12.0592	protein_coding	acyl-CoA synthetase long-chain family member 5 [Source:MGI Symbol;Acc:MGI:1919129]
ENSMUSG00000024991	Eif3a	OK	NotSig	0.199151	0.866712	12.5	1.16026	90.5	78	52	74	15	17	42	10	17	25	60	99	83.5	91	83	108	81.8	122.588	90.8095	134.1	83.4706	125.72	57.4029	96.7195	67.1479	75.1041	62.6984	104.256	19.407	19.0586	9.43412	38.6654	13.0144	14.9327	protein_coding	eukaryotic translation initiation factor 3, subunit A [Source:MGI Symbol;Acc:MGI:95301]
ENSMUSG00000025016	Tm9sf3	OK	NotSig	0.194122	0.866712	-2.5	0.969512	79.5	82	152	185	40	86	59	49	46	57	72	67	105	78	76.5	85	98.15	85.1977	114.153	87.8163	86.6957	94.7193	68.9491	66.2956	93.3288	65.0743	70.924	78.5133	13.5114	6.59764	8.6349	8.59336	8.30621	7.4334	protein_coding	transmembrane 9 superfamily member 3 [Source:MGI Symbol;Acc:MGI:1914262]
ENSMUSG00000025204	Ndufb8	OK	NotSig	0.196447	0.866712	-19.5	0.743421	56.5	76	144	181	35	74	72	41	43	60	76	65.5	78.5	41	76	65	88.3429	79.3108	88.5972	63.2927	86.186	77.2667	68.6229	59.9227	71.5332	46.321	69.0069	65.2228	10.6328	6.99746	7.21906	8.30627	8.48667	6.12072	protein_coding	NADH dehydrogenase (ubiquinone) 1 beta subcomplex 8 [Source:MGI Symbol;Acc:MGI:1914514]
ENSMUSG00000025364	Pa2g4	OK	NotSig	0.197149	0.866712	-3.5	0.955128	74.5	78	150	169	7	14	148	9	6	135	64	57.5	83.5	76	64.5	75	93.2857	70.4286	101.277	73.6667	94.5	91.237	78.3887	52.7686	80.9985	57.9424	69.0286	75.941	23.7584	14.9305	5.16121	16.0606	31.6857	4.88033	protein_coding	proliferation-associated 2G4 [Source:MGI Symbol;Acc:MGI:894684]
ENSMUSG00000025979	Mob4	OK	NotSig	0.194141	0.866712	54.5	1.91597	114	59.5	24	40	12	12	16	2	10	12	55.5	45	83.5	85	108	118.5	99.3333	65.6667	93.625	85	102	115.083	73.356	46.5827	78.8647	77.9038	86.3827	90.5784	26.5531	15.1204	13.7873	34	16.773	21.5278	protein_coding	MOB family member 4, phocein [Source:MGI Symbol;Acc:MGI:104899]
ENSMUSG00000026095	Asnsd1	OK	NotSig	0.198632	0.866712	-8	0.890411	65	73	77	93	14	45	34	16	23	38	55.5	83	68.5	61	83	58	89.1429	94.7556	94.9706	76.1875	97	69.6053	66.2849	75.9943	77.102	50.5922	78.4032	62.5605	20.6067	9.82057	11.9846	19.5199	13.8354	5.2511	protein_coding	asparagine synthetase domain containing 1 [Source:MGI Symbol;Acc:MGI:1917646]
ENSMUSG00000026103	Gls	OK	NotSig	0.192642	0.866712	-11	0.914062	117	128	81	113	25	46	42	30	25	26	135	112.5	199	109	117	136.5	141.68	121.239	190.452	124.6	140	136.769	114.664	101.596	151.908	94.9982	124.451	96.7986	15.3598	10.6731	17.35	16.0869	14.5913	19.044	protein_coding	glutaminase [Source:MGI Symbol;Acc:MGI:95752]
ENSMUSG00000027597	Ahcy	OK	NotSig	0.194682	0.866712	1.5	1.0219	70	68.5	85	102	22	54	26	32	39	14	56	59	115	59.5	70	103	68.2273	71.6296	123.846	76.875	95.5641	104.5	60.986	59.0815	108.909	62.9696	74.7634	88.3038	7.68197	6.04591	12.975	8.95843	10.9309	15.9906	protein_coding	S-adenosylhomocysteine hydrolase [Source:MGI Symbol;Acc:MGI:87968]
ENSMUSG00000028010	Gar1	OK	NotSig	0.197197	0.866712	-33	0.611765	52	85	27	25	1	5	19	2	1	24	17	87	85	27	222	54	17	84.4	107.368	27	222	70.125	17	77.051	85.4091	24.1868	222	52.2754	N/A	17.1482	15.9719	12	N/A	10.4897	protein_coding	GAR1 ribonucleoprotein [Source:MGI Symbol;Acc:MGI:1930948]
ENSMUSG00000028447	Dctn3	OK	NotSig	0.195059	0.866712	-0.5	0.99422	86	86.5	69	68	18	29	21	25	21	23	73.5	65	123	76	92	91	88.8333	84.8276	125.476	75.52	91.9048	90.6087	67.7389	62.4587	110.585	59.4669	73.9919	75.0822	14.9555	11.3994	13.8517	9.38245	12.3255	11.4453	protein_coding	dynactin 3 [Source:MGI Symbol;Acc:MGI:1859251]
ENSMUSG00000028672	Hmgcl	OK	NotSig	0.193615	0.866712	31	1.39744	109	78	32	24	3	12	9	7	7	18	70	110	57	46	112	109	62.3333	109	81.3333	87.7143	118.571	117.444	53.2907	85.3851	59.6013	68.303	88.5557	94.8016	20.8513	18.6539	23.6802	24.3484	32.0378	16.2642	protein_coding	3-hydroxy-3-methylglutaryl-Coenzyme A lyase [Source:MGI Symbol;Acc:MGI:96158]
ENSMUSG00000029106	Add1	OK	NotSig	0.200044	0.866712	-3.5	0.966667	101.5	105	32	45	8	11	26	5	2	25	189.5	129	83	101	83.5	102	187.25	142.545	104.154	93.2	83.5	104.92	156.435	124.203	88.3404	76.6363	70.6541	88.0126	37.7164	23.6714	12.0344	22.3078	44.5	12.3423	protein_coding	adducin 1 (alpha) [Source:MGI Symbol;Acc:MGI:87918]
ENSMUSG00000029815	Malsu1	OK	NotSig	0.191093	0.866712	-2	0.969697	64	66	32	44	8	16	20	7	12	13	65	48	91	52	66	62	86.375	60.875	126.15	75.8571	72	76.0769	65.9831	49.3158	91.8669	64.3834	62.2008	66.3512	22.9813	10.2176	21.1553	18.3257	10.3485	12.5225	protein_coding	mitochondrial assembly of ribosomal large subunit 1 [Source:MGI Symbol;Acc:MGI:1922843]
ENSMUSG00000029817	Tra2a	OK	NotSig	0.192448	0.866712	8	1.08421	103	95	35	37	7	11	19	12	7	16	149	79	95	103	92	105.5	128.286	94	118.421	120.5	170.714	140.562	95.7605	78.9195	101.207	104.993	130.301	105.509	35.6509	15.6449	17.1357	21.0837	54.4495	26.1368	protein_coding	transformer 2 alpha homolog (Drosophila) [Source:MGI Symbol;Acc:MGI:1933972]
ENSMUSG00000030557	Mef2a	OK	NotSig	0.19143	0.866712	15	1.14563	118	103	84	94	14	18	62	15	18	51	114	72	108	72	97.5	152	119.143	93.0556	129.339	86.7333	141.889	146.588	101.541	60.7466	102.05	69.9314	116.624	120.124	16.4246	19.6941	10.1109	14.2286	22.7137	10.9934	protein_coding	myocyte enhancer factor 2A [Source:MGI Symbol;Acc:MGI:99532]
ENSMUSG00000030745	Il21r	OK	NotSig	0.200276	0.866712	-5	0.936709	74	79	149	228	24	49	155	9	14	126	57	70	87	47	41	81	96.5417	89.7143	100.981	54.8889	66.5714	95.619	71.7301	57.428	67.0318	38.6743	43.9119	64.0121	14.7187	11.1822	6.31696	13.8639	18.6859	6.43562	protein_coding	interleukin 21 receptor [Source:MGI Symbol;Acc:MGI:1890475]
ENSMUSG00000030876	Mettl9	OK	NotSig	0.195214	0.866712	-24.5	0.721591	63.5	88	32	45	12	19	14	13	7	12	101	59	101.5	44	65	82.5	110.25	74.6842	108.429	56.9231	81.8571	108.333	84.4412	59.8422	100.684	46.3474	76.6607	93.9454	21.882	11.0504	11.2888	12.9795	11.9611	17.7159	protein_coding	methyltransferase like 9 [Source:MGI Symbol;Acc:MGI:1914862]
ENSMUSG00000030934	Oat	OK	NotSig	0.197243	0.866712	7.5	1.0974	84.5	77	90	113	31	50	32	24	32	34	72	77	87.5	96	80.5	103	86.4194	88.4	100.781	109.792	94.5938	107.147	69.0003	70.5506	84.8811	82.35	80.5098	92.1618	11.1542	8.22579	10.5324	15.1199	9.90528	9.05067	protein_coding	ornithine aminotransferase [Source:MGI Symbol;Acc:MGI:97394]
ENSMUSG00000031950	Gabarapl2	OK	NotSig	0.195074	0.866712	20.5	1.25	102.5	82	66	75	12	29	34	18	7	41	86	86	77.5	106	98	102	85.5833	105.138	96.3235	109.722	84	116.39	70.8714	92.9926	81.2832	90.5967	56.6134	99.1076	13.6218	9.95615	9.8182	14.9193	24.5909	9.86815	protein_coding	gamma-aminobutyric acid (GABA) A receptor-associated protein-like 2 [Source:MGI Symbol;Acc:MGI:1890602]
ENSMUSG00000035325	Sec31a	OK	NotSig	0.193853	0.866712	-38.5	0.638498	68	106.5	23	24	1	3	20	2	3	18	31	104	117	65.5	254	59.5	31	93	134.85	65.5	207	79.6667	31	86.9644	101.416	65.4523	185.917	69.5351	N/A	21.7792	19.2563	2.5	57.8187	10.3671	protein_coding	Sec31 homolog A (S. cerevisiae) [Source:MGI Symbol;Acc:MGI:1916412]
ENSMUSG00000038489	Polr2l	OK	NotSig	0.198966	0.866712	-15.5	0.841837	82.5	98	50	55	8	17	30	10	11	29	89	89	101	68	72	86	99.125	99.0588	105.6	82.1	91.3636	93.1034	82.994	88.9084	90.8789	64.9738	83.7576	85.4751	23.3264	10.9089	9.3907	17.6676	13.1849	7.2214	protein_coding	polymerase (RNA) II (DNA directed) polypeptide L [Source:MGI Symbol;Acc:MGI:1913741]
ENSMUSG00000038608	Dock10	OK	NotSig	0.192535	0.866712	-3.5	0.969565	111.5	115	122	168	55	79	34	58	26	38	146	108	139	118	93	128.5	160.218	127.342	147.971	143.017	106.154	142.342	125.673	98.1048	128.063	93.7097	81.6473	103.651	14.7688	9.51851	12.2579	14.6883	14.0655	15.7443	protein_coding	dedicator of cytokinesis 10 [Source:MGI Symbol;Acc:MGI:2146320]
ENSMUSG00000038717	Atp5l	OK	NotSig	0.196698	0.866712	-8	0.896104	69	77	451	521	85	261	175	170	113	168	71	74	82	69	70	70.5	86.9882	87.8966	86.2057	78.7941	86.5133	81.4881	72.7379	73.1765	77.0849	66.422	70.3387	70.2532	5.59495	3.6534	2.92391	3.65448	5.57637	3.48834	protein_coding	ATP synthase, H+ transporting, mitochondrial F0 complex, subunit G [Source:MGI Symbol;Acc:MGI:1351597]
ENSMUSG00000040521	Tsfm	OK	NotSig	0.197507	0.866712	38.5	1.66957	96	57.5	32	26	3	12	11	7	8	17	23	57.5	60	61	90.5	122	81.6667	79.6667	88	78	102.75	122.647	44.5991	61.1174	67.1196	58.5063	92.5592	93.0542	60.6777	19.2316	19.8984	20.5635	16.9661	20.7595	protein_coding	Ts translation elongation factor, mitochondrial [Source:MGI Symbol;Acc:MGI:1913649]
ENSMUSG00000058600	Rpl30	OK	NotSig	0.195184	0.866712	0	1	66	66	2973	3601	429	1137	2035	643	492	1838	61	60	70	57	63	69	73.7179	73.5866	79.7774	69.3981	73.8394	78.5473	61.1247	61.7906	69.761	59.1446	62.6661	69.199	2.32735	1.40639	0.937162	1.64196	1.97308	0.94198	protein_coding	ribosomal protein L30 [Source:MGI Symbol;Acc:MGI:98037]
ENSMUSG00000059248	Sept9	OK	NotSig	0.191597	0.866712	-8.5	0.91866	96	104.5	61	92	8	17	67	9	8	44	116.5	112	99	111	66	93.5	144.875	123.176	109.433	122.333	97.5	99.3636	122.59	100.609	94.634	109.01	74.3931	79.7931	33.8344	17.5414	6.99076	19.8851	28.6649	9.45743	protein_coding	septin 9 [Source:MGI Symbol;Acc:MGI:1858222]
ENSMUSG00000062797	Hikeshi	OK	NotSig	0.197603	0.866712	23	1.46939	72	49	34	36	6	21	9	9	9	16	93.5	42	82	81	119	56.5	88.1667	50.1429	82.3333	79.7778	106.556	71.9375	71.4144	40.7709	65.4643	68.1813	82.624	55.4955	20.4913	7.70846	19.4251	12.212	23.6338	13.9372	protein_coding	heat shock protein nuclear import factor [Source:MGI Symbol;Acc:MGI:96738]
ENSMUSG00000078578	Ube2d3	OK	NotSig	0.19562	0.866712	4	1.05882	72	68	280	336	68	133	135	79	57	144	76	61	78	78	61	78.5	92.6765	89.5714	99.1111	88.5316	78.2632	92.6111	69.1649	69.2544	76.0478	70.7504	64.8689	70.6876	8.50617	6.61221	6.20135	6.5078	6.65172	5.35423	protein_coding	ubiquitin-conjugating enzyme E2D 3 [Source:MGI Symbol;Acc:MGI:1913355]
ENSMUSG00000114797	Nupl1	OK	NotSig	0.192007	0.866712	-33	0.769231	110	143	37	33	9	8	16	8	10	19	143	101	147	77	119	110	111.111	173.375	156.25	116.125	141.2	109.737	71.0813	133.66	114.462	83.8353	106.692	87.1421	30.3683	47.6385	25.8424	37.1125	32.9278	15.4052	protein_coding	nucleoporin like 1 [Source:MGI Symbol;Acc:MGI:1919094]
ENSMUSG00000027523	Gnas	OK	NotSig	0.20112	0.868484	6	1.07595	85	79	423	496	53	101	342	77	51	295	93	68	80	72	84	90	95.9623	89.2673	92.0088	87.0519	92.9608	100.037	77.1528	71.6342	74.1698	71.2587	76.2547	83.8711	8.37366	6.09	3.14556	6.48625	8.42908	3.33876	protein_coding	GNAS (guanine nucleotide binding protein, alpha stimulating) complex locus [Source:MGI Symbol;Acc:MGI:95777]
ENSMUSG00000004895	Prcc	OK	NotSig	0.201873	0.869399	18.5	1.2033	109.5	91	22	21	5	4	12	3	1	18	115	92	85.5	76	77	119	108.2	97	102.083	111.333	77	139.833	101.029	94.2716	89.6518	98.4226	77	117.222	17.1622	13.6076	16.2804	40.9566	N/A	18.891	protein_coding	papillary renal cell carcinoma (translocation-associated) [Source:MGI Symbol;Acc:MGI:2137738]
ENSMUSG00000025939	Ube2w	OK	NotSig	0.201954	0.869399	25.5	1.34694	99	73.5	47	74	15	39	20	27	11	9	84	62	78.5	86	125	101	88.5333	90.8205	94.35	93.8889	122.182	117.889	75.0182	61.7788	85.1338	66.7374	78.3812	83.8511	12.1478	14.1929	10.2028	13.8168	29.146	23.9359	protein_coding	ubiquitin-conjugating enzyme E2W (putative) [Source:MGI Symbol;Acc:MGI:1914049]
ENSMUSG00000026496	Parp1	OK	NotSig	0.201566	0.869399	-3	0.967914	90.5	93.5	134	154	24	54	76	40	22	72	89	87	107	94.5	76	87.5	104.375	105.093	109.329	101.25	97.3182	95.2361	84.9841	84.3236	88.1948	82.813	70.3525	80.4121	16.1815	9.24045	7.87509	9.54112	17.6812	6.16176	protein_coding	poly (ADP-ribose) polymerase family, member 1 [Source:MGI Symbol;Acc:MGI:1340806]
ENSMUSG00000022781	Pak2	OK	NotSig	0.202308	0.870029	27	1.32143	111	84	34	47	10	14	23	10	5	19	70.5	54.5	93	138.5	74	112	75.9	87.2857	111.478	137.3	97.8	115.421	61.0806	56.5708	92.4855	113.779	88.2312	85.7181	13.1093	21.5204	12.8842	25.3237	23.5678	17.6886	protein_coding	p21 protein (Cdc42/Rac)-activated kinase 2 [Source:MGI Symbol;Acc:MGI:1339984]
ENSMUSG00000003662	Ciao1	OK	NotSig	0.203768	0.870786	-30.5	0.7109	75	105.5	27	34	6	17	11	6	11	10	103	107	104	39	72	100.5	90	113.353	104.455	55	88.7273	102.2	70.1756	82.8899	92.3057	41.6521	73.3213	89.2682	18.283	16.7044	14.2097	16.7889	20.0436	16.3101	protein_coding	cytosolic iron-sulfur protein assembly 1 [Source:MGI Symbol;Acc:MGI:1346998]
ENSMUSG00000008193	Spib	OK	NotSig	0.204035	0.870786	-16	0.826087	76	92	107	150	15	35	100	28	9	70	90	73	93.5	68.5	78	76	90.4667	101.343	112.99	96.9643	87.3333	96.2	69.0144	70.8823	84.4143	69.3433	64.7038	69.3827	17.6538	12.8907	7.59736	14.0143	21.0357	9.23522	protein_coding	Spi-B transcription factor (Spi-1/PU.1 related) [Source:MGI Symbol;Acc:MGI:892986]
ENSMUSG00000009076	Zmat5	OK	NotSig	0.205703	0.870786	41	1.51899	120	79	26	28	4	5	19	4	2	20	109	55	81	115.5	104.5	120	123.75	67	90.5263	115.75	104.5	111.8	105.766	53.809	67.8846	104.513	62.8331	102.28	38.9773	20.5475	12.2661	28.7239	83.5	10.018	protein_coding	zinc finger, matrin type 5 [Source:MGI Symbol;Acc:MGI:1914428]
ENSMUSG00000016206	H2-M3	OK	NotSig	0.206015	0.870786	-26	0.783333	94	120	60	68	18	24	26	13	20	27	127	115.5	121.5	122	65.5	97	164.167	121.292	124.962	147.769	90.75	110.148	128.047	90.3872	102.374	89.1596	54.3953	86.2628	30.1453	14.8756	12.453	44.1337	18.1351	12.6264	protein_coding	histocompatibility 2, M region locus 3 [Source:MGI Symbol;Acc:MGI:95915]
ENSMUSG00000017677	Wsb1	OK	NotSig	0.205639	0.870786	85	1.69106	208	123	41	57	13	25	19	13	5	23	71	148	141	140	88	222	121.846	144.52	155.211	145.077	116.2	206.609	93.1123	98.2707	134.372	110.532	76.1483	172.263	27.5059	22.4248	17.6242	26.4222	46.6287	19.9003	protein_coding	WD repeat and SOCS box-containing 1 [Source:MGI Symbol;Acc:MGI:1926139]
ENSMUSG00000019173	Rab5c	OK	NotSig	0.206003	0.870786	-33	0.668342	66.5	99.5	64	70	19	28	23	22	14	28	132	84.5	96	70	48	110.5	125.211	94.8571	91.3043	86.0909	50.7143	116.821	95.7157	81.5035	77.9211	63.9276	37.117	88.1449	18.2997	9.45341	9.43847	14.0858	10.274	17.4756	protein_coding	RAB5C, member RAS oncogene family [Source:MGI Symbol;Acc:MGI:105306]
ENSMUSG00000022553	Maf1	OK	NotSig	0.203118	0.870786	-5.5	0.938547	84	89.5	57	84	19	33	32	21	16	20	109	78	92	49	97.5	93.5	116.211	91.1212	111.531	68	100.375	106.6	89.6863	67.944	93.4718	54.6279	92.2108	98.2049	16.9669	12.0217	11.1123	10.3485	9.93432	10.1079	protein_coding	MAF1 homolog, negative regulator of RNA polymerase III [Source:MGI Symbol;Acc:MGI:1916127]
ENSMUSG00000023272	Creld2	OK	NotSig	0.204196	0.870786	-5	0.944444	85	90	86	100	30	46	24	27	40	19	71.5	92	132.5	58	87.5	99	97	108.826	135.083	87.2593	103.8	102.158	70.3087	90.6267	115.913	69.5826	79.4322	87.2068	15.4528	9.30935	14.1415	11.665	11.6228	12.7667	protein_coding	cysteine-rich with EGF-like domains 2 [Source:MGI Symbol;Acc:MGI:1923987]
ENSMUSG00000025232	Hexa	OK	NotSig	0.205531	0.870786	17	1.26154	82	65	67	83	17	35	31	19	18	30	53	52	81	94	87.5	79.5	79.5882	72.1143	91.8387	92.7895	100.889	88.5333	60.7244	58.4936	74.9743	85.0638	88.3949	78.1878	20.7446	7.74779	9.73632	8.72671	12.6035	8.71789	protein_coding	hexosaminidase A [Source:MGI Symbol;Acc:MGI:96073]
ENSMUSG00000037972	Snn	OK	NotSig	0.205578	0.870786	19	1.19192	118	99	77	117	19	28	70	21	16	40	76	108	102.5	114	170	105	117.368	127	112.457	120.476	165.25	123.625	84.5644	86.5276	85.0051	91.2448	148.507	92.8017	24.1493	16.2102	9.16474	16.3522	18.0667	13.6215	protein_coding	stannin [Source:MGI Symbol;Acc:MGI:1276549]
ENSMUSG00000040354	Mars	OK	NotSig	0.204219	0.870786	16	1.21053	92	76	38	52	3	9	40	4	N/A	34	33	102	76	89	N/A	92	48.6667	104.444	100.05	106.75	N/A	116.559	42.4742	67.9263	81.5214	74.9564	N/A	95.0757	18.7469	29.2057	9.59507	46.0731	N/A	13.2124	protein_coding	methionine-tRNA synthetase [Source:MGI Symbol;Acc:MGI:1345633]
ENSMUSG00000047407	Tgif1	OK	NotSig	0.205054	0.870786	-14.5	0.834286	73	87.5	32	42	2	12	28	3	3	26	76	47	126	94	46	73	76	86	126.786	110.333	55.6667	95.3077	66.9328	59.1432	93.0039	93.8224	34.6451	63.315	36	21.7764	16.3172	42.6471	30.6938	19.3219	protein_coding	TGFB-induced factor homeobox 1 [Source:MGI Symbol;Acc:MGI:1194497]
ENSMUSG00000059456	Ptk2b	OK	NotSig	0.20589	0.870786	-2	0.976471	83	85	35	39	5	2	32	4	7	24	72	92.5	101.5	70	65	127.5	89.4	92.5	106.25	107	89	134.458	52.8401	70.8237	80.4561	80.4517	61.8697	102.794	36.6969	59.5	12.9561	49.6454	31.5942	17.4836	protein_coding	PTK2 protein tyrosine kinase 2 beta [Source:MGI Symbol;Acc:MGI:104908]
ENSMUSG00000063480	Snu13	OK	NotSig	0.204453	0.870786	7	1.08696	87.5	80.5	152	214	39	73	102	50	31	71	56	77	89.5	71	89	98	80.0513	89.1781	93.6961	88.48	100.806	98.9296	61.8191	69.704	79.4543	68.9272	80.8644	86.9553	9.86781	7.17673	4.95458	8.65687	11.4098	5.68436	protein_coding	SNU13 homolog, small nuclear ribonucleoprotein (U4/U6.U5) [Source:MGI Symbol;Acc:MGI:893586]
ENSMUSG00000079658	Eloc	OK	NotSig	0.204503	0.870786	-6.5	0.911565	67	73.5	173	246	35	112	99	55	62	56	67	74	76	50	67	72.5	75.9429	92.4196	80.5657	74.7091	92.2258	103.5	53.9106	72.4162	65.4024	58.094	71.798	78.4802	10.9872	6.28431	4.65575	7.25628	8.70175	10.5268	protein_coding	elongin C [Source:MGI Symbol;Acc:MGI:1915173]
ENSMUSG00000091896	Ube2d2a	OK	NotSig	0.205763	0.870786	-0.5	0.994413	89	89.5	157	198	32	57	109	30	26	101	109.5	73	94	97	86.5	89	118.094	103.719	109.083	98.7	103.615	99.604	93.8809	76.5411	89.0869	74.5617	85.4428	81.2886	12.9443	11.5105	6.42395	11.5942	11.4941	5.89795	protein_coding	ubiquitin-conjugating enzyme E2D 2A [Source:MGI Symbol;Acc:MGI:1930715]
ENSMUSG00000105703	Gm43305	OK	NotSig	0.20567	0.870786	-6.5	0.959119	152.5	159	504	531	9	35	487	15	11	478	82	135	161	95	123	154.5	118.333	152	158.109	139.333	130.818	152.303	88.3103	112.327	136.856	109.697	98.8489	131.022	32.4534	18.2169	3.09609	29.4162	27.4683	3.21933	processed_transcript	predicted gene 43305 [Source:MGI Symbol;Acc:MGI:5663442]
ENSMUSG00000001847	Rac1	OK	NotSig	0.209499	0.870805	-7	0.915663	76	83	93	91	8	27	56	21	9	63	97	85	78	83	67	76	110.5	96.7407	92.3571	81.8571	87.6667	85.0635	94.317	82.8679	75.0861	60.1493	66.1821	70.1706	23.1879	10.2687	7.29234	13.2421	20.1839	6.39047	protein_coding	RAS-related C3 botulinum substrate 1 [Source:MGI Symbol;Acc:MGI:97845]
ENSMUSG00000004099	Dnmt1	OK	NotSig	0.207688	0.870805	11	1.11957	103	92	38	51	9	13	29	10	9	19	135	122	76	84.5	117	103	115.111	126.231	92.5862	111.6	133.889	129.526	90.7011	115.125	64.2126	86.2426	108.084	101.359	18.035	17.0941	14.2647	27.5238	29.344	19.3639	protein_coding	DNA methyltransferase (cytosine-5) 1 [Source:MGI Symbol;Acc:MGI:94912]
ENSMUSG00000025795	Rassf3	OK	NotSig	0.207166	0.870805	-39.5	0.666667	79	118.5	21	24	3	9	12	3	2	16	101	83	133	79	74	89.5	81	137.556	135.25	88	74	107.438	73.2101	91.8234	126.44	80.3889	70.6541	84.9348	22.0303	37.1428	13.7461	26.0832	22	17.3378	protein_coding	Ras association (RalGDS/AF-6) domain family member 3 [Source:MGI Symbol;Acc:MGI:2179722]
ENSMUSG00000026355	Mcm6	OK	NotSig	0.209546	0.870805	13.5	1.16564	95	81.5	104	158	44	69	45	25	36	43	80.5	88	79	111	82.5	107	89.1591	100.739	93	108.64	96.3333	113.419	70.0836	77.2664	72.627	84.4042	78.7093	93.4905	8.9056	8.59691	9.79456	14.1328	9.96454	10.5784	protein_coding	minichromosome maintenance complex component 6 [Source:MGI Symbol;Acc:MGI:1298227]
ENSMUSG00000026687	Aldh9a1	OK	NotSig	0.208836	0.870805	4	1.05	84	80	26	32	N/A	6	26	3	2	21	N/A	121	65	82	84	86	N/A	135.333	66.8846	92.6667	84	94.0952	N/A	122.492	58.475	83.9027	69.6204	73.0171	N/A	28.5046	6.36924	28.7885	47	13.8602	protein_coding	aldehyde dehydrogenase 9, subfamily A1 [Source:MGI Symbol;Acc:MGI:1861622]
ENSMUSG00000027509	Rae1	OK	NotSig	0.210513	0.870805	-10.5	0.874251	73	83.5	45	56	12	18	26	10	9	26	76.5	73	112	91	70	67.5	105.667	85	125.615	106.6	81.3333	91.6538	68.3858	69.8755	96.9661	77.6349	59.5511	70.1224	27.4873	13.4349	16.2694	24.696	18.868	13.4506	protein_coding	ribonucleic acid export 1 [Source:MGI Symbol;Acc:MGI:1913929]
ENSMUSG00000030805	Stx4a	OK	NotSig	0.21024	0.870805	76	1.71028	183	107	28	31	6	6	19	7	7	14	84	65	131	241	199	164	101.167	73.1667	171.263	199	153	158.714	87.7605	54.8201	142.557	160.121	83.271	128.26	24.2534	22.5454	23.4167	43.3979	46.0864	24.9517	protein_coding	syntaxin 4A (placental) [Source:MGI Symbol;Acc:MGI:893577]
ENSMUSG00000030824	Nucb1	OK	NotSig	0.208644	0.870805	-9	0.897727	79	88	57	80	9	28	43	14	15	28	43	76.5	103	71	77	95	56.2222	95.6071	102.884	102.5	104.933	106.071	45.5861	79.8061	90.6119	81.0275	81.5949	96.0985	16.5921	11.0936	6.82759	18.771	19.4646	9.39167	protein_coding	nucleobindin 1 [Source:MGI Symbol;Acc:MGI:97388]
ENSMUSG00000031155	Pim2	OK	NotSig	0.206236	0.870805	22	1.21154	126	104	57	67	5	7	55	4	4	49	88	113	108	100.5	168.5	126	84	112.286	114.836	104.5	187.25	127.816	81.7155	93.8372	91.3741	70.5478	146.081	103.771	9.5289	23.667	11.9536	44.629	69.2259	10.5741	protein_coding	proviral integration site 2 [Source:MGI Symbol;Acc:MGI:97587]
ENSMUSG00000034595	Ppp1r18	OK	NotSig	0.208271	0.870805	12.5	1.18939	78.5	66	80	101	4	25	72	6	14	60	64	50	69	114.5	55.5	77.5	83.25	77.44	91.25	122.667	89.6429	103.85	59.3026	49.3161	63.2895	104.482	60.2868	77.8006	37.0706	14.4673	8.90635	26.1823	22.1916	9.26517	protein_coding	protein phosphatase 1, regulatory subunit 18 [Source:MGI Symbol;Acc:MGI:1923698]
ENSMUSG00000035278	Plekhj1	OK	NotSig	0.210431	0.870805	-1	0.989691	96	97	59	94	14	22	58	8	12	39	74.5	98.5	103.5	69	74	101	80.2857	108.136	129.569	75.5	75.25	117.487	61.9682	79.7301	107.428	62.001	55.6902	94.1556	17.0682	15.7533	10.4604	16.5335	14.8743	13.0062	protein_coding	pleckstrin homology domain containing, family J member 1 [Source:MGI Symbol;Acc:MGI:1925920]
ENSMUSG00000035778	Ggta1	OK	NotSig	0.208078	0.870805	-26	0.786885	96	122	20	28	7	11	10	8	1	11	111	165	131.5	86.5	96	119	94.5714	153	154.8	81	96	116	75.2288	124.681	134.736	54.8647	96	90.6929	22.6041	28.8113	26.5961	22.2582	N/A	22.7512	protein_coding	glycoprotein galactosyltransferase alpha 1, 3 [Source:MGI Symbol;Acc:MGI:95704]
ENSMUSG00000036565	Ttyh3	OK	NotSig	0.208571	0.870805	-21	0.766667	69	90	46	47	1	N/A	46	2	1	43	58	N/A	92.5	31.5	28	74	58	N/A	114.174	31.5	28	94.907	58	N/A	86.7703	27.4226	28	70.7871	N/A	N/A	11.2966	15.5	N/A	11.1395	protein_coding	tweety family member 3 [Source:MGI Symbol;Acc:MGI:1925589]
ENSMUSG00000037331	Larp1	OK	NotSig	0.21023	0.870805	42	1.54545	119	77	39	55	8	7	40	5	9	25	40	48	89	37	73	134	81.25	83	106.6	80.6	88	134.88	52.3273	46.8887	79.6315	54.0331	67.4657	101.156	29.3286	31.7955	11.8542	37.211	20.1873	16.0497	protein_coding	La ribonucleoprotein domain family, member 1 [Source:MGI Symbol;Acc:MGI:1890165]
ENSMUSG00000041765	Ubac2	OK	NotSig	0.210365	0.870805	4.5	1.08333	58.5	54	26	25	3	4	18	5	2	19	60	30.5	60.5	27	45	80	57	30	66.7778	30.8	45	93.2632	56.3994	29.0138	56.1613	25.1132	43.8748	75.6259	5.68624	4.37798	9.17497	9.27577	10	15.2449	protein_coding	ubiquitin associated domain containing 2 [Source:MGI Symbol;Acc:MGI:1916139]
ENSMUSG00000042032	Mat2b	OK	NotSig	0.209286	0.870805	-23	0.755319	71	94	72	68	16	26	26	37	14	21	95	81.5	96.5	65	91	81	107.562	111.231	112.462	86.1622	93.5714	107.048	83.8576	89.9203	95.5078	68.288	82.0759	78.3612	16.9263	14.6753	12.2976	9.83746	12.0031	16.571	protein_coding	methionine adenosyltransferase II, beta [Source:MGI Symbol;Acc:MGI:1913667]
ENSMUSG00000043445	Pgp	OK	NotSig	0.209543	0.870805	-39	0.571429	52	91	31	32	5	20	7	13	5	13	65	94	80	52	42	62	100	113.35	71.5714	68.2308	54.2	85.2308	77.4645	82.2051	60.581	51.4948	45.7115	64.5226	33.1632	18.1924	13.5591	15.6808	15.1275	17.4709	protein_coding	phosphoglycolate phosphatase [Source:MGI Symbol;Acc:MGI:1914328]
ENSMUSG00000047554	Tmem41b	OK	NotSig	0.206559	0.870805	-27	0.704918	64.5	91.5	34	40	11	25	4	15	6	13	81	92	68.5	46	64.5	172	129.091	106.52	75	52.4667	74.6667	160.154	79.1483	77.7355	64.356	39.512	61.6475	135.257	35.9268	14.2026	22.8583	10.4165	20.3612	23.4695	protein_coding	transmembrane protein 41B [Source:MGI Symbol;Acc:MGI:1289225]
ENSMUSG00000051695	Pcbp1	OK	NotSig	0.2089	0.870805	-15	0.831461	74	89	178	200	8	22	170	22	12	144	55.5	114.5	87.5	87	79.5	71.5	99.75	126.273	95.1176	94.6364	83.75	90.25	67.9892	100.474	77.9364	69.7057	72.8075	70.5855	35.0279	17.4876	4.37473	14.3097	12.2228	5.07594	protein_coding	poly(rC) binding protein 1 [Source:MGI Symbol;Acc:MGI:1345635]
ENSMUSG00000053453	Thoc7	OK	NotSig	0.210588	0.870805	20	1.25641	98	78	79	64	15	20	29	22	22	35	50	106	76	92	140	75	72.7333	115.35	93.9655	98.8182	129.318	99.4857	58.7672	87.3277	78.8898	74.8509	110.194	85.4033	13.5761	16.8262	10.5176	15.5633	13.4484	9.76629	protein_coding	THO complex 7 [Source:MGI Symbol;Acc:MGI:1913481]
ENSMUSG00000064357	mt-Atp6	OK	NotSig	0.210474	0.870805	1	1.01639	62	61	1802	1648	38	228	1382	67	92	1643	58.5	60	62	60	59	62	74.5526	65.1974	63.6252	62.9104	71.8587	64.6172	66.0116	62.2663	61.3869	60.8149	64.1066	61.8849	8.03386	1.42508	0.509453	2.08847	4.40913	0.67627	protein_coding	mitochondrially encoded ATP synthase 6 [Source:MGI Symbol;Acc:MGI:99927]
ENSMUSG00000115219	N/A	OK	NotSig	0.209412	0.870805	-29	0.646341	53	82	33	25	7	7	11	14	7	12	82	54	85	49	103	58	83.5714	97.4286	103.909	61.2857	96.4286	78.75	67.1856	70.1798	92.2578	52.6598	87.0579	66.7313	18.6354	28.5205	17.1031	9.97823	15.6842	18.5905	N/A	N/A
ENSMUSG00000019731	Slc35e1	OK	NotSig	0.210821	0.870907	33.5	1.42675	112	78.5	25	38	10	11	17	10	8	7	78.5	35	114	119	81	95	80.6	53.7273	108.882	128	75.875	95.8571	68.794	32.8178	85.5878	98.3067	57.5565	87.1935	12.5912	13.3247	15.7316	25.0191	18.0638	15.7517	protein_coding	solute carrier family 35, member E1 [Source:MGI Symbol;Acc:MGI:2142403]
ENSMUSG00000026179	Pnkd	OK	NotSig	0.211644	0.873447	27.5	1.32934	111	83.5	37	22	1	6	15	1	6	30	132	78	86	147	96	113	132	94.8333	98	147	93.6667	133.7	132	80.1783	83.4406	147	72.6581	106.523	N/A	26.5272	15.9499	N/A	24.8283	16.7496	protein_coding	paroxysmal nonkinesiogenic dyskinesia [Source:MGI Symbol;Acc:MGI:1930773]
ENSMUSG00000053768	Chchd3	OK	NotSig	0.212075	0.874365	-11	0.847222	61	72	75	125	25	57	43	19	20	36	56	70	84	80	52.5	65.5	69.12	81.2281	95.0465	82.3684	59.3	83.7778	59.8757	68.5622	81.9031	67.7142	52.3924	71.1928	7.46867	6.48726	7.93488	11.3496	7.03042	8.85358	protein_coding	coiled-coil-helix-coiled-coil-helix domain containing 3 [Source:MGI Symbol;Acc:MGI:1913325]
ENSMUSG00000036622	Atp13a2	OK	NotSig	0.213057	0.877553	-9	0.913462	95	104	49	53	7	20	26	6	9	34	100	87.5	142	106.5	63	135.5	133.429	114.35	142.808	111.5	51.3333	138.588	89.7511	90.4723	116.315	74.2502	43.2769	105.701	49.8421	17.4828	16.3479	34.9426	9.31844	15.4036	protein_coding	ATPase type 13A2 [Source:MGI Symbol;Acc:MGI:1922022]
ENSMUSG00000039264	Gimap3	OK	NotSig	0.213677	0.879241	3.5	1.0303	119	115.5	123	252	21	72	159	19	28	76	111	92.5	127	171	87.5	127	131.952	139.542	145.258	196.789	110.679	166.737	88.9902	103.151	113.835	156.308	84.0911	129.14	27.1303	13.1815	7.30457	28.9006	17.944	12.4954	protein_coding	GTPase, IMAP family member 3 [Source:MGI Symbol;Acc:MGI:1932723]
ENSMUSG00000024177	Nme4	OK	NotSig	0.214232	0.880663	23.5	1.34559	91.5	68	20	29	8	8	13	7	3	10	74	44	73	82	131	91.5	72.375	65	90.1538	87.1429	128	91.6	61.9057	54.9738	80.2013	72.5381	117.369	83.1235	14.5773	16.3762	14.4003	19.3986	34.9619	12.1282	protein_coding	NME/NM23 nucleoside diphosphate kinase 4 [Source:MGI Symbol;Acc:MGI:1931148]
ENSMUSG00000017485	Top2b	OK	NotSig	0.214531	0.881027	-17	0.841121	90	107	47	63	12	29	22	19	4	24	148	99	98	80	142	97	123.583	126.931	106.773	81.5789	132	99.0833	88.0412	106.773	83.485	68.2644	96.326	82.6541	22.1737	14.0815	12.5217	11.5395	42.4931	11.2818	protein_coding	topoisomerase (DNA) II beta [Source:MGI Symbol;Acc:MGI:98791]
ENSMUSG00000035027	Map2k2	OK	NotSig	0.215173	0.881283	-6	0.903226	56	62	97	121	25	43	53	28	27	42	56	56	80	49.5	42	71.5	65.36	75.7442	85.7736	68.2857	59.6667	76.5952	50.1759	59.5693	75.5011	52.0469	48.2681	67.1809	10.541	9.31443	5.86122	10.6154	8.25795	5.90361	protein_coding	mitogen-activated protein kinase kinase 2 [Source:MGI Symbol;Acc:MGI:1346867]
ENSMUSG00000043207	Zmpste24	OK	NotSig	0.215224	0.881283	15	1.19231	93	78	29	40	8	16	16	5	13	11	89	74	77.5	100	77	98	108.25	74.5625	93.5	112.2	75.6154	137.182	100.534	59.1862	68.324	88.5533	57.587	119.383	15.8517	10.9346	16.4727	32.6288	13.871	24.82	protein_coding	zinc metallopeptidase, STE24 [Source:MGI Symbol;Acc:MGI:1890508]
ENSMUSG00000052337	Immt	OK	NotSig	0.215053	0.881283	-23	0.788991	86	109	35	41	8	7	26	3	8	24	144	91	113.5	111	90.5	76	118.5	114.429	128.385	159	100.875	96	102.036	98.8178	111.508	105.862	85.4692	75.4083	20.8618	27.5377	12.4136	90.4231	19.0248	13.8628	protein_coding	inner membrane protein, mitochondrial [Source:MGI Symbol;Acc:MGI:1923864]
ENSMUSG00000022556	Hsf1	OK	NotSig	0.215716	0.881577	38.5	1.42077	130	91.5	20	20	1	2	17	3	3	14	136	68	84	149	60	141	136	68	115.353	148	59.3333	160.643	136	55.7046	80.263	111.583	56.4433	128.02	N/A	39	23.1823	64.3765	12.7061	25.0342	protein_coding	heat shock factor 1 [Source:MGI Symbol;Acc:MGI:96238]
ENSMUSG00000043008	Klhl6	OK	NotSig	0.215654	0.881577	10.5	1.14	85.5	75	50	75	16	27	32	13	6	31	71	65	103.5	40	130	91	84.9375	92.4074	100.438	73.2308	141.833	120	67.9472	70.2578	85.1402	47.7138	122.392	94.168	14.3534	13.8322	9.55533	23.3076	30.7911	15.3484	protein_coding	kelch-like 6 [Source:MGI Symbol;Acc:MGI:2686922]
ENSMUSG00000028322	Exosc3	OK	NotSig	0.21677	0.882083	-23.5	0.684564	51	74.5	50	66	16	33	17	16	15	19	111.5	67	108	67.5	40	112	122.625	86.7273	92.5882	85.0625	55.4	113.526	84.6646	69.1026	71.9174	58.2371	43.195	91.8071	24.743	11.2221	12.6031	16.9124	10.7313	14.9497	protein_coding	exosome component 3 [Source:MGI Symbol;Acc:MGI:1913612]
ENSMUSG00000029152	Ociad1	OK	NotSig	0.217102	0.882083	5.5	1.07006	84	78.5	117	152	25	48	79	22	22	73	69	71.5	89	78	59	98	82.44	86.2083	98.8101	97.7273	99.7273	105.671	71.2619	63.6384	82.681	70.5526	67.6619	82.9244	8.81742	8.81372	6.25961	16.0761	20.177	8.04175	protein_coding	OCIA domain containing 1 [Source:MGI Symbol;Acc:MGI:1915345]
ENSMUSG00000030541	Idh2	OK	NotSig	0.216533	0.882083	-9	0.891566	74	83	43	59	12	23	24	5	10	28	65	77	106	60	57.5	84	73.6667	95	118.458	80.6	63.2	104.321	60.5343	64.3972	106.197	51.1621	52.9169	88.3468	14.7773	18.571	11.3874	27.9421	11.8404	10.8214	protein_coding	isocitrate dehydrogenase 2 (NADP+), mitochondrial [Source:MGI Symbol;Acc:MGI:96414]
ENSMUSG00000036835	Psenen	OK	NotSig	0.217018	0.882083	-14	0.83908	73	87	107	119	14	41	64	28	22	57	71.5	80	91.5	71	70.5	80	98.5	103.805	96.5156	92.75	79.0909	92.3684	72.8982	85.8247	84.1606	69.2437	68.7222	78.1483	18.9411	9.83654	5.72909	16.4474	9.89532	7.02496	protein_coding	presenilin enhancer gamma secretase subunit [Source:MGI Symbol;Acc:MGI:1913590]
ENSMUSG00000038848	Ythdf1	OK	NotSig	0.216442	0.882083	14	1.16766	97.5	83.5	36	40	6	13	21	9	8	19	73.5	63	118	86	173	84	75.8333	82.6154	111.619	94.4444	197.625	89.2632	64.0786	57.8039	86.4726	78.7534	153.086	71.0858	18.9339	19.2669	15.1639	18.9466	50.1683	10.8853	protein_coding	YTH domain family 1 [Source:MGI Symbol;Acc:MGI:1917431]
ENSMUSG00000062203	Gspt1	OK	NotSig	0.216457	0.882083	-2.5	0.969697	80	82.5	39	46	1	3	42	2	1	36	152	81	82.5	58	34	80.5	152	73	91.3333	58	34	117.028	152	69.166	75.7157	52.8015	34	88.89	N/A	15.5349	8.35282	24	N/A	15.0619	protein_coding	G1 to S phase transition 1 [Source:MGI Symbol;Acc:MGI:1316728]
ENSMUSG00000014633	Cmc2	OK	NotSig	0.21756	0.882231	-17	0.839623	89	106	27	33	3	12	18	7	6	14	105	59	115.5	86	60	108.5	201.667	79.8333	116.833	105.143	65.8333	116.643	160.937	69.7812	108.985	85.3926	60.413	111.035	99.6817	12.1648	10.1177	25.4469	11.7712	10.7686	protein_coding	COX assembly mitochondrial protein 2 [Source:MGI Symbol;Acc:MGI:1913781]
ENSMUSG00000033499	Larp4b	OK	NotSig	0.217468	0.882231	28.5	1.32386	116.5	88	22	32	8	17	7	10	4	8	80.5	94	90	94.5	143	101.5	66.5	106.941	118.286	108.6	145.75	105.25	49.1186	83.0301	98.776	85.2	143.914	87.1949	14.9164	16.8829	28.1473	23.1614	13.4683	18.8346	protein_coding	La ribonucleoprotein domain family, member 4B [Source:MGI Symbol;Acc:MGI:106330]
ENSMUSG00000020056	Washc3	OK	NotSig	0.218385	0.88368	-22.5	0.676259	47	69.5	23	48	9	18	21	7	4	12	43	74	82	73	22	52	58.4444	104	94.2381	96.5714	39.75	59.5	47.413	76.007	75.132	75.4601	30.5891	48.022	13.6586	21.6472	14.0148	28.2682	18.7811	11.3575	protein_coding	WASH complex subunit 3 [Source:MGI Symbol;Acc:MGI:1914532]
ENSMUSG00000024217	Snrpc	OK	NotSig	0.218549	0.88368	-11	0.880435	81	92	69	75	7	19	49	10	8	51	62	93	92	73	96	81	79.7143	84.7895	100.061	71.8	91.75	85.5882	64.7127	69.8151	87.3083	61.7701	73.966	71.0492	22.821	9.37259	7.16256	12.0994	20.0542	7.00841	protein_coding	U1 small nuclear ribonucleoprotein C [Source:MGI Symbol;Acc:MGI:109489]
ENSMUSG00000066357	Wdr6	OK	NotSig	0.218531	0.88368	-12	0.88	88	100	58	61	12	20	29	13	14	31	85.5	100.5	107	64	88	114	113.417	121.75	129.31	77.4615	115.429	113.484	85.3596	95.0434	105.227	64.5887	96.8517	88.6959	27.0679	18.1815	14.9186	14.6031	19.9845	13.4338	protein_coding	WD repeat domain 6 [Source:MGI Symbol;Acc:MGI:1930140]
ENSMUSG00000052459	Atp6v1a	OK	NotSig	0.218898	0.88388	-42	0.65	78	120	26	35	10	14	11	8	3	15	133.5	124	111	63	162	89	121.7	131.071	105.273	66.125	135.667	98.9333	91.362	107.36	87.4576	49.879	121.603	83.2429	22.055	18.7884	17.3017	14.8666	38.4115	14.7908	protein_coding	ATPase, H+ transporting, lysosomal V1 subunit A [Source:MGI Symbol;Acc:MGI:1201780]
ENSMUSG00000062234	Gak	OK	NotSig	0.21902	0.88388	30	1.31915	124	94	29	36	5	15	16	6	2	21	96	105	82.5	124.5	127	124	151.4	122.933	94.625	150.667	127	130.143	117.525	109.577	81.6213	133.631	116.743	106.175	55.3657	15.1477	13.236	32.3313	50	17.4583	protein_coding	cyclin G associated kinase [Source:MGI Symbol;Acc:MGI:2442153]
ENSMUSG00000004530	Coro1c	OK	NotSig	0.219797	0.886104	34.5	1.5	103.5	69	24	23	2	7	14	3	8	13	59	45	87	59	63	133	59	66.8571	92.4286	69.3333	91.25	113.615	58.1464	44.3989	77.6544	64.8383	66.071	82.7282	10	24.4262	14.6564	18.3515	27.5349	15.8856	protein_coding	coronin, actin binding protein 1C [Source:MGI Symbol;Acc:MGI:1345964]
ENSMUSG00000078853	Igtp	OK	NotSig	0.219994	0.886104	-40	0.65812	77	117	23	34	7	13	14	3	9	11	123	138	72.5	88	66	77	131.143	127.231	86.2143	121.333	82.8889	82.4545	103.331	113.753	61.0753	81.0398	68.3949	70.1692	35.0472	16.1286	14.2486	67.8953	16.8798	13.6584	protein_coding	interferon gamma induced GTPase [Source:MGI Symbol;Acc:MGI:107729]
ENSMUSG00000022110	Sucla2	OK	NotSig	0.221222	0.886276	15	1.2459	76	61	38	54	11	16	27	14	9	15	52	63.5	60	73.5	55	92	65.0909	72.5625	89.9259	98.3571	62.7778	111.267	55.9905	56.8454	64.0866	78.4851	42.0396	98.3647	12.0849	12.6675	14.5795	20.2752	16.1579	13.6429	protein_coding	succinate-Coenzyme A ligase, ADP-forming, beta subunit [Source:MGI Symbol;Acc:MGI:1306775]
ENSMUSG00000023118	Sympk	OK	NotSig	0.22215	0.886276	-3	0.963855	80	83	32	37	4	12	21	4	9	19	59	63.5	109	37.5	124	81	109.5	79.75	137.476	37.25	106.778	101.579	78.1285	46.0935	115.111	27.1297	93.9723	82.578	57.7184	22.0393	16.8313	14.2675	17.6932	14.244	protein_coding	symplekin [Source:MGI Symbol;Acc:MGI:1915438]
ENSMUSG00000026965	Anapc2	OK	NotSig	0.221466	0.886276	-54.5	0.56917	72	126.5	34	26	2	9	15	2	5	27	107	162	87	130.5	81	61	107	163.667	128.333	130.5	127.4	97.2222	95.6295	152.35	84.6266	129.8	101.187	72.7407	48	21.0515	29.3929	13.5	41.6745	15.1766	protein_coding	anaphase promoting complex subunit 2 [Source:MGI Symbol;Acc:MGI:2139135]
ENSMUSG00000028180	Zranb2	OK	NotSig	0.221916	0.886276	-42	0.688889	93	135	54	65	16	18	31	15	11	28	65	243	135	93	68	96	118.125	213.778	143.806	95	117.636	148.5	81.0339	170.676	95.0652	69.1683	77.2299	98.3272	30.5038	26.3459	20.1333	17.4266	31.2539	26.094	protein_coding	zinc finger, RAN-binding domain containing 2 [Source:MGI Symbol;Acc:MGI:1858211]
ENSMUSG00000029131	Dnajb6	OK	NotSig	0.222086	0.886276	-2	0.974522	76.5	78.5	72	100	19	43	38	25	17	30	89	81	58	73	59	79	109.632	103.953	76.3947	79.04	74.0588	88.5	75.2673	74.3444	62.9093	65.943	63.5832	72.3332	19.6182	12.2557	7.80283	10.4824	10.8636	9.65672	protein_coding	DnaJ heat shock protein family (Hsp40) member B6 [Source:MGI Symbol;Acc:MGI:1344381]
ENSMUSG00000035171	1110059E24Rik	OK	NotSig	0.220393	0.886276	10	1.12821	88	78	36	32	13	11	8	10	17	9	99	71	61	65.5	91	99	105.231	105.818	83.875	76	77.6471	91.8889	86.8751	81.0575	73.8903	64.3511	57.2164	72.4759	22.8263	26.0743	19.1455	13.918	11.856	18.9872	protein_coding	RIKEN cDNA 1110059E24 gene [Source:MGI Symbol;Acc:MGI:1913456]
ENSMUSG00000037266	Rsrp1	OK	NotSig	0.221981	0.886276	-14	0.944664	239	253	50	83	19	24	40	13	14	23	274	138	278.5	158	133	287	265.053	175.708	271.525	190.308	161.357	259.957	179.534	119.427	234.989	114.772	112.846	224.337	37.2597	27.1087	17.7616	39.4355	31.763	24.0529	protein_coding	arginine/serine rich protein 1 [Source:MGI Symbol;Acc:MGI:106498]
ENSMUSG00000037649	H2-DMa	OK	NotSig	0.222118	0.886276	-4	0.944444	68	72	511	571	115	321	135	214	142	155	71	70	76	62.5	72	70	86.7043	89.8847	83.8593	76.3551	85.9648	84.3613	66.9295	70.2464	71.7091	64.1747	72.7151	70.4653	5.72204	4.14713	3.85193	3.13318	4.2108	4.34551	protein_coding	histocompatibility 2, class II, locus DMa [Source:MGI Symbol;Acc:MGI:95921]
ENSMUSG00000055024	Ep300	OK	NotSig	0.2206	0.886276	-31	0.683673	67	98	21	27	5	7	15	7	6	8	99	92	98	65	93.5	34	113	119.714	113	106.571	97.3333	57.875	105.005	66.9195	66.585	59.8108	90.2627	41.3576	21.3284	49.8902	25.5207	44.4216	16.7604	20.3921	protein_coding	E1A binding protein p300 [Source:MGI Symbol;Acc:MGI:1276116]
ENSMUSG00000075033	Nxpe3	OK	NotSig	0.220994	0.886276	-12	0.886256	93.5	105.5	30	38	6	6	26	6	6	18	94.5	69	121.5	30	71.5	105	97.6667	97.6667	119.962	53.8333	64.3333	113.333	81.1408	58.3977	103.055	37.8515	55.9051	91.1089	22.2121	35.8931	11.7242	19.8686	13.3258	15.1446	protein_coding	neurexophilin and PC-esterase domain family, member 3 [Source:MGI Symbol;Acc:MGI:2686598]
ENSMUSG00000020232	Hmg20b	OK	NotSig	0.2259	0.887112	19	1.21348	108	89	21	37	2	5	30	N/A	1	20	218	76	87.5	N/A	286	105	218	74.6	119.9	N/A	286	141.3	216.062	67.6874	92.5587	N/A	286	90.88	29	14.5794	15.3006	N/A	N/A	28.1041	protein_coding	high mobility group 20B [Source:MGI Symbol;Acc:MGI:1341190]
ENSMUSG00000020423	Btg2	OK	NotSig	0.223329	0.887112	10.5	1.13291	89.5	79	78	99	26	24	49	25	19	34	51	84.5	81	89	82	92	82.8462	95.3333	102.776	103.88	109.632	112.147	56.5043	73.7763	75.2045	81.3396	77.7159	89.3561	15.3336	11.8766	12.495	13.9498	18.8852	11.7507	protein_coding	B cell translocation gene 2, anti-proliferative [Source:MGI Symbol;Acc:MGI:108384]
ENSMUSG00000021707	Dhfr	OK	NotSig	0.222612	0.887112	-21	0.730769	57	78	29	30	10	12	8	11	6	12	86.5	68	82.5	60	37.5	93.5	110.4	94	94	90.5455	40.6667	101.25	88.1705	80.7551	77.9657	69.527	39.391	81.0019	23.2734	17.3747	19.0544	21.1795	4.63801	18.1184	protein_coding	dihydrofolate reductase [Source:MGI Symbol;Acc:MGI:94890]
ENSMUSG00000024143	Rhoq	OK	NotSig	0.22622	0.887112	-49.5	0.617761	80	129.5	21	30	5	13	12	7	5	9	164	110	129.5	117	86	40	174	123.923	125.833	114.857	99.8	99.2222	145.034	75.6363	110.081	80.4816	57.348	52.5092	47.1593	31.8767	18.2171	34.9581	42.2769	36.4965	protein_coding	ras homolog family member Q [Source:MGI Symbol;Acc:MGI:1931553]
ENSMUSG00000024339	Tap2	OK	NotSig	0.224351	0.887112	-13	0.858696	79	92	102	141	25	54	62	25	26	51	91	84.5	108	106	67	84	106.36	94.3148	118.113	100.52	85.6538	101.078	76.1577	66.1867	84.1303	60.9157	58.8594	67.453	18.2937	9.43409	9.57553	17.4196	13.9953	10.1435	protein_coding	transporter 2, ATP-binding cassette, sub-family B (MDR/TAP) [Source:MGI Symbol;Acc:MGI:98484]
ENSMUSG00000024660	Incenp	OK	NotSig	0.222865	0.887112	11.5	1.14286	92	80.5	22	26	3	6	17	6	4	12	67	55	92	34.5	99.5	120	78.3333	59.1667	108	78.6667	105	133.333	47.3054	52.7398	93.2535	43.602	95.3279	88.8512	43.0981	12.5258	13.9051	36.4149	25.7326	27.2036	protein_coding	inner centromere protein [Source:MGI Symbol;Acc:MGI:1313288]
ENSMUSG00000026377	Nifk	OK	NotSig	0.224267	0.887112	-1	0.989362	93	94	60	92	22	44	26	16	18	26	107.5	75.5	110	87	66	108.5	108.727	99.3864	111	101.125	80.6111	104.846	93.389	83.0321	96.5313	79.2559	71.3854	94.5843	12.55	8.69991	10.3978	16.8834	9.74986	8.83049	protein_coding	nucleolar protein interacting with the FHA domain of MKI67 [Source:MGI Symbol;Acc:MGI:1915199]
ENSMUSG00000027502	Rtfdc1	OK	NotSig	0.225534	0.887112	-2	0.972973	72	74	52	71	8	25	38	18	11	23	86.5	58	74	37.5	82	109	76.5	87.44	78.8421	49.2778	85.8182	116.043	56.8463	62.3049	68.8441	39.2581	80.7995	96.5804	17.4602	16.2893	6.8945	7.92852	9.71767	14.8261	protein_coding	replication termination factor 2 domain containing 1 [Source:MGI Symbol;Acc:MGI:1913654]
ENSMUSG00000028821	Syf2	OK	NotSig	0.22346	0.887112	17	1.24286	87	70	40	64	14	29	21	12	5	23	47	92	79	63	86	102	54.3571	99.2414	90.2381	78.6667	90.2	108.913	39.262	82.4712	75.3085	59.7868	80.0333	84.8488	13.636	10.7346	11.6435	15.8336	20.6964	13.7896	protein_coding	SYF2 homolog, RNA splicing factor (S. cerevisiae) [Source:MGI Symbol;Acc:MGI:1915842]
ENSMUSG00000031532	Saraf	OK	NotSig	0.224751	0.887112	-19	0.79235	72.5	91.5	30	32	3	12	17	10	15	5	45	91.5	123	79.5	64	77	36.6667	79.0833	114.588	93	91.2667	123.8	32.3165	71.9289	96.7526	74.6809	78.038	100.266	10.9291	9.07248	15.576	19.8947	13.1737	40.746	protein_coding	store-operated calcium entry-associated regulatory factor [Source:MGI Symbol;Acc:MGI:1915137]
ENSMUSG00000032604	Qars	OK	NotSig	0.225523	0.887112	11.5	1.20354	68	56.5	83	78	11	28	39	18	14	51	44	43.5	59	74.5	49	69	58.9091	79.7857	70.8974	83.0556	65.0714	89.6471	46.5066	54.8813	57.0375	69.2052	53.1098	72.9278	13.0297	15.4662	8.12568	10.8388	11.8764	8.35139	protein_coding	glutaminyl-tRNA synthetase [Source:MGI Symbol;Acc:MGI:1915851]
ENSMUSG00000035885	Cox8a	OK	NotSig	0.224064	0.887112	-6.5	0.91875	73.5	80	496	543	58	218	267	128	113	255	76.5	79.5	80	68	72	77	90.3276	91.656	89.8015	80.8594	86.5929	87.9216	74.0493	72.7775	78.4476	65.9644	72.8169	74.4423	8.05157	3.90551	2.89623	4.78269	4.95977	3.15217	protein_coding	cytochrome c oxidase subunit VIIIa [Source:MGI Symbol;Acc:MGI:105959]
ENSMUSG00000039997	Ifi203	OK	NotSig	0.225804	0.887112	-43	0.619469	70	113	41	61	9	24	28	10	8	23	104	94	127.5	84	181.5	57	133.444	139.5	145.179	106.4	170.75	92	110.594	99.9361	114.209	58.6047	134.503	65.6478	28.1514	29.2106	16.3882	31.8469	38.5472	16.4326	protein_coding	interferon activated gene 203 [Source:MGI Symbol;Acc:MGI:96428]
ENSMUSG00000040029	Ipo8	OK	NotSig	0.226102	0.887112	46	1.46	146	100	22	20	7	7	6	6	5	11	71	104	135	130.5	153	139	104.143	117.429	121	127.667	147.6	151.909	87.8537	84.4896	93.089	86.649	136.124	124.767	24.1044	27.2981	31.9458	41.2316	24.7722	23.1314	protein_coding	importin 8 [Source:MGI Symbol;Acc:MGI:2444611]
ENSMUSG00000040520	Manea	OK	NotSig	0.225584	0.887112	19.5	1.26	94.5	75	48	43	11	21	11	16	15	17	70	75	92	98	147	74	96.6364	93.6667	91.8182	102.875	139.733	82.2353	77.1	73.7229	78.0312	65.4366	126.245	73.1519	22.804	14.7921	14.0245	22.5309	14.5479	12.036	protein_coding	mannosidase, endo-alpha [Source:MGI Symbol;Acc:MGI:2444484]
ENSMUSG00000046573	Lyrm4	OK	NotSig	0.226317	0.887112	-29	0.718447	74	103	21	28	3	13	12	3	3	15	88	95	118.5	33	59	99	92.3333	118.462	100.583	37.6667	55	96	90.3388	91.3431	82.8973	35.9165	51.8893	75.1483	13.7396	28.3774	16.0607	8.41295	12.2882	13.3091	protein_coding	LYR motif containing 4 [Source:MGI Symbol;Acc:MGI:2683538]
ENSMUSG00000053560	Ier2	OK	NotSig	0.223728	0.887112	-28.5	0.681564	61	89.5	31	38	3	9	26	4	4	23	37	97	89.5	56.5	100.5	55	112	104.889	110.538	94.25	96.5	85.5652	66.8383	78.5242	86.0165	65.3791	72.8465	64.4249	78.526	27.9083	13.8076	49.2178	31.5502	12.5265	protein_coding	immediate early response 2 [Source:MGI Symbol;Acc:MGI:104815]
ENSMUSG00000066724	Gm10175	OK	NotSig	0.226576	0.887112	-7	0.9	63	70	57	91	23	28	40	20	9	28	66	68.5	73.5	53	55	88	95.0435	94.1786	81.725	59.65	64.2222	92.5357	66.4707	72.1645	74.7411	47.9977	57.1894	80.0332	17.5736	13.7294	5.57317	8.87079	11.1115	9.74537	transcribed_processed_pseudogene	predicted gene 10175 [Source:MGI Symbol;Acc:MGI:3704287]
ENSMUSG00000068220	Lgals1	OK	NotSig	0.226591	0.887112	-6	0.898305	53	59	101	99	17	43	39	39	20	42	52	57	74	50	34	57	62.3529	74.9535	84.2821	64.5128	54.45	77.6429	50.9545	57.5345	73.5926	47.8946	40.0771	67.7491	10.296	7.88806	7.37852	7.15586	11.3199	7.34616	protein_coding	lectin, galactose binding, soluble 1 [Source:MGI Symbol;Acc:MGI:96777]
ENSMUSG00000075284	Wipf1	OK	NotSig	0.223746	0.887112	-14.5	0.861905	90.5	105	70	97	15	33	49	21	17	32	105	104	106	87	119	82	114.533	114.788	109.02	113.238	115.471	82.4062	101.106	87.271	88.3819	82.1229	98.5986	61.1918	15.3368	14.555	9.55451	17.1307	12.9138	9.55342	protein_coding	WAS/WASL interacting protein family, member 1 [Source:MGI Symbol;Acc:MGI:2178801]
ENSMUSG00000021824	Ap3m1	OK	NotSig	0.227257	0.888532	3	1.03158	98	95	29	21	4	10	7	10	4	15	138	87.5	95	83	174.5	155	117.75	81.7	108.571	85.1	166.75	133.8	84.1677	66.8865	87.2874	71.2124	159.975	92.1689	38.694	13.7704	23.6511	14.0289	25.5388	23.4692	protein_coding	adaptor-related protein complex 3, mu 1 subunit [Source:MGI Symbol;Acc:MGI:1929212]
ENSMUSG00000026568	Mpc2	OK	NotSig	0.227378	0.888532	10	1.16667	70	60	55	79	21	29	29	20	14	21	42	60	70	61	78	71	48.9048	78.2414	95.2069	88.15	93.2857	85.4762	41.7563	58.9803	74.578	65.7961	78.0703	69.996	6.50271	11.8228	12.9655	17.3992	15.1753	12.8082	protein_coding	mitochondrial pyruvate carrier 2 [Source:MGI Symbol;Acc:MGI:1917706]
ENSMUSG00000024387	Csnk2b	OK	NotSig	0.227744	0.888807	16	1.23529	84	68	72	81	4	5	72	5	2	65	69	55	69.5	102	79	83	106.5	57.8	81.6528	112.6	79	92.3538	86.7401	52.655	68.3971	91.502	69.7997	75.4669	44.0691	12.6862	6.24541	36.6027	37	6.90434	protein_coding	casein kinase 2, beta polypeptide [Source:MGI Symbol;Acc:MGI:88548]
ENSMUSG00000044573	Acp1	OK	NotSig	0.228076	0.888807	-2	0.972603	71	73	47	88	18	44	26	24	10	13	46.5	81.5	86	70.5	87.5	97	59.5556	87.0909	91.8846	96.4167	81.5	95.3077	51.3758	72.5773	77.1587	72.9176	65.7452	83.6306	8.79848	7.55493	9.61574	18.4892	14.8558	13.689	protein_coding	acid phosphatase 1, soluble [Source:MGI Symbol;Acc:MGI:87881]
ENSMUSG00000048755	Mcat	OK	NotSig	0.228296	0.888807	46	1.5509	129.5	83.5	22	28	5	11	12	4	7	11	71	77	129	146.5	107	135	78.4	76.8182	119	128	102.714	123.909	48.2705	64.7746	87.773	99.0943	96.0948	104.982	25.1249	11.9991	22.9766	37.0563	14.6315	17.517	protein_coding	malonyl CoA:ACP acyltransferase (mitochondrial) [Source:MGI Symbol;Acc:MGI:2388651]
ENSMUSG00000051518	Rps19bp1	OK	NotSig	0.228172	0.888807	13	1.15294	98	85	23	33	6	13	14	9	7	7	63.5	108	92	102	88	72	73.6667	96.4615	106.786	111.556	137.714	94	68.4371	87.488	94.6477	88.4058	114.077	72.5325	13.6325	11.048	14.4078	24.1322	36.4219	25.3997	protein_coding	ribosomal protein S19 binding protein 1 [Source:MGI Symbol;Acc:MGI:1913788]
ENSMUSG00000001280	Sp1	OK	NotSig	0.231779	0.888853	5	1.07246	74	69	21	33	7	10	16	5	7	9	39	64.5	96.5	136	74	67	57.1429	88.5	96.875	128.8	82.1429	120.556	40.5123	62.8034	64.5563	90.6559	71.4262	85.8391	21.0582	19.4738	17.6555	43.4447	17.606	35.3086	protein_coding	trans-acting transcription factor 1 [Source:MGI Symbol;Acc:MGI:98372]
ENSMUSG00000002107	Celf2	OK	NotSig	0.230937	0.888853	-24	0.727273	64	88	33	45	9	21	15	11	7	15	70	95	116	43	140	66	72.3333	100.286	129.867	67	121	71.6667	67.2249	75.3426	99.1337	49.9023	83.6893	54.3115	9.79229	16.616	24.3932	17.3577	26.831	12.6268	protein_coding	CUGBP, Elav-like family member 2 [Source:MGI Symbol;Acc:MGI:1338822]
ENSMUSG00000005371	Fbxo11	OK	NotSig	0.231709	0.888853	11.5	1.10314	123	111.5	30	40	2	11	27	8	4	18	134.5	107	116	51.5	84.5	175	134.5	120.273	118.63	112.125	88.5	173.833	87.0862	102.166	82.8169	60.8177	67.3391	111.318	102.5	19.3518	14.7086	50.1318	32.6815	29.5272	protein_coding	F-box protein 11 [Source:MGI Symbol;Acc:MGI:2147134]
ENSMUSG00000007415	Gatad1	OK	NotSig	0.231872	0.888853	27	1.46552	85	58	31	44	7	14	23	6	5	20	35	39	99	81.5	129	80	43.4286	47.5	104.217	111.333	119.4	91.05	41.3327	39.2908	77.5321	85.9588	88.4378	75.602	5.78527	8.04162	18.3735	36.0672	40.9397	11.1186	protein_coding	GATA zinc finger domain containing 1 [Source:MGI Symbol;Acc:MGI:1914460]
ENSMUSG00000008348	Ubc	OK	NotSig	0.230225	0.888853	-3	0.962025	76	79	449	539	106	207	226	135	110	204	75	78	84.5	76	77.5	76.5	94.1132	91.1063	95.7876	84.5556	91.4182	90.5245	70.3131	70.5166	75.1857	63.8662	69.0762	72.029	6.34012	4.31987	4.00559	4.94655	5.89023	3.83126	protein_coding	ubiquitin C [Source:MGI Symbol;Acc:MGI:98889]
ENSMUSG00000010406	Mrpl52	OK	NotSig	0.232511	0.888853	-4.5	0.926829	57	61.5	150	178	24	69	85	45	22	83	54	52	69	47	59.5	61	82.5417	68.1594	79.2941	66.9556	67.1364	73.988	63.365	54.8871	70.0162	55.8856	53.2798	62.3173	13.9107	6.09846	4.46809	6.14414	9.77214	5.01764	protein_coding	mitochondrial ribosomal protein L52 [Source:MGI Symbol;Acc:MGI:1916086]
ENSMUSG00000012429	Mplkip	OK	NotSig	0.231209	0.888853	-11	0.898148	97	108	36	37	6	11	20	11	5	20	114.5	86	129	98	58	117	147.167	98.1818	125.8	90.9091	88.6	109.9	97.2978	79.9518	85.4499	65.5007	73.8182	87.4531	46.6808	18.2517	25.6727	15.5262	29.3779	13.2128	protein_coding	M-phase specific PLK1 intereacting protein [Source:MGI Symbol;Acc:MGI:1913558]
ENSMUSG00000015176	Nolc1	OK	NotSig	0.236352	0.888853	13	1.14444	103	90	29	55	2	10	43	6	6	17	55.5	120	89	94	117	108	55.5	157.8	86.2326	94.5	124.333	121.176	53.2917	119.528	77.5276	51.855	96.7584	91.5467	15.5	45.3644	5.91045	31.9507	35.0986	18.2715	protein_coding	nucleolar and coiled-body phosphoprotein 1 [Source:MGI Symbol;Acc:MGI:1918019]
ENSMUSG00000015932	Dstn	OK	NotSig	0.229809	0.888853	-7.5	0.890511	61	68.5	43	72	15	28	29	13	13	17	60	67.5	90	48	93	61	87.0667	83.0714	95.6897	58.6154	85.6923	79.7647	62.7612	65.9849	79.2109	50.9927	74.8968	65.4662	19.7517	10.5097	10.8878	9.53303	12.3441	12.499	protein_coding	destrin [Source:MGI Symbol;Acc:MGI:1929270]
ENSMUSG00000018659	Pnpo	OK	NotSig	0.236512	0.888853	-43.5	0.704082	103.5	147	26	23	3	4	16	7	7	12	162	76.5	148.5	110	117	88	147	91.5	151.125	119.286	124	107.667	144.255	82.5547	140.125	83.6451	108.056	83.8745	19.1398	25.2603	13.9239	32.2496	23.7868	23.7118	protein_coding	pyridoxine 5'-phosphate oxidase [Source:MGI Symbol;Acc:MGI:2144151]
ENSMUSG00000020290	Xpo1	OK	NotSig	0.231855	0.888853	36.5	1.61345	96	59.5	89	104	29	49	26	32	21	36	82	49	100.5	88.5	56	136	97.7586	84.0612	121.692	112.75	90.2381	144.083	77.0893	57.0629	89.9842	78.2639	64.954	113.422	12.2159	12.2529	17.8409	14.7204	16.1182	14.3755	protein_coding	exportin 1 [Source:MGI Symbol;Acc:MGI:2144013]
ENSMUSG00000020346	Mgat1	OK	NotSig	0.233361	0.888853	-3.5	0.96729	103.5	107	64	86	23	28	35	17	16	31	62	91.5	127	91	77	121	77.8696	112.607	132.314	76.6471	81.9375	123.903	57.3492	89.6366	105.185	57.1007	65.3586	98.5079	11.1959	12.9147	12.8016	10.8319	12.8972	12.3957	protein_coding	mannoside acetylglucosaminyltransferase 1 [Source:MGI Symbol;Acc:MGI:96973]
ENSMUSG00000020745	Pafah1b1	OK	NotSig	0.229776	0.888853	17	1.24286	87	70	72	90	20	34	36	28	16	28	57	67	77	91.5	85	86.5	69	80.3529	94.8611	103.964	88.0625	94.1071	53.8091	57.9426	67.6332	77.9475	65.0259	72.5232	10.436	10.2754	11.7745	14.6279	14.3092	11.7582	protein_coding	platelet-activating factor acetylhydrolase, isoform 1b, subunit 1 [Source:MGI Symbol;Acc:MGI:109520]
ENSMUSG00000021178	Psmc1	OK	NotSig	0.23561	0.888853	21	1.27632	97	76	85	116	18	63	35	28	20	37	70	72	87	77.5	82	108	85.1667	93.0317	98.5143	91.9643	95.8	117.568	69.5645	74.057	84.8489	73.6089	76.536	101.719	11.7946	7.5981	8.92201	11.5751	13.9213	9.84753	protein_coding	protease (prosome, macropain) 26S subunit, ATPase 1 [Source:MGI Symbol;Acc:MGI:106054]
ENSMUSG00000021892	Sh3bp5	OK	NotSig	0.233576	0.888853	4.5	1.04737	99.5	95	116	138	4	16	118	5	7	104	100	77.5	95.5	51	150	99.5	99	90.9375	107.441	66	142.429	115.404	78.7712	73.1199	83.2444	59.2075	117.751	94.4368	31.4934	14.8227	6.04914	15.1228	30.7245	6.48658	protein_coding	SH3-domain binding protein 5 (BTK-associated) [Source:MGI Symbol;Acc:MGI:1344391]
ENSMUSG00000022194	Pabpn1	OK	NotSig	0.228763	0.888853	1	1.01075	94	93	25	22	N/A	3	19	N/A	3	22	N/A	50	93	N/A	87	96.5	N/A	100.333	96.7895	N/A	92.6667	121.045	N/A	69.8637	85.2867	N/A	78.5931	108.139	N/A	60.0842	10.2705	N/A	34.469	13.0107	protein_coding	poly(A) binding protein, nuclear 1 [Source:MGI Symbol;Acc:MGI:1859158]
ENSMUSG00000022270	Retreg1	OK	NotSig	0.235494	0.888853	-38.5	0.576923	52.5	91	26	52	14	15	23	10	6	10	70.5	126	101	73.5	31	46.5	84.5714	107.733	95.1304	93.1	45.5	83.1	66.752	79.76	75.8806	73.4888	32.7957	64.7534	16.9782	18.4882	11.1924	20.6416	14.7371	19.205	protein_coding	reticulophagy regulator 1 [Source:MGI Symbol;Acc:MGI:1913520]
ENSMUSG00000022906	Parp9	OK	NotSig	0.236575	0.888853	-16	0.836735	82	98	49	63	14	23	26	15	20	14	59.5	118	99.5	84	84	77	88	115.652	99.5385	81.8	90.55	91.9286	72.7299	83.772	79.3203	63.4428	61.9657	70.3484	16.6275	15.8012	11.3868	11.6125	14.5426	15.8632	protein_coding	poly (ADP-ribose) polymerase family, member 9 [Source:MGI Symbol;Acc:MGI:1933117]
ENSMUSG00000025503	Taldo1	OK	NotSig	0.232088	0.888853	-10	0.866667	65	75	152	207	48	98	61	56	43	53	63.5	84	73	63.5	52	73	82.8542	94.4796	83.7213	85.7321	70	85.2075	67.0675	79.8084	72.2613	66.9893	54.9426	73.9937	7.84592	5.51547	5.61468	10.4901	7.8849	6.31947	protein_coding	transaldolase 1 [Source:MGI Symbol;Acc:MGI:1274789]
ENSMUSG00000025580	Eif4a3	OK	NotSig	0.233771	0.888853	-10	0.900498	90.5	100.5	100	144	32	59	53	35	18	47	92.5	110	101	71	99.5	91	100.312	116.22	111.377	97.3714	98.5	100.447	80.9346	91.6905	94.5743	72.9804	80.0972	85.584	9.68209	9.57602	8.38186	12.126	14.4046	7.97375	protein_coding	eukaryotic translation initiation factor 4A3 [Source:MGI Symbol;Acc:MGI:1923731]
ENSMUSG00000027573	Gid8	OK	NotSig	0.235686	0.888853	-54	0.590909	78	132	27	35	9	11	15	8	4	15	133	156	111	100.5	34	78	103.889	132.273	113	102.375	55.25	99.6	83.5807	86.1787	82.5412	87.012	38.4511	81.7265	20.0558	29.0752	18.9696	19.923	28.2411	18.3855	protein_coding	GID complex subunit 8 [Source:MGI Symbol;Acc:MGI:1923675]
ENSMUSG00000027582	Zgpat	OK	NotSig	0.233588	0.888853	2	1.03125	66	64	63	82	20	38	24	20	16	27	64	53	99.5	57.5	68	68	74.55	71.7895	142	89.2	82.3125	83.7778	61.8203	57.7542	99.5035	66.0242	67.2264	67.0736	10.1449	8.63535	20.3792	16.9441	13.3753	11.5998	protein_coding	zinc finger, CCCH-type with G patch domain [Source:MGI Symbol;Acc:MGI:2449939]
ENSMUSG00000028070	Naxe	OK	NotSig	0.234309	0.888853	9.5	1.16964	65.5	56	80	66	10	23	33	26	14	40	40.5	43	66	51	69	79.5	49.3	65.2174	84.4848	63.8077	73.3571	96.4	44.1017	52.2033	69.8654	47.9132	65.0352	77.4294	7.8373	10.0554	9.00801	12.7121	9.41159	10.9706	protein_coding	NAD(P)HX epimerase [Source:MGI Symbol;Acc:MGI:2180167]
ENSMUSG00000029655	N4bp2l2	OK	NotSig	0.236243	0.888853	-38.5	0.643519	69.5	108	34	44	13	21	10	11	10	13	100	111	132.5	117	57.5	60	90.4615	126.762	123.1	108.182	78.4	96.0769	72.5761	99.0485	96.6912	86.8046	49.9632	70.7017	13.9856	18.5136	19.9858	20.2219	21.5629	24.2226	protein_coding	NEDD4 binding protein 2-like 2 [Source:MGI Symbol;Acc:MGI:2687207]
ENSMUSG00000030304	Ergic2	OK	NotSig	0.229694	0.888853	-4.5	0.945455	78	82.5	43	64	17	32	15	15	14	14	88	63.5	106	74	79.5	99	125.294	94.9062	131.067	74.6667	102.5	109.571	84.7875	70.2378	99.1469	64.8418	82.8846	91.088	27.9516	13.1141	26.5858	9.60539	16.3558	17.9984	protein_coding	ERGIC and golgi 2 [Source:MGI Symbol;Acc:MGI:1914706]
ENSMUSG00000030978	Rrm1	OK	NotSig	0.232775	0.888853	3	1.03571	87	84	60	115	33	52	30	20	17	23	93	66.5	109.5	92.5	84	78	116.152	73.9038	113.933	98.4	89	84.6087	89.9154	61.5034	99.2725	86.4657	73.4123	72.2758	13.7381	5.9101	10.1639	10.8007	12.785	9.06798	protein_coding	ribonucleotide reductase M1 [Source:MGI Symbol;Acc:MGI:98180]
ENSMUSG00000032053	Pou2af1	OK	NotSig	0.232248	0.888853	-1	0.989474	94	95	599	747	190	295	262	189	144	266	87.5	90	105.5	78	101	103.5	106.426	107.864	120.882	109.317	114.299	126.872	86.1527	85.6563	100.991	80.3414	94.7231	100.09	5.13107	4.48861	4.49177	6.53532	5.81877	5.3097	protein_coding	POU domain, class 2, associating factor 1 [Source:MGI Symbol;Acc:MGI:105086]
ENSMUSG00000033940	Brk1	OK	NotSig	0.235801	0.888853	-12	0.868132	79	91	99	132	30	49	53	27	25	47	87.5	88	96	55	100	80	95.3333	90.7959	109.226	76.8148	102.56	91.8723	76.4048	78.1447	87.7075	63.0001	84.3358	76.0498	10.562	6.63523	8.93301	9.67993	13.1363	7.67215	protein_coding	BRICK1, SCAR/WAVE actin-nucleating complex subunit [Source:MGI Symbol;Acc:MGI:1915406]
ENSMUSG00000036594	H2-Aa	OK	NotSig	0.230342	0.888853	0	1	73	73	3396	3956	660	1397	1899	948	659	1789	67	72	76	70	70	76	77.4833	83.9542	84.257	82.1424	83.2443	85.3958	62.3962	67.9957	71.0836	68.2377	69.0611	72.8719	1.96738	1.45572	1.09507	1.69135	2.22326	1.11059	protein_coding	histocompatibility 2, class II antigen A, alpha [Source:MGI Symbol;Acc:MGI:95895]
ENSMUSG00000037062	Sh3glb1	OK	NotSig	0.233282	0.888853	4	1.06667	64	60	85	93	16	34	43	19	28	38	79.5	55	57	39	64	72.5	85.6875	82.3235	72	75.8947	97.0714	88.4211	67.0388	62.9585	58.9064	53.9548	73.816	75.2495	12.6197	11.039	6.88652	16.8261	13.9392	8.84324	protein_coding	SH3-domain GRB2-like B1 (endophilin) [Source:MGI Symbol;Acc:MGI:1859730]
ENSMUSG00000038909	Kat7	OK	NotSig	0.232162	0.888853	11.5	1.21296	65.5	54	28	27	3	9	15	6	6	16	53	49	73	64	65	83	44	67.7778	88.5333	88	94.3333	101.625	37.0552	53.709	67.5211	56.4935	69.3478	78.9887	14.8436	18.3354	17.0779	31.88	33.8464	16.3478	protein_coding	K(lysine) acetyltransferase 7 [Source:MGI Symbol;Acc:MGI:2182799]
ENSMUSG00000039483	Asb6	OK	NotSig	0.236052	0.888853	27.5	1.27363	128	100.5	21	26	5	8	13	6	2	13	93	78.5	144	125.5	106.5	145	99.8	102	118.692	146.333	106.5	148.538	73.6663	65.9079	89.5713	103.465	104.307	120.596	33.674	31.8378	21.2142	44.7956	21.5	24.2793	protein_coding	ankyrin repeat and SOCS box-containing 6 [Source:MGI Symbol;Acc:MGI:1919573]
ENSMUSG00000040466	Blvrb	OK	NotSig	0.23534	0.888853	-20	0.74026	57	77	21	34	1	12	21	6	4	11	23	54.5	83	57	32.5	64	23	96.25	124	61.6667	40.5	77.1818	23	68.6486	83.7371	52.4649	36.5974	57.9923	N/A	24.6079	38.1561	16.0014	11.4054	14.0446	protein_coding	biliverdin reductase B (flavin reductase (NADPH)) [Source:MGI Symbol;Acc:MGI:2385271]
ENSMUSG00000042228	Lyn	OK	NotSig	0.232503	0.888853	26	1.325	106	80	40	61	10	14	37	6	4	30	41.5	56.5	89	137	88	102.5	96.1	70.5714	97.5946	127	95.25	107.767	58.2827	54.0076	78.0244	112.142	81.1904	92.5334	31.2138	13.5126	9.89293	25.5343	29.1615	10.5163	protein_coding	LYN proto-oncogene, Src family tyrosine kinase [Source:MGI Symbol;Acc:MGI:96892]
ENSMUSG00000044533	Rps2	OK	NotSig	0.236153	0.888853	0	1	61	61	4147	5046	583	1679	2784	885	616	2646	50	57	65	52	57	64.5	65.6364	70.2359	75.9404	67.1333	68.3182	74.4414	53.8241	58.6269	65.8031	55.3781	56.9043	65.1672	1.87505	1.11856	0.793388	1.55027	1.77878	0.79133	protein_coding	ribosomal protein S2 [Source:MGI Symbol;Acc:MGI:105110]
ENSMUSG00000053801	Grwd1	OK	NotSig	0.229281	0.888853	-25	0.782609	90	115	27	29	2	12	15	7	8	12	75.5	124	95	38	97	107.5	75.5	116.75	106	44.5714	83.625	98.9167	54.2586	86.8497	75.6289	41.484	53.4056	89.2731	52.5	21.1575	18.8687	8.12362	18.552	10.7241	protein_coding	glutamate-rich WD repeat containing 1 [Source:MGI Symbol;Acc:MGI:2141989]
ENSMUSG00000056144	Trim34a	OK	NotSig	0.233289	0.888853	-78.5	0.555241	98	176.5	25	30	4	7	19	3	1	21	178.5	187	135	176	25	98	182	185.143	170.895	159	25	136.667	124.91	130.36	106.992	89.0924	25	89.463	66.9739	53.1003	30.2293	79.2654	N/A	23.8835	protein_coding	tripartite motif-containing 34A [Source:MGI Symbol;Acc:MGI:2137359]
ENSMUSG00000060636	Rpl35a	OK	NotSig	0.235334	0.888853	-2	0.969697	64	66	5731	6394	1065	2665	2664	1960	1270	2501	65	64	66.5	60	64	65	75.1803	75.9846	76.7087	72.6153	75.4472	76.2471	62.4787	63.9086	66.6386	60.4168	63.1897	66.0366	1.44765	0.898979	0.807433	1.01874	1.34667	0.856035	protein_coding	ribosomal protein L35A [Source:MGI Symbol;Acc:MGI:1928894]
ENSMUSG00000071076	Jund	OK	NotSig	0.236205	0.888853	-2	0.975	78	80	611	702	67	189	446	64	72	475	74	75	85	67.5	77	79	86.403	86.8836	92.0717	84.0625	87.5556	87.2063	62.3059	67.2902	76.7507	63.6837	65.1695	69.9864	8.22658	4.64419	2.34544	7.34262	7.15298	2.45221	protein_coding	jun D proto-oncogene [Source:MGI Symbol;Acc:MGI:96648]
ENSMUSG00000015750	Aph1a	OK	NotSig	0.237997	0.892117	3.5	1.04762	77	73.5	57	70	6	27	37	16	12	29	83.5	71	78	62.5	62.5	95	90	85.1852	100.486	80.3125	115.25	114.31	72.9449	66.8881	82.681	61.1201	81.751	96.2591	25.3653	12.4683	9.64269	14.9857	33.242	11.8426	protein_coding	aph1 homolog A, gamma secretase subunit [Source:MGI Symbol;Acc:MGI:2385110]
ENSMUSG00000020328	Nudcd2	OK	NotSig	0.238082	0.892117	-21.5	0.739394	61	82.5	59	82	7	45	30	20	16	23	81	85	86	59.5	52.5	68	103.857	89.4	108	80.5	69.8125	102.783	82.1772	74.1713	85.3095	56.3935	54.0605	81.666	32.3452	8.19198	13.839	14.1629	13.2197	15.1288	protein_coding	NudC domain containing 2 [Source:MGI Symbol;Acc:MGI:1277103]
ENSMUSG00000030727	Rabep2	OK	NotSig	0.238038	0.892117	-12	0.913043	126	138	39	44	7	13	24	11	5	23	122	105	152.5	129	85	126	119.143	195.308	166.958	118	101.2	150.739	107.984	138.377	146.123	90.5178	84.6083	115.736	19.7971	46.2516	16.8276	22.7404	28.0007	21.2447	protein_coding	rabaptin, RAB GTPase binding effector protein 2 [Source:MGI Symbol;Acc:MGI:1917564]
ENSMUSG00000007670	Khsrp	OK	NotSig	0.243116	0.892457	9	1.09184	107	98	50	61	3	6	52	1	1	48	148	141	96	28	22	107	150.333	173.333	120.635	28	22	109.083	67.4348	133.562	86.9629	28	22	85.3709	83.4353	55.1299	12.5543	N/A	N/A	9.24709	protein_coding	KH-type splicing regulatory protein [Source:MGI Symbol;Acc:MGI:1336214]
ENSMUSG00000008730	Hipk1	OK	NotSig	0.238858	0.892457	18	1.2093	104	86	47	47	13	17	17	17	14	16	129	79	84	121	79.5	164.5	112.077	101.706	112.412	130.941	85.8571	171.938	94.0213	71.8773	80.8792	96.7759	64.7911	122.13	16.1517	18.6718	21.8637	21.704	16.9967	32.2614	protein_coding	homeodomain interacting protein kinase 1 [Source:MGI Symbol;Acc:MGI:1314873]
ENSMUSG00000016495	Plgrkt	OK	NotSig	0.241914	0.892457	-27	0.666667	54	81	35	40	7	6	27	10	11	14	84	77	82	48.5	59	59	89	82	94.7037	59.1	80	75.5714	83.0622	77.2685	75.2968	53.5304	54.3318	61.5986	13.4129	12.6148	13.7728	9.01412	29.7376	13.3868	protein_coding	plasminogen receptor, C-terminal lysine transmembrane protein [Source:MGI Symbol;Acc:MGI:1915009]
ENSMUSG00000016921	Srsf6	OK	NotSig	0.238435	0.892457	19	1.18812	120	101	126	141	29	49	63	45	26	55	95	104	100	124	90	118	152.103	139.204	116.873	162.6	124.615	150.673	105.025	108.164	89.219	125.039	98.3554	117.691	23.4729	13.3705	9.75581	17.1832	16.5078	13.3561	protein_coding	serine/arginine-rich splicing factor 6 [Source:MGI Symbol;Acc:MGI:1915246]
ENSMUSG00000018882	Mrpl45	OK	NotSig	0.243217	0.892457	-14	0.837209	72	86	63	61	14	22	25	19	14	30	86.5	87	83	70	73.5	70	123.214	87.3182	84.52	79.9474	76.8571	90.2333	96.3133	74.2985	69.5146	67.005	65.8249	77.2907	26.1419	10.3043	9.72165	11.576	10.8374	8.88557	protein_coding	mitochondrial ribosomal protein L45 [Source:MGI Symbol;Acc:MGI:1914286]
ENSMUSG00000021886	Gpr65	OK	NotSig	0.243165	0.892457	17	1.28333	77	60	27	29	6	13	10	10	4	13	92	60	30.5	85	62.5	81	85.8333	62.8462	60.4	95	71	92.3077	68.1865	44.5655	38.1763	55.8713	67.8383	74.503	22.1531	13.0142	19.1173	25.5726	13.1339	15.8803	protein_coding	G-protein coupled receptor 65 [Source:MGI Symbol;Acc:MGI:108031]
ENSMUSG00000022747	St3gal6	OK	NotSig	0.243281	0.892457	-2	0.977778	88	90	50	46	5	17	24	15	11	24	102	77	87.5	98	76	94.5	146	93.0588	126.208	109.4	82.9091	108.708	122.656	76.9217	96.6922	90.4852	66.87	86.9033	40.6263	14.0769	19.479	18.1446	17.6339	14.5942	protein_coding	ST3 beta-galactoside alpha-2,3-sialyltransferase 6 [Source:MGI Symbol;Acc:MGI:1888707]
ENSMUSG00000022828	Gtf2e1	OK	NotSig	0.242884	0.892457	-21	0.805556	87	108	21	29	7	12	10	7	5	9	83	102.5	149	122	60	86	95.7143	119.25	132.2	112	70	104.222	71.9195	102.755	117.996	102.521	56.5079	76.2954	25.6995	17.0508	18.25	17.095	22.0477	26.935	protein_coding	general transcription factor II E, polypeptide 1 (alpha subunit) [Source:MGI Symbol;Acc:MGI:1921447]
ENSMUSG00000022858	Tra2b	OK	NotSig	0.240955	0.892457	-16	0.843137	86	102	97	150	29	56	65	30	26	41	126	72	123	91.5	55	99	125.31	103.304	126.015	106.667	91.3846	118.439	97.6956	75.2178	105.52	89.1813	65.3069	91.6553	15.1545	11.8117	8.5841	10.3291	15.0777	12.1185	protein_coding	transformer 2 beta homolog (Drosophila) [Source:MGI Symbol;Acc:MGI:106016]
ENSMUSG00000023156	Rpp14	OK	NotSig	0.24102	0.892457	-14	0.864734	89.5	103.5	26	36	8	17	11	5	12	9	92	110	118	76	85.5	126	91	117.176	121.727	81.8	84.25	108	78.716	83.5543	107.936	65.9914	57.9187	86.4918	15.6194	24.4589	16.9883	24.508	19.5813	19.9757	protein_coding	ribonuclease P 14 subunit [Source:MGI Symbol;Acc:MGI:1914303]
ENSMUSG00000023505	Cdca3	OK	NotSig	0.239208	0.892457	6	1.06452	99	93	41	63	26	25	12	23	10	8	59	77	124	94	142	88	98.9615	97.16	126.833	96.6087	173.6	116.25	64.7166	74.4787	115.342	80.0336	112.428	102.629	18.6599	13.1637	16.6855	11.4398	41.9336	21.4241	protein_coding	cell division cycle associated 3 [Source:MGI Symbol;Acc:MGI:1315198]
ENSMUSG00000025260	Hsd17b10	OK	NotSig	0.243214	0.892457	-3	0.954545	63	66	57	84	10	42	32	17	13	27	43.5	59	77	66	78	58	72.5	78.2857	86.1875	85.4706	66.3846	65.1111	55.8932	67.3547	70.9898	65.7532	52.1827	57.3314	21.8135	6.82248	9.94546	20.3235	10.9413	6.63933	protein_coding	hydroxysteroid (17-beta) dehydrogenase 10 [Source:MGI Symbol;Acc:MGI:1333871]
ENSMUSG00000027775	Mfsd1	OK	NotSig	0.24168	0.892457	38	1.51351	112	74	34	38	11	16	11	15	6	13	59	65.5	92	145	76	119	91.3636	92.3125	120.818	158.667	79.3333	124.692	71.1526	64.6381	95.9955	110.925	77.3389	104.96	18.0133	19.841	28.1434	28.8762	7.82162	17.2587	protein_coding	major facilitator superfamily domain containing 1 [Source:MGI Symbol;Acc:MGI:1914118]
ENSMUSG00000028343	Erp44	OK	NotSig	0.241871	0.892457	-11	0.8625	69	80	113	132	24	45	63	29	26	58	71	66	98	65	66.5	78	91.4167	85.7111	106.159	80.1379	89.8077	91.3276	69.5449	70.2227	88.7653	68.9965	74.5914	75.507	15.9486	8.20936	7.47278	8.85331	11.1286	7.4123	protein_coding	endoplasmic reticulum protein 44 [Source:MGI Symbol;Acc:MGI:1923549]
ENSMUSG00000028382	Ptbp3	OK	NotSig	0.242092	0.892457	-7	0.926316	88	95	97	108	25	41	42	26	39	32	76	82	112.5	86	64	103.5	109.72	94.0244	120.738	105.308	82.4615	105	74.9074	76.6569	96.3381	83.2849	64.7287	93.693	18.5832	8.76839	11.5194	15.5146	10.5679	8.00038	protein_coding	polypyrimidine tract binding protein 3 [Source:MGI Symbol;Acc:MGI:1923334]
ENSMUSG00000029034	Ints11	OK	NotSig	0.239575	0.892457	-3	0.9625	77	80	51	57	8	25	24	17	8	26	119.5	70	85	85	49.5	78.5	112.5	89.68	112.167	113.588	64.375	90.8462	97.4551	67.1798	90.4644	78.7026	52.0319	77.9766	18.6327	15.8577	17.212	20.8156	16.7864	10.0979	protein_coding	integrator complex subunit 11 [Source:MGI Symbol;Acc:MGI:1919207]
ENSMUSG00000033543	Gtf2a2	OK	NotSig	0.240357	0.892457	7	1.09091	84	77	51	75	13	27	35	17	10	24	72	70	100	80	186.5	91	107.154	101.37	110.086	100.471	172.3	117.167	79.3263	72.2542	79.8619	78.9492	128.843	80.2649	25.5651	16.1701	14.1507	17.4012	38.5671	20.2099	protein_coding	general transcription factor II A, 2 [Source:MGI Symbol;Acc:MGI:1933289]
ENSMUSG00000034118	Tpst1	OK	NotSig	0.240421	0.892457	16.5	1.20497	97	80.5	30	36	10	15	11	6	9	15	59	104	92	102.5	97	97	67.4	115.867	97.0909	135.833	125.444	106.867	50.2527	81.8479	71.1915	88.6379	107.579	82.8013	14.8834	24.7655	21.7107	50.3941	24.1011	18.0878	protein_coding	protein-tyrosine sulfotransferase 1 [Source:MGI Symbol;Acc:MGI:1298231]
ENSMUSG00000034190	Chmp7	OK	NotSig	0.239291	0.892457	-13	0.858696	79	92	27	29	6	13	10	7	7	13	157.5	66	106.5	73	84	100	159.667	84.9231	121.2	84.4286	93.1429	106.692	142.438	71.8072	98.4658	71.0143	65.4184	88.0343	34.7013	13.6375	23.3689	22.9366	28.9132	17.2145	protein_coding	charged multivesicular body protein 7 [Source:MGI Symbol;Acc:MGI:1913922]
ENSMUSG00000037772	Mrpl23	OK	NotSig	0.241628	0.892457	12	1.14286	96	84	27	37	4	12	21	4	3	20	70.5	71	90	194.5	47	94	120.5	86.6667	94.0952	211	79.3333	111.75	97.7339	69.7432	83.349	187.599	65.7221	88.671	51.1737	15.5414	10.623	57.3425	35.8903	22.0438	protein_coding	mitochondrial ribosomal protein L23 [Source:MGI Symbol;Acc:MGI:1196612]
ENSMUSG00000037787	Apopt1	OK	NotSig	0.24029	0.892457	10.5	1.175	70.5	60	26	33	2	14	17	4	3	19	205	43.5	68	51	93	64	205	50.7143	99.2353	53.25	100.333	82.3158	204.756	39.1946	73.8828	49.3911	98.6785	72.1084	10	9.28571	16.692	11.5857	13.2204	10.526	protein_coding	apoptogenic, mitochondrial 1 [Source:MGI Symbol;Acc:MGI:1915270]
ENSMUSG00000040782	Rfwd2	OK	NotSig	0.242931	0.892457	-31	0.683673	67	98	45	49	10	18	21	14	10	21	113.5	74.5	104	63	69	64	133.7	85	115.762	85.8571	98.8	94.381	116.501	65.5032	94.5182	61.5772	77.6028	60.5795	22.7298	13.6991	15.1519	20.7017	25.6393	18.8849	protein_coding	ring finger and WD repeat domain 2 [Source:MGI Symbol;Acc:MGI:1347046]
ENSMUSG00000046897	Zfp740	OK	NotSig	0.23963	0.892457	37	1.34579	144	107	26	33	4	15	14	6	6	14	134	108	79	117.5	148.5	137.5	145.5	118.467	115.643	113.833	173.833	144.071	107.125	87.652	89.8055	86.6207	167.035	94.8032	54.9629	21.6742	23.2366	26.8296	24.5363	22.5704	protein_coding	zinc finger protein 740 [Source:MGI Symbol;Acc:MGI:1915994]
ENSMUSG00000073481	Marc2	OK	NotSig	0.243247	0.892457	-4	0.9375	60	64	51	61	14	24	23	19	11	21	83	55.5	98	55	57	83	91	68.2917	94.9565	62.4211	75.8182	84.9048	72.6026	52.4207	83.3592	51.5286	68.6413	69.5722	15.8419	10.1198	9.65992	9.20219	11.2078	10.1496	protein_coding	mitochondrial amidoxime reducing component 2 [Source:MGI Symbol;Acc:MGI:1914497]
ENSMUSG00000030759	Far1	OK	NotSig	0.243677	0.893128	-39.5	0.630841	67.5	107	42	67	17	29	21	15	10	17	85	106	147	55	70	79	122.824	115.759	137.381	104.2	114.2	96.3529	91.4545	78.8163	104.773	62.7014	71.3299	59.5661	23.4052	17.2856	17.879	27.4818	40.1192	18.2726	protein_coding	fatty acyl CoA reductase 1 [Source:MGI Symbol;Acc:MGI:1914670]
ENSMUSG00000028931	Kcnab2	OK	NotSig	0.244351	0.894035	29.5	1.34706	114.5	85	34	38	7	10	21	7	3	24	76	87	88	101	120	115.5	104.714	109.4	102.143	123.714	116.667	122.083	86.2465	86.4113	89.6903	99.5362	115.067	102.778	26.0382	24.0722	11.5295	29.1513	13.3832	13.7116	protein_coding	potassium voltage-gated channel, shaker-related subfamily, beta member 2 [Source:MGI Symbol;Acc:MGI:109239]
ENSMUSG00000038429	Usp5	OK	NotSig	0.244199	0.894035	-15	0.845361	82	97	47	59	12	28	19	13	16	18	100.5	87.5	104	84	84.5	73	132.083	112.679	118.895	105.077	99.9375	105	93.3407	87.0267	97.4414	92.8623	80.4296	86.7518	26.2299	15.5428	14.4337	15.4822	16.8445	16.4122	protein_coding	ubiquitin specific peptidase 5 (isopeptidase T) [Source:MGI Symbol;Acc:MGI:1347343]
ENSMUSG00000034868	Myl12b	OK	NotSig	0.244928	0.895364	7	1.07143	105	98	47	72	12	15	45	11	10	26	83.5	97	99	98	91.5	126.5	110.25	109	105.844	108.727	114.8	129.038	96.1348	93.6718	86.8243	82.4596	88.818	110.173	19.4703	17.3323	8.38571	25.0258	28.3011	12.7665	protein_coding	myosin, light chain 12B, regulatory [Source:MGI Symbol;Acc:MGI:107494]
ENSMUSG00000001833	Sept7	OK	NotSig	0.24525	0.895762	-11.5	0.890476	93.5	105	112	151	32	58	61	32	19	61	108.5	109.5	89	99	119	91	106.062	123.241	103.459	119.469	149	108.574	89.2736	93.2857	79.3595	86.8565	106.149	78.8795	9.69681	10.7971	8.60853	13.9779	34.1084	10.1576	protein_coding	septin 7 [Source:MGI Symbol;Acc:MGI:1335094]
ENSMUSG00000020857	Nme2	OK	NotSig	0.247158	0.896479	-4	0.940299	63	67	974	1112	215	531	366	378	259	337	61	66	71	59.5	64	68	73.0186	79.7627	79.5437	69.9339	76.1853	79.0208	62.2052	67.0947	70.4124	59.715	65.4076	69.7287	2.97006	2.19523	2.06932	2.16188	2.87643	2.25984	protein_coding	NME/NM23 nucleoside diphosphate kinase 2 [Source:MGI Symbol;Acc:MGI:97356]
ENSMUSG00000025137	Pcyt2	OK	NotSig	0.2465	0.896479	-37	0.702811	87.5	124.5	22	46	8	17	21	11	6	5	124.5	134	122	70	126	150	142.625	200.824	140.19	115.273	124.667	130.4	112.532	134.668	105.468	73.0052	103.145	113.426	33.5106	41.0094	20.2276	39.8299	30.9243	29.9843	protein_coding	phosphate cytidylyltransferase 2, ethanolamine [Source:MGI Symbol;Acc:MGI:1915921]
[truncated: 12,302 more rows]
