# Supplementary material for: Immunoglobulin expression and the humoral immune response is regulated by the non-canonical poly(A) polymerase TENT5C
Source: Nat Commun. 2020 Apr 27;11:2032. doi: 10.1038/s41467-020-15835-3 (PMC7184606; doi:10.1038/s41467-020-15835-3)
Supplement: Supplementary file 5 — Supplementary Dataset 2 [file 41467_2020_15835_MOESM5_ESM.xlsx]

## Sheet: Supplementary_Dataset2
ensembl_gene_id	gene symbol	baseMean WT	baseMean TENT5C_KO	p.value	adjusted p.value	significance	log2FoldChange
ENSMUSG00000076583	Igkv8-24	533.181	233.881	1.51217e-08	0.00013605	FDR<0.05	-1.18906
ENSMUSG00000094546	Ighv1-26	1003.09	523.188	8.24675e-08	0.00036023	FDR<0.05	-0.967749
ENSMUSG00000105703	Gm43305	383.173	163.777	1.20117e-07	0.00036023	FDR<0.05	-1.26053
ENSMUSG00000106106	CT010467.1	23284.8	10211.9	1.67733e-07	0.000377274	FDR<0.05	-1.19502
ENSMUSG00000076577	Igkv8-30	351.352	167.343	2.76349e-07	0.000497263	FDR<0.05	-1.07617
ENSMUSG00000094117	Igkv3-12	627.606	341.476	3.87253e-07	0.000580685	FDR<0.05	-0.864457
ENSMUSG00000094797	Igkv6-15	835.124	468.827	6.62528e-07	0.000851538	FDR<0.05	-0.819941
ENSMUSG00000094420	Igkv10-96	584.779	309.964	1.10949e-06	0.00124776	FDR<0.05	-0.886291
ENSMUSG00000096464	Ighv2-2	361.441	171.493	3.32156e-06	0.00323084	FDR<0.05	-1.06256
ENSMUSG00000094561	Ighv1-22	491.977	269.699	3.59102e-06	0.00323084	FDR<0.05	-0.913189
ENSMUSG00000095612	Ighv5-4	360.953	186.084	5.82634e-06	0.00476541	FDR<0.05	-0.929725
ENSMUSG00000094335	Igkv1-117	795.574	443.225	7.55378e-06	0.00566344	FDR<0.05	-0.858284
ENSMUSG00000093894	Ighv1-53	626.394	362.199	9.70483e-06	0.00671649	FDR<0.05	-0.902261
ENSMUSG00000076522	Igkv16-104	294.891	150.848	3.28326e-05	0.019693	FDR<0.05	-1.01163
ENSMUSG00000096459	Ighv9-3	633.092	350.11	3.06797e-05	0.019693	FDR<0.05	-0.848628
ENSMUSG00000095630	Igkv6-23	489.066	234.212	3.63321e-05	0.02043	FDR<0.05	-0.94363
ENSMUSG00000026864	Hspa5	12075	9161.82	5.63798e-05	0.0278049	FDR<0.05	-0.389363
ENSMUSG00000096715	Igkv3-4	713.003	383.91	5.47321e-05	0.0278049	FDR<0.05	-0.822883
ENSMUSG00000095130	Ighv1-39	314.566	148.615	5.87189e-05	0.0278049	FDR<0.05	-1.07577
ENSMUSG00000096074	Ighv1-72	268.287	148.263	7.0184e-05	0.0315723	FDR<0.05	-0.920249
ENSMUSG00000094006	Igkv4-59	333.925	181.811	7.82002e-05	0.0335032	FDR<0.05	-0.865442
ENSMUSG00000047180	Neurl3	91.074	220.849	0.000103555	0.0423494	FDR<0.05	1.19838
ENSMUSG00000032383	Ppib	2387.85	1747.18	0.000114902	0.0449466	FDR<0.05	-0.439687
ENSMUSG00000095700	Ighv10-3	279.612	141.955	0.000128871	0.0483105	FDR<0.05	-0.987709
ENSMUSG00000096422	Igkv12-44	450.735	260.183	0.000182681	0.0608733	Not Sig	-0.766089
ENSMUSG00000096349	Gm22513	37262.1	29509.6	0.00017642	0.0608733	Not Sig	-0.409752
ENSMUSG00000076680	Ighv6-6	272.782	126.491	0.000177815	0.0608733	Not Sig	-1.03584
ENSMUSG00000076523	Igkv15-103	221.221	103.483	0.0002328	0.0708981	Not Sig	-1.12014
ENSMUSG00000094433	Igkv5-43	305.274	170.282	0.000244286	0.0708981	Not Sig	-0.847785
ENSMUSG00000076672	Ighv3-6	478.297	280.736	0.00023866	0.0708981	Not Sig	-0.770594
ENSMUSG00000096410	Ighv1-19	232.041	114.439	0.000241275	0.0708981	Not Sig	-0.958098
ENSMUSG00000076563	Igkv5-48	269.297	137.87	0.00031123	0.082743	Not Sig	-0.968262
ENSMUSG00000020048	Hsp90b1	8381.88	6211.22	0.000312689	0.082743	Not Sig	-0.423723
ENSMUSG00000022769	Sdf2l1	1090.79	759.175	0.000303305	0.082743	Not Sig	-0.498802
ENSMUSG00000094356	Igkv8-28	272.002	132.149	0.000346042	0.0889527	Not Sig	-0.930462
ENSMUSG00000096594	Igkv8-19	337.177	204.31	0.000385079	0.0962377	Not Sig	-0.7038
ENSMUSG00000076545	Igkv4-72	198.026	93.8456	0.000461959	0.10661	Not Sig	-1.09337
ENSMUSG00000076576	Igkv6-32	373.719	229.441	0.000452263	0.10661	Not Sig	-0.720593
ENSMUSG00000003814	Calr	8635.77	6899.82	0.000462133	0.10661	Not Sig	-0.318593
ENSMUSG00000076547	Igkv4-70	106.809	46.0846	0.000528805	0.118941	Not Sig	-1.2156
ENSMUSG00000057182	Scn3a	140.327	66.9488	0.00055831	0.122515	Not Sig	-1.0229
ENSMUSG00000022136	Dnajc3	1817.31	1339.29	0.000591164	0.126636	Not Sig	-0.4244
ENSMUSG00000076594	Igkv6-13	157.044	80.3113	0.000614906	0.128658	Not Sig	-0.984088
ENSMUSG00000076609	Igkc	25955.3	13522	0.000751416	0.153648	Not Sig	-0.899853
ENSMUSG00000025823	Pdia4	5579.02	4563.16	0.000839471	0.167838	Not Sig	-0.295327
ENSMUSG00000095007	Igkv12-41	353.516	224.973	0.00103538	0.202506	Not Sig	-0.651463
ENSMUSG00000094194	Ighv5-16	198.109	98.7134	0.00119702	0.229139	Not Sig	-1.02868
ENSMUSG00000076586	Igkv8-21	1915.53	469.012	0.00133582	0.245273	Not Sig	-1.69949
ENSMUSG00000030824	Nucb1	800.763	582.796	0.00132837	0.245273	Not Sig	-0.445671
ENSMUSG00000029581	Fscn1	179.091	293.998	0.00136752	0.246071	Not Sig	0.662463
ENSMUSG00000076540	Igkv4-80	106.188	40.4953	0.00145978	0.257522	Not Sig	-1.43928
ENSMUSG00000076596	Igkv3-10	257.439	156.086	0.00158339	0.269479	Not Sig	-0.708308
ENSMUSG00000076617	Ighm	44920.9	35939.6	0.00158746	0.269479	Not Sig	-0.35347
ENSMUSG00000098814	Igkv19-93	369.988	223.01	0.00168171	0.275096	Not Sig	-0.722757
ENSMUSG00000032575	Manf	1773.41	1300.29	0.00165578	0.275096	Not Sig	-0.439357
ENSMUSG00000076569	Igkv5-39	201.867	109.428	0.00178693	0.286199	Not Sig	-0.838625
ENSMUSG00000094502	Ighv1-69	304.816	164.846	0.0018132	0.286199	Not Sig	-0.828312
ENSMUSG00000094694	Ighv1-9	416.901	237.996	0.00194521	0.301742	Not Sig	-0.762304
ENSMUSG00000095351	Igkv3-2	310.92	179.16	0.00205215	0.312935	Not Sig	-0.707148
ENSMUSG00000020571	Pdia6	3635.48	2774.85	0.00213812	0.320611	Not Sig	-0.376632
ENSMUSG00000032115	Hyou1	2044.1	1573.12	0.00249081	0.367374	Not Sig	-0.3734
ENSMUSG00000095794	Igkv6-17	431.533	281.232	0.00258479	0.37126	Not Sig	-0.578278
ENSMUSG00000095204	Ighv1-52	262.902	152.75	0.00259968	0.37126	Not Sig	-0.815088
ENSMUSG00000076674	Ighv3-8	97.4675	37.208	0.00264207	0.371417	Not Sig	-1.28708
ENSMUSG00000068129	Cst7	444.826	296.842	0.00281929	0.373728	Not Sig	-0.551287
ENSMUSG00000028757	Ddost	1210.17	921.281	0.00282466	0.373728	Not Sig	-0.379547
ENSMUSG00000076695	Ighv1-18	353.264	206.449	0.00275644	0.373728	Not Sig	-0.693475
ENSMUSG00000094652	Ighv1-42	192.728	109.569	0.00278544	0.373728	Not Sig	-0.867064
ENSMUSG00000076614	Ighg1	37400.6	18226.3	0.00298592	0.388967	Not Sig	-0.966074
ENSMUSG00000095583	Ighv14-2	206.252	116.404	0.00303974	0.388967	Not Sig	-0.845312
ENSMUSG00000091383	Hist1h2al	766.694	402.322	0.00306954	0.388967	Not Sig	-4.80902
ENSMUSG00000096515	Igkv14-100	147.076	81.6012	0.00352723	0.440757	Not Sig	-0.823881
ENSMUSG00000076598	Igkv3-7	367.247	228.301	0.00362229	0.446435	Not Sig	-0.632441
ENSMUSG00000076550	Igkv4-63	107.521	52.6082	0.00375397	0.456412	Not Sig	-1.01697
ENSMUSG00000094872	Igkv9-120	297.998	165.625	0.00398593	0.47186	Not Sig	-0.782952
ENSMUSG00000093861	Igkv1-110	782.649	405.305	0.00394618	0.47186	Not Sig	-0.964437
ENSMUSG00000095200	Ighv1-7	211.585	130.155	0.0041208	0.481492	Not Sig	-0.715024
ENSMUSG00000041453	Rpl21	3705.72	4627.3	0.00421522	0.48621	Not Sig	0.325584
ENSMUSG00000095285	Ighv5-9	114.841	55.9655	0.00427783	0.487185	Not Sig	-1.06199
ENSMUSG00000094930	Igkv6-25	170.634	91.4157	0.00436584	0.490993	Not Sig	-0.819464
ENSMUSG00000070372	Capza1	741.337	1027.82	0.00445197	0.494498	Not Sig	0.45093
ENSMUSG00000094787	Ighv1-54	163.865	85.7836	0.00473125	0.519111	Not Sig	-1.07708
ENSMUSG00000002014	Ssr4	1344.69	1006.13	0.00503042	0.545285	Not Sig	-0.401277
ENSMUSG00000040405	Havcr1	459.973	333.016	0.00515391	0.54667	Not Sig	-0.47852
ENSMUSG00000094087	Ighv1-61	128.709	64.1075	0.00516472	0.54667	Not Sig	-0.980188
ENSMUSG00000076556	Igkv4-57	225.201	141.774	0.00567613	0.58032	Not Sig	-0.759905
ENSMUSG00000096833	Igkv4-55	149.97	77.6638	0.0056498	0.58032	Not Sig	-0.906375
ENSMUSG00000035164	Zc3h12c	285.124	186.592	0.00564852	0.58032	Not Sig	-0.59629
ENSMUSG00000076508	Igkv17-127	226.921	137.989	0.00575759	0.582034	Not Sig	-0.680094
ENSMUSG00000048218	Amigo2	516.408	683.08	0.00583115	0.582921	Not Sig	0.392541
ENSMUSG00000105606	Igkv2-109	194.288	102.264	0.00598593	0.591818	Not Sig	-0.833373
ENSMUSG00000003355	Fkbp11	113.326	49.4175	0.00606373	0.592993	Not Sig	-1.1304
ENSMUSG00000076532	Igkv4-91	129.044	72.6977	0.00625877	0.605486	Not Sig	-0.96424
ENSMUSG00000079543	Igkv13-85	110.933	57.567	0.00634754	0.607541	Not Sig	-0.938186
ENSMUSG00000024353	Mzb1	5161.88	4068.7	0.00682872	0.646716	Not Sig	-0.330034
ENSMUSG00000067017	Gm3608	338.415	122.999	0.00696975	0.653197	Not Sig	-3.10689
ENSMUSG00000096632	Igkv9-124	145.865	85.8315	0.00705409	0.654285	Not Sig	-0.791378
ENSMUSG00000076555	Igkv4-57-1	166.733	89.51	0.00728097	0.668437	Not Sig	-0.826556
ENSMUSG00000040462	Os9	1127.44	858.893	0.00741145	0.673543	Not Sig	-0.369437
ENSMUSG00000026490	Cdc42bpa	90.3674	44.1612	0.0075386	0.678248	Not Sig	-1.27912
ENSMUSG00000095519	Ighv1-66	186.076	109.531	0.00772227	0.687894	Not Sig	-0.78449
ENSMUSG00000042817	Flt3	401.016	571.807	0.00813317	0.717393	Not Sig	0.477386
ENSMUSG00000094198	Ighv1-50	200.653	101.337	0.00821595	0.717659	Not Sig	-0.884608
ENSMUSG00000095753	Igkv4-53	153.805	85.4796	0.00910829	0.787955	Not Sig	-0.80767
ENSMUSG00000095565	Ighv2-9-1	150.875	91.3533	0.00927312	0.794574	Not Sig	-0.71692
ENSMUSG00000095335	Igkv3-5	236.707	142.623	0.00997731	0.846847	Not Sig	-0.67307
ENSMUSG00000093896	Ighv1-76	293.526	185.869	0.0101366	0.85233	Not Sig	-0.682131
ENSMUSG00000020964	Sel1l	1750.11	1449.35	0.0103651	0.863468	Not Sig	-0.278728
ENSMUSG00000076731	Ighv8-12	189.582	113.004	0.0105722	0.864709	Not Sig	-0.745839
ENSMUSG00000010095	Slc3a2	1232.32	986.48	0.0105529	0.864709	Not Sig	-0.310333
ENSMUSG00000076580	Igkv8-27	362.394	153.784	0.0106937	0.866769	Not Sig	-1.16188
ENSMUSG00000076549	Igkv4-68	107.307	56.6671	0.0108951	0.875207	Not Sig	-0.867201
ENSMUSG00000034424	Gcsh	242.179	168.076	0.0116226	0.925386	Not Sig	-0.523624
ENSMUSG00000023272	Creld2	875.193	650.451	0.011922	0.940897	Not Sig	-0.414041
ENSMUSG00000027447	Cst3	335.82	235.604	0.0127707	0.997733	Not Sig	-0.500613
ENSMUSG00000068227	Il2rb	205.344	318.861	0.012864	0.997733	Not Sig	0.552811
ENSMUSG00000033845	Mrpl15	298.38	298.202	0.992245	0.999956	Not Sig	-0.00170779
ENSMUSG00000025903	Lypla1	259.256	254.039	0.857166	0.999956	Not Sig	-0.0353841
ENSMUSG00000033813	Tcea1	501.459	496.288	0.925325	0.999956	Not Sig	-0.0142558
ENSMUSG00000033793	Atp6v1h	692.261	679.732	0.842032	0.999956	Not Sig	-0.0270178
ENSMUSG00000025907	Rb1cc1	662.775	659.912	0.963148	0.999956	Not Sig	-0.0060722
ENSMUSG00000051285	Pcmtd1	940.001	868.932	0.370818	0.999956	Not Sig	-0.125841
ENSMUSG00000103509	Gm38372	228.426	211.825	0.568492	0.999956	Not Sig	-0.124494
ENSMUSG00000061024	Rrs1	140.508	155.4	0.526943	0.999956	Not Sig	0.150979
ENSMUSG00000025912	Mybl1	132.241	153.596	0.363665	0.999956	Not Sig	0.219114
ENSMUSG00000045210	Vcpip1	751.164	699.337	0.417396	0.999956	Not Sig	-0.105653
ENSMUSG00000025915	Sgk3	376.376	401.87	0.550265	0.999956	Not Sig	0.0949029
ENSMUSG00000098234	Snhg6	255.576	269.025	0.635381	0.999956	Not Sig	0.0925972
ENSMUSG00000093178	Snord87	125.955	82.4801	0.477878	0.999956	Not Sig	-0.763128
ENSMUSG00000025917	Cops5	346.92	341.652	0.894968	0.999956	Not Sig	-0.0223648
ENSMUSG00000056763	Cspp1	401.083	416.754	0.730748	0.999956	Not Sig	0.0551344
ENSMUSG00000067851	Arfgef1	1541.71	1519.79	0.881348	0.999956	Not Sig	-0.016654
ENSMUSG00000005886	Ncoa2	550.46	563.025	0.82792	0.999956	Not Sig	0.0309908
ENSMUSG00000025935	Tram1	2777.01	2339.37	0.023151	0.999956	Not Sig	-0.241949
ENSMUSG00000025937	Lactb2	519.463	471.745	0.368557	0.999956	Not Sig	-0.142919
ENSMUSG00000025925	Terf1	122.611	123.297	0.983886	0.999956	Not Sig	0.00518871
ENSMUSG00000043716	Rpl7	12989.1	12481.3	0.499071	0.999956	Not Sig	-0.0576795
ENSMUSG00000025920	Stau2	390.109	397.795	0.856411	0.999956	Not Sig	0.0297965
ENSMUSG00000025939	Ube2w	846.33	716.568	0.0780947	0.999956	Not Sig	-0.247905
ENSMUSG00000079658	Eloc	924.175	753.754	0.0242873	0.999956	Not Sig	-0.299688
ENSMUSG00000025940	Tmem70	819.302	717.263	0.192024	0.999956	Not Sig	-0.193711
ENSMUSG00000025779	Ly96	123.293	128.256	0.83703	0.999956	Not Sig	0.0544037
ENSMUSG00000041859	Mcm3	1561.55	1697.44	0.266417	0.999956	Not Sig	0.116545
ENSMUSG00000041779	Tram2	220.443	184.817	0.319861	0.999956	Not Sig	-0.234197
ENSMUSG00000028033	Kcnq5	282.356	274.887	0.904415	0.999956	Not Sig	-0.0221872
ENSMUSG00000026158	Ogfrl1	108.196	120.882	0.554081	0.999956	Not Sig	0.157383
ENSMUSG00000026155	Smap1	195.153	207.363	0.714159	0.999956	Not Sig	0.0838354
ENSMUSG00000073725	Lmbrd1	650.748	591.616	0.305316	0.999956	Not Sig	-0.138295
ENSMUSG00000048874	Phf3	1088.54	1097.36	0.924273	0.999956	Not Sig	0.010786
ENSMUSG00000026134	Prim2	266.709	316.589	0.182845	0.999956	Not Sig	0.242079
ENSMUSG00000042215	Bag2	161.827	170.035	0.84076	0.999956	Not Sig	0.0490514
ENSMUSG00000042197	Zfp451	624.42	634.989	0.841066	0.999956	Not Sig	0.0278377
ENSMUSG00000026131	Dst	253.26	276.053	0.523341	0.999956	Not Sig	0.13203
ENSMUSG00000042111	Ccdc115	271.114	260.888	0.767866	0.999956	Not Sig	-0.0542762
ENSMUSG00000026127	Imp4	596.255	600.6	0.94259	0.999956	Not Sig	0.00979643
ENSMUSG00000026126	Ptpn18	843.507	857.022	0.849111	0.999956	Not Sig	0.0236702
ENSMUSG00000037509	Arhgef4	67.0711	67.0686	0.990492	0.999956	Not Sig	0.00406687
ENSMUSG00000037503	Fam168b	1104.69	1113.89	0.930661	0.999956	Not Sig	0.00999884
ENSMUSG00000026123	Plekhb2	436.407	427.522	0.870014	0.999956	Not Sig	-0.026206
ENSMUSG00000045216	Hs6st1	68.0188	89.4711	0.212194	0.999956	Not Sig	0.397457
ENSMUSG00000037470	Uggt1	1630.02	1560.93	0.562761	0.999956	Not Sig	-0.0616456
ENSMUSG00000037447	Arid5a	2482.68	2632.71	0.399937	0.999956	Not Sig	0.0833133
ENSMUSG00000010453	Kansl3	341.883	373.777	0.456375	0.999956	Not Sig	0.129236
ENSMUSG00000001143	Lman2l	76.9092	79.5365	0.893804	0.999956	Not Sig	0.0423188
ENSMUSG00000037408	Cnnm4	80.589	74.7119	0.739929	0.999956	Not Sig	-0.10686
ENSMUSG00000001138	Cnnm3	79.532	79.0391	0.983112	0.999956	Not Sig	-0.00672496
ENSMUSG00000079610	Ankrd39	85.7028	80.0343	0.786035	0.999956	Not Sig	-0.085082
ENSMUSG00000061518	Cox5b	527.659	532.116	0.989093	0.999956	Not Sig	-0.00210685
ENSMUSG00000037351	Actr1b	353.606	379.072	0.544104	0.999956	Not Sig	0.0986911
ENSMUSG00000026116	Tmem131	454.903	482.696	0.565895	0.999956	Not Sig	0.0958251
ENSMUSG00000026113	Inpp4a	80.8723	97.6648	0.39624	0.999956	Not Sig	0.258458
ENSMUSG00000026112	Coa5	732.98	677.23	0.408735	0.999956	Not Sig	-0.109419
ENSMUSG00000026111	Unc50	239.198	244.432	0.90921	0.999956	Not Sig	0.023373
ENSMUSG00000026110	Mgat4a	470.55	488.07	0.708954	0.999956	Not Sig	0.0550509
ENSMUSG00000026088	Mitd1	108.207	104.524	0.855609	0.999956	Not Sig	-0.0499269
ENSMUSG00000026087	Mrpl30	355.556	372.813	0.673343	0.999956	Not Sig	0.0685735
ENSMUSG00000058407	Txndc9	430.124	428.694	0.978213	0.999956	Not Sig	-0.00419556
ENSMUSG00000026083	Eif5b	491.004	496.17	0.920228	0.999956	Not Sig	0.0145457
ENSMUSG00000026082	Rev1	361.747	367.559	0.855049	0.999956	Not Sig	0.0312245
ENSMUSG00000037138	Aff3	1124.17	1047.88	0.375242	0.999956	Not Sig	-0.101108
ENSMUSG00000026080	Chst10	123.639	121.669	0.952078	0.999956	Not Sig	-0.0162424
ENSMUSG00000026078	Pdcl3	244.699	234.238	0.753327	0.999956	Not Sig	-0.0609227
ENSMUSG00000073702	Rpl31	4400.05	4381.21	0.937318	0.999956	Not Sig	-0.00706337
ENSMUSG00000003135	Cnot11	211.039	197.916	0.627294	0.999956	Not Sig	-0.103193
ENSMUSG00000077704	Snord89	154.936	98.5928	0.410233	0.999956	Not Sig	-0.647915
ENSMUSG00000048234	Rnf149	79.7545	80.7827	0.913271	0.999956	Not Sig	0.0362838
ENSMUSG00000026074	Map4k4	1003.09	988.765	0.832398	0.999956	Not Sig	-0.0290886
ENSMUSG00000026073	Il1r2	66.8253	91.6704	0.13525	0.999956	Not Sig	0.524694
ENSMUSG00000060679	Mrps9	389.728	413.861	0.606704	0.999956	Not Sig	0.0852749
ENSMUSG00000070939	Tgfbrap1	145.005	126.069	0.430417	0.999956	Not Sig	-0.203102
ENSMUSG00000010290	AI597479	258.568	232.51	0.426076	0.999956	Not Sig	-0.15193
ENSMUSG00000066877	Nck2	142.897	130.233	0.61278	0.999956	Not Sig	-0.127076
ENSMUSG00000057363	Uxs1	136.388	126.083	0.641389	0.999956	Not Sig	-0.120123
ENSMUSG00000041763	Tpp2	984.482	939.274	0.5616	0.999956	Not Sig	-0.0680651
ENSMUSG00000026049	Tex30	218.853	217.027	0.861424	0.999956	Not Sig	-0.0372575
ENSMUSG00000026048	Ercc5	156.933	187.018	0.264747	0.999956	Not Sig	0.248552
ENSMUSG00000025995	Wdr75	701.747	689.687	0.862624	0.999956	Not Sig	-0.0240401
ENSMUSG00000025986	Slc39a10	158.285	147.25	0.680825	0.999956	Not Sig	-0.104423
ENSMUSG00000026107	Nabp1	1415.93	1448.99	0.767533	0.999956	Not Sig	0.0318807
ENSMUSG00000099413	Gm17767	102.551	76.3962	0.235389	0.999956	Not Sig	-0.372996
ENSMUSG00000062939	Stat4	295.304	347.015	0.182616	0.999956	Not Sig	0.232305
ENSMUSG00000026104	Stat1	607.936	657.136	0.503348	0.999956	Not Sig	0.103683
ENSMUSG00000026103	Gls	3193.08	3224	0.900439	0.999956	Not Sig	0.0125093
ENSMUSG00000002881	Nab1	1231	1264.61	0.738922	0.999956	Not Sig	0.0446875
ENSMUSG00000043015	Nemp2	398.994	395.539	0.930313	0.999956	Not Sig	-0.0137317
ENSMUSG00000041439	Mfsd6	91.9459	102.909	0.575705	0.999956	Not Sig	0.160067
ENSMUSG00000026102	Inpp1	219.164	262.857	0.166818	0.999956	Not Sig	0.274108
ENSMUSG00000041426	Hibch	140.143	137.783	0.930429	0.999956	Not Sig	-0.0219694
ENSMUSG00000026098	Pms1	154.435	148.971	0.812997	0.999956	Not Sig	-0.0556849
ENSMUSG00000026097	Ormdl1	154.085	153.163	0.965614	0.999956	Not Sig	-0.0102623
ENSMUSG00000026096	Osgepl1	78.7576	86.5233	0.676907	0.999956	Not Sig	0.130649
ENSMUSG00000026095	Asnsd1	110.878	130.54	0.360892	0.999956	Not Sig	0.238331
ENSMUSG00000026094	Stk17b	2180.89	2207.33	0.854905	0.999956	Not Sig	0.0185303
ENSMUSG00000041303	Gtf3c3	282.085	277.96	0.92553	0.999956	Not Sig	-0.018959
ENSMUSG00000073678	Pgap1	182.443	207.828	0.356185	0.999956	Not Sig	0.197038
ENSMUSG00000052331	Ankrd44	767.794	735.306	0.622064	0.999956	Not Sig	-0.0652181
ENSMUSG00000025982	Sf3b1	4697.58	4737.01	0.887334	0.999956	Not Sig	0.0127848
ENSMUSG00000025981	Coq10b	76.7911	74.5927	0.909345	0.999956	Not Sig	-0.0372676
ENSMUSG00000025980	Hspd1	1994.62	2053.4	0.702888	0.999956	Not Sig	0.0388319
ENSMUSG00000073676	Hspe1	1447.77	1362.32	0.428819	0.999956	Not Sig	-0.0881099
ENSMUSG00000025979	Mob4	298.09	301.36	0.910645	0.999956	Not Sig	0.019792
ENSMUSG00000046994	Mars2	246.093	235.916	0.782288	0.999956	Not Sig	-0.055396
ENSMUSG00000038323	1700066M21Rik	88.4237	92.2255	0.835953	0.999956	Not Sig	0.0612014
ENSMUSG00000048495	Tyw5	83.4073	91.7074	0.642275	0.999956	Not Sig	0.146795
ENSMUSG00000025971	Maip1	85.7651	93.3521	0.680632	0.999956	Not Sig	0.126998
ENSMUSG00000054770	Kctd18	220.675	235.105	0.641489	0.999956	Not Sig	0.0916437
ENSMUSG00000026039	Sgo2a	224.899	241.633	0.599832	0.999956	Not Sig	0.102171
ENSMUSG00000051223	Bzw1	3035.92	3020.17	0.943849	0.999956	Not Sig	-0.00667462
ENSMUSG00000026034	Clk1	1810.59	1759.41	0.69814	0.999956	Not Sig	-0.0415289
ENSMUSG00000026035	Ppil3	232.293	208.387	0.443434	0.999956	Not Sig	-0.156349
ENSMUSG00000026036	Nif3l1	172.367	162.494	0.719168	0.999956	Not Sig	-0.0833576
ENSMUSG00000026037	Orc2	577.08	556.345	0.714709	0.999956	Not Sig	-0.0518305
ENSMUSG00000094245	Gm23966	83.8806	50.827	0.632576	0.999956	Not Sig	-0.483932
ENSMUSG00000038174	Fam126b	187.246	180.747	0.804742	0.999956	Not Sig	-0.0532392
ENSMUSG00000026032	Ndufb3	177.074	152.281	0.370213	0.999956	Not Sig	-0.209016
ENSMUSG00000026031	Cflar	2153.55	2067.26	0.561611	0.999956	Not Sig	-0.0630547
ENSMUSG00000026029	Casp8	593.161	585.513	0.858737	0.999956	Not Sig	-0.0248521
ENSMUSG00000026028	Trak2	412.104	379.115	0.444197	0.999956	Not Sig	-0.122003
ENSMUSG00000026027	Stradb	146.873	139.988	0.775029	0.999956	Not Sig	-0.0686964
ENSMUSG00000026024	Als2	148.692	172.394	0.350544	0.999956	Not Sig	0.214773
ENSMUSG00000026021	Sumo1	380.034	407.318	0.52632	0.999956	Not Sig	0.0997665
ENSMUSG00000026020	Nop58	1564.95	1571.05	0.970209	0.999956	Not Sig	0.00394164
ENSMUSG00000089093	Snord11	117.825	72.2255	0.445729	0.999956	Not Sig	-0.705563
ENSMUSG00000067336	Bmpr2	81.1664	85.6448	0.755444	0.999956	Not Sig	0.0980972
ENSMUSG00000041040	Fam117b	262.491	299.727	0.288335	0.999956	Not Sig	0.193923
ENSMUSG00000026019	Wdr12	479.889	452.102	0.557894	0.999956	Not Sig	-0.0873897
ENSMUSG00000026017	Carf	75.5097	79.6896	0.735266	0.999956	Not Sig	0.117484
ENSMUSG00000073664	Nbeal1	386.051	421.799	0.396844	0.999956	Not Sig	0.139213
ENSMUSG00000049439	Cyp20a1	148.13	140.345	0.751886	0.999956	Not Sig	-0.0762821
ENSMUSG00000026782	Abi2	163.905	196.669	0.236262	0.999956	Not Sig	0.259006
ENSMUSG00000026014	Raph1	69.477	83.4973	0.404808	0.999956	Not Sig	0.27348
ENSMUSG00000101188	Eif4a-ps4	75.9221	75.1884	0.964716	0.999956	Not Sig	-0.0144527
ENSMUSG00000052062	Pard3b	97.3135	88.5226	0.990557	0.999956	Not Sig	0.00429396
ENSMUSG00000025969	Nrp2	441.142	422.938	0.669503	0.999956	Not Sig	-0.0658364
ENSMUSG00000040865	Ino80d	575.891	601.634	0.652993	0.999956	Not Sig	0.0676822
ENSMUSG00000101599	Gm20342	157.383	163.773	0.807002	0.999956	Not Sig	0.0582845
ENSMUSG00000025968	Ndufs1	674.562	649.098	0.674217	0.999956	Not Sig	-0.0553928
ENSMUSG00000025967	Eef1b2	4510.99	4309.48	0.469348	0.999956	Not Sig	-0.0693907
ENSMUSG00000064602	Snora41	548.844	427.93	0.568121	0.999956	Not Sig	-0.389281
ENSMUSG00000025962	Fastkd2	170.949	159.428	0.678095	0.999956	Not Sig	-0.0955883
ENSMUSG00000025959	Klf7	189.129	197.233	0.78726	0.999956	Not Sig	0.0574701
ENSMUSG00000025958	Creb1	1269.43	1334.19	0.550301	0.999956	Not Sig	0.0694648
ENSMUSG00000025956	Mettl21a	125.761	106.382	0.356501	0.999956	Not Sig	-0.243153
ENSMUSG00000051344	Plekhm3	476.375	473.666	0.929529	0.999956	Not Sig	-0.0137295
ENSMUSG00000084416	Rpl10a-ps1	154.317	157.023	0.928033	0.999956	Not Sig	0.0220761
ENSMUSG00000025950	Idh1	85.1312	96.6543	0.496328	0.999956	Not Sig	0.210642
ENSMUSG00000025949	Pikfyve	1081.62	1116.86	0.691585	0.999956	Not Sig	0.0516521
ENSMUSG00000026005	Rpe	660.092	662.142	0.976245	0.999956	Not Sig	0.00397328
ENSMUSG00000026004	Kansl1l	284.471	315.833	0.451248	0.999956	Not Sig	0.139046
ENSMUSG00000026003	Acadl	181.22	193.88	0.636914	0.999956	Not Sig	0.10395
ENSMUSG00000026000	Lancl1	192.603	212.312	0.504543	0.999956	Not Sig	0.139191
ENSMUSG00000026196	Bard1	173.015	181.94	0.751286	0.999956	Not Sig	0.0707895
ENSMUSG00000026192	Atic	1127.25	1176.32	0.592201	0.999956	Not Sig	0.0603903
ENSMUSG00000039395	Mreg	1099.46	966.008	0.225654	0.999956	Not Sig	-0.174452
ENSMUSG00000094655	Gm25360	5277.05	4311.24	0.357721	0.999956	Not Sig	-0.271292
ENSMUSG00000093843	Gm25939	13418.6	11743.8	0.0989538	0.999956	Not Sig	-0.20915
ENSMUSG00000026187	Xrcc5	253.529	244.178	0.726378	0.999956	Not Sig	-0.0725862
ENSMUSG00000039354	Smarcal1	277.212	270.861	0.872992	0.999956	Not Sig	-0.0302582
ENSMUSG00000046330	Rpl37a	4105.55	4187.68	0.779982	0.999956	Not Sig	0.0254712
ENSMUSG00000006304	Arpc2	2171.85	2250.51	0.59933	0.999956	Not Sig	0.0519229
ENSMUSG00000006299	Aamp	695.923	669.321	0.668259	0.999956	Not Sig	-0.0564131
ENSMUSG00000026179	Pnkd	86.6559	100.305	0.420696	0.999956	Not Sig	0.250534
ENSMUSG00000006301	Tmbim1	109.208	134.848	0.234492	0.999956	Not Sig	0.319538
ENSMUSG00000026176	Ctdsp1	263.003	249.2	0.682911	0.999956	Not Sig	-0.0764259
ENSMUSG00000033364	Usp37	675.483	673.565	0.975216	0.999956	Not Sig	-0.00419178
ENSMUSG00000026174	Cnot9	427.27	437.392	0.819312	0.999956	Not Sig	0.0351088
ENSMUSG00000026135	Zfp142	156.647	167.816	0.695728	0.999956	Not Sig	0.0899151
ENSMUSG00000026172	Bcs1l	90.5865	89.9136	0.956943	0.999956	Not Sig	-0.0162588
ENSMUSG00000026171	Rnf25	162.245	150.669	0.624031	0.999956	Not Sig	-0.128462
ENSMUSG00000033257	Ttll4	297.732	328.707	0.441496	0.999956	Not Sig	0.13604
ENSMUSG00000033159	Cnppd1	324.912	299.859	0.524491	0.999956	Not Sig	-0.12377
ENSMUSG00000049339	Retreg2	279.744	290.041	0.770141	0.999956	Not Sig	0.0522555
ENSMUSG00000026197	Zfand2b	93.0598	88.1587	0.765987	0.999956	Not Sig	-0.0886252
ENSMUSG00000033124	Atg9a	74.0515	87.3157	0.447537	0.999956	Not Sig	0.239295
ENSMUSG00000026199	Ankzf1	215.833	239.84	0.433519	0.999956	Not Sig	0.165191
ENSMUSG00000026200	Glb1l	80.1698	75.8214	0.829503	0.999956	Not Sig	-0.0701979
ENSMUSG00000026201	Stk16	195.957	183.244	0.65209	0.999956	Not Sig	-0.0970186
ENSMUSG00000026202	Tuba4a	305.012	281.589	0.615619	0.999956	Not Sig	-0.100223
ENSMUSG00000026203	Dnajb2	100.231	79.3857	0.251867	0.999956	Not Sig	-0.341824
ENSMUSG00000026209	Dnpep	279.652	225.699	0.110662	0.999956	Not Sig	-0.30796
ENSMUSG00000033021	Gmppa	253.977	243.701	0.847027	0.999956	Not Sig	-0.0405156
ENSMUSG00000032997	Chpf	130.938	114.721	0.48861	0.999956	Not Sig	-0.181543
ENSMUSG00000026213	Stk11ip	217.741	230.406	0.686995	0.999956	Not Sig	0.0801075
ENSMUSG00000026245	Farsb	800.408	786.388	0.830939	0.999956	Not Sig	-0.0266666
ENSMUSG00000032883	Acsl3	405.536	430.343	0.611769	0.999956	Not Sig	0.0847628
ENSMUSG00000079470	Utp14b	306.201	324.627	0.624682	0.999956	Not Sig	0.0852513
ENSMUSG00000054702	Ap1s3	103.02	97.9685	0.800653	0.999956	Not Sig	-0.0713853
ENSMUSG00000073643	Wdfy1	194.087	219.978	0.457936	0.999956	Not Sig	0.162759
ENSMUSG00000026248	Mrpl44	170.265	157.029	0.597637	0.999956	Not Sig	-0.120232
ENSMUSG00000004364	Cul3	993.872	993.398	0.992108	0.999956	Not Sig	-0.00117582
ENSMUSG00000038608	Dock10	12615.2	12380.6	0.771475	0.999956	Not Sig	-0.0270577
ENSMUSG00000104488	Gm38062	84.4329	84.9653	0.9885	0.999956	Not Sig	0.00449889
ENSMUSG00000102721	A630081D01Rik	113.898	114.489	0.990313	0.999956	Not Sig	0.00335294
ENSMUSG00000026142	Rhbdd1	333.643	299.679	0.369148	0.999956	Not Sig	-0.15756
ENSMUSG00000026150	Mff	544.906	543.474	0.974169	0.999956	Not Sig	-0.0045718
ENSMUSG00000026159	Agfg1	1202.98	1280.98	0.441154	0.999956	Not Sig	0.0921378
ENSMUSG00000026219	Trip12	2593.3	2595.81	0.982298	0.999956	Not Sig	0.00213655
ENSMUSG00000052477	C130026I21Rik	558.759	606.383	0.461881	0.999956	Not Sig	0.112008
ENSMUSG00000101279	Gm18342	72.1461	90.9057	0.287738	0.999956	Not Sig	0.339879
ENSMUSG00000089844	A530032D15Rik	502.808	530.104	0.59737	0.999956	Not Sig	0.0844796
ENSMUSG00000072109	A530040E14Rik	262.543	225.534	0.258336	0.999956	Not Sig	-0.230295
ENSMUSG00000089716	Gm6264	56.1963	91.8446	0.29442	0.999956	Not Sig	0.792692
ENSMUSG00000070034	Sp110	1347.32	1386.26	0.769331	0.999956	Not Sig	0.037603
ENSMUSG00000070031	Sp140	2237.83	2076.09	0.295575	0.999956	Not Sig	-0.104966
ENSMUSG00000073628	Gm10552	106.476	105.084	0.981911	0.999956	Not Sig	-0.00631277
ENSMUSG00000026222	Sp100	907.065	859.565	0.494736	0.999956	Not Sig	-0.0848158
ENSMUSG00000052760	A630001G21Rik	776.322	746.665	0.669365	0.999956	Not Sig	-0.0558358
ENSMUSG00000036707	Cab39	1829.26	1737.11	0.54228	0.999956	Not Sig	-0.0691532
ENSMUSG00000026223	Itm2c	621.753	539.575	0.175553	0.999956	Not Sig	-0.194634
ENSMUSG00000026229	Psmd1	776.456	754.875	0.763151	0.999956	Not Sig	-0.0412511
ENSMUSG00000077274	Gm22786	189.975	157.165	0.349154	0.999956	Not Sig	-0.269162
ENSMUSG00000062590	Armc9	80.0719	94.4452	0.468631	0.999956	Not Sig	0.229843
ENSMUSG00000079445	B3gnt7	145.551	132.735	0.630747	0.999956	Not Sig	-0.119789
ENSMUSG00000026234	Ncl	3641.64	3631.36	0.963493	0.999956	Not Sig	-0.00454195
ENSMUSG00000064823	Snord82	213.603	139.538	0.509382	0.999956	Not Sig	-0.576746
ENSMUSG00000026238	Ptma	6055.57	6160.87	0.812116	0.999956	Not Sig	0.021922
ENSMUSG00000026239	Pde6d	112.596	139.384	0.237351	0.999956	Not Sig	0.304905
ENSMUSG00000026240	Cops7b	128.181	140.476	0.583717	0.999956	Not Sig	0.136577
ENSMUSG00000053333	Dis3l2	264.496	274.013	0.766697	0.999956	Not Sig	0.0567006
ENSMUSG00000084106	Gm6136	62.3167	77.7535	0.354924	0.999956	Not Sig	0.311614
ENSMUSG00000026254	Eif4e2	763.15	763.781	0.976467	0.999956	Not Sig	0.00373385
ENSMUSG00000048000	Gigyf2	953.573	970.011	0.883212	0.999956	Not Sig	0.0181661
ENSMUSG00000026288	Inpp5d	1535.74	1505.38	0.801335	0.999956	Not Sig	-0.0304073
ENSMUSG00000026289	Atg16l1	457.164	464.445	0.887002	0.999956	Not Sig	0.0213938
ENSMUSG00000087968	Gm25395	1525.8	1524.78	0.972472	0.999956	Not Sig	-0.00396474
ENSMUSG00000089281	Scarna6	822.134	832.835	0.89181	0.999956	Not Sig	0.0213245
ENSMUSG00000070738	Dgkd	1924.67	1881.18	0.773338	0.999956	Not Sig	-0.0307887
ENSMUSG00000005501	Usp40	297.585	296.852	0.993325	0.999956	Not Sig	0.00152789
ENSMUSG00000044783	Hjurp	828.085	820.68	0.958777	0.999956	Not Sig	-0.00650108
ENSMUSG00000034432	Cops8	268.987	266.07	0.937254	0.999956	Not Sig	-0.0150693
ENSMUSG00000026305	Lrrfip1	1081.21	1074.26	0.951614	0.999956	Not Sig	-0.00704132
ENSMUSG00000034343	Ube2f	252.568	248.848	0.903183	0.999956	Not Sig	-0.0229552
ENSMUSG00000026307	Scly	120.458	138.307	0.419829	0.999956	Not Sig	0.207351
ENSMUSG00000026309	Ilkap	511.481	520.046	0.885246	0.999956	Not Sig	0.0214692
ENSMUSG00000067071	Hes6	144.778	134.559	0.663086	0.999956	Not Sig	-0.106534
ENSMUSG00000026311	Asb1	146.666	141.415	0.837373	0.999956	Not Sig	-0.049185
ENSMUSG00000026313	Hdac4	277.643	279.245	0.957776	0.999956	Not Sig	0.00960925
ENSMUSG00000026260	Ndufa10	596.852	618.76	0.699979	0.999956	Not Sig	0.0544012
ENSMUSG00000073616	Cops9	314.304	293.515	0.605976	0.999956	Not Sig	-0.092467
ENSMUSG00000026269	Rnpepl1	183.98	196.763	0.678642	0.999956	Not Sig	0.0893715
ENSMUSG00000026270	Capn10	95.1138	84.5135	0.58991	0.999956	Not Sig	-0.160676
ENSMUSG00000026273	Mterf4	151.505	155.031	0.911296	0.999956	Not Sig	0.0264321
ENSMUSG00000026274	Pask	153.544	167.617	0.566873	0.999956	Not Sig	0.134522
ENSMUSG00000026275	Ppp1r7	171.638	180.869	0.758836	0.999956	Not Sig	0.0683552
ENSMUSG00000034088	Hdlbp	2049.85	1850.08	0.198294	0.999956	Not Sig	-0.140727
ENSMUSG00000026276	Sept2	91.4414	73.5082	0.331823	0.999956	Not Sig	-0.309455
ENSMUSG00000026277	Stk25	444.943	441.02	0.930891	0.999956	Not Sig	-0.0130721
ENSMUSG00000026279	Thap4	182.541	165.498	0.514274	0.999956	Not Sig	-0.144383
ENSMUSG00000026280	Atg4b	274.927	247.405	0.414339	0.999956	Not Sig	-0.152315
ENSMUSG00000026281	Dtymk	347.938	332.797	0.680785	0.999956	Not Sig	-0.0692978
ENSMUSG00000026283	Ing5	298.212	261.804	0.295987	0.999956	Not Sig	-0.194307
ENSMUSG00000051185	Fam174a	198.92	200.386	0.94316	0.999956	Not Sig	0.0157402
ENSMUSG00000081051	Gm15427	111.958	118.883	0.74827	0.999956	Not Sig	0.0905546
ENSMUSG00000040710	St8sia4	1601.41	1727.29	0.287614	0.999956	Not Sig	0.111477
ENSMUSG00000103197	Gm37642	62.797	69.1754	0.673091	0.999956	Not Sig	0.146957
ENSMUSG00000044768	D1Ertd622e	450.993	462.338	0.82005	0.999956	Not Sig	0.0347712
ENSMUSG00000040648	Ppip5k2	644.407	629.115	0.798155	0.999956	Not Sig	-0.0346584
ENSMUSG00000099375	Gm28187	337.687	364.137	0.512294	0.999956	Not Sig	0.115653
ENSMUSG00000056536	Pign	757.468	741.834	0.816272	0.999956	Not Sig	-0.0299806
ENSMUSG00000026319	Relch	693.97	681.259	0.836091	0.999956	Not Sig	-0.0276421
ENSMUSG00000038866	Zcchc2	368.395	387.527	0.646799	0.999956	Not Sig	0.0745875
ENSMUSG00000044340	Phlpp1	375.736	448.749	0.139582	0.999956	Not Sig	0.273497
ENSMUSG00000057329	Bcl2	619.312	678.564	0.341069	0.999956	Not Sig	0.150401
ENSMUSG00000009905	Kdsr	132.647	136.972	0.850471	0.999956	Not Sig	0.0468851
ENSMUSG00000009907	Vps4b	613.198	611.592	0.976141	0.999956	Not Sig	-0.00419787
ENSMUSG00000026374	Tsn	758.126	759.306	0.990196	0.999956	Not Sig	0.00154632
ENSMUSG00000026377	Nifk	561.462	536.982	0.641923	0.999956	Not Sig	-0.0687026
ENSMUSG00000064302	Clasp1	1069.35	1080.6	0.911162	0.999956	Not Sig	0.0132487
ENSMUSG00000004451	Ralb	202.005	210.678	0.763731	0.999956	Not Sig	0.0626698
ENSMUSG00000098923	Tmem185b	165.907	158.119	0.808761	0.999956	Not Sig	-0.0567932
ENSMUSG00000026384	Ptpn4	637.117	601.302	0.529652	0.999956	Not Sig	-0.0846839
ENSMUSG00000026385	Dbi	391.546	415.182	0.661733	0.999956	Not Sig	0.073126
ENSMUSG00000003721	Insig2	124.327	120.789	0.892164	0.999956	Not Sig	-0.0366015
ENSMUSG00000026339	Ccdc93	329.881	331.683	0.989918	0.999956	Not Sig	0.00217311
ENSMUSG00000001674	Ddx18	220.386	239.116	0.591917	0.999956	Not Sig	0.118591
ENSMUSG00000026341	Actr3	4737.02	4803.67	0.816348	0.999956	Not Sig	0.0225281
ENSMUSG00000026342	Slc35f5	140.847	128.354	0.642178	0.999956	Not Sig	-0.116308
ENSMUSG00000036155	Mgat5	340.055	328.424	0.786419	0.999956	Not Sig	-0.0484875
ENSMUSG00000065687	Gm23734	255.387	221.039	0.499673	0.999956	Not Sig	-0.185222
ENSMUSG00000026349	Ccnt2	787.753	802.347	0.829113	0.999956	Not Sig	0.0267594
ENSMUSG00000036104	Rab3gap1	630.164	631.156	0.985724	0.999956	Not Sig	0.00238475
ENSMUSG00000036086	Zranb3	124.351	145.054	0.372623	0.999956	Not Sig	0.222328
ENSMUSG00000056211	R3hdm1	604.135	644.337	0.517714	0.999956	Not Sig	0.105365
ENSMUSG00000026353	Ubxn4	1264.55	1106.65	0.15036	0.999956	Not Sig	-0.180786
ENSMUSG00000026355	Mcm6	2175.83	2331.48	0.302355	0.999956	Not Sig	0.100193
ENSMUSG00000026356	Dars	1135.96	1100.62	0.672562	0.999956	Not Sig	-0.0486276
ENSMUSG00000045382	Cxcr4	362.548	293.754	0.212223	0.999956	Not Sig	-0.262197
ENSMUSG00000026399	Cd55	187.815	196.051	0.762403	0.999956	Not Sig	0.0641944
ENSMUSG00000046404	Yod1	262.155	291.922	0.390966	0.999956	Not Sig	0.15966
ENSMUSG00000042474	Fcmr	80.5064	61.4091	0.268984	0.999956	Not Sig	-0.373396
ENSMUSG00000016528	Mapkapk2	1010.65	1091.56	0.347592	0.999956	Not Sig	0.109739
ENSMUSG00000026427	Eif2d	269.287	286.902	0.607629	0.999956	Not Sig	0.0938803
ENSMUSG00000026430	Rassf5	310.958	324.418	0.724526	0.999956	Not Sig	0.0609377
ENSMUSG00000042349	Ikbke	406.242	451.439	0.362462	0.999956	Not Sig	0.154571
ENSMUSG00000026425	Srgap2	445.397	483.687	0.422716	0.999956	Not Sig	0.120994
ENSMUSG00000055184	Fam72a	69.8253	70.8381	0.943705	0.999956	Not Sig	0.0236106
ENSMUSG00000013275	Slc41a1	179.616	195.57	0.571364	0.999956	Not Sig	0.123382
ENSMUSG00000026433	Rab29	92.0719	84.326	0.657136	0.999956	Not Sig	-0.133544
ENSMUSG00000026434	Nucks1	3429.12	3515.24	0.721094	0.999956	Not Sig	0.034515
ENSMUSG00000026436	Elk4	582.242	660.95	0.174496	0.999956	Not Sig	0.184779
ENSMUSG00000042046	Dstyk	85.7976	66.8829	0.291577	0.999956	Not Sig	-0.340901
ENSMUSG00000026439	Rbbp5	360.903	367.305	0.867708	0.999956	Not Sig	0.0273125
ENSMUSG00000054387	Mdm4	3260.9	3569.05	0.202571	0.999956	Not Sig	0.127186
ENSMUSG00000026447	Pik3c2b	453.123	464.432	0.821584	0.999956	Not Sig	0.0400403
ENSMUSG00000046062	Ppp1r15b	1066.89	1091.31	0.776488	0.999956	Not Sig	0.0330656
ENSMUSG00000090553	Snrpe	672.393	679.046	0.90698	0.999956	Not Sig	0.0152622
ENSMUSG00000102976	Zc3h11a	169.759	200.102	0.278622	0.999956	Not Sig	0.236365
ENSMUSG00000094410	Gm38394	86.2824	99.9491	0.467684	0.999956	Not Sig	0.231453
ENSMUSG00000051998	Lax1	716.242	925.414	0.027834	0.999956	Not Sig	0.333009
ENSMUSG00000020423	Btg2	1075.62	987.039	0.379908	0.999956	Not Sig	-0.128513
ENSMUSG00000042305	Tmem183a	484.492	467.363	0.716843	0.999956	Not Sig	-0.0543991
ENSMUSG00000026456	Cyb5r1	144.396	146.963	0.934692	0.999956	Not Sig	0.0196546
ENSMUSG00000026457	Adipor1	799.709	793.549	0.945116	0.999956	Not Sig	-0.00887664
ENSMUSG00000026455	Klhl12	181.735	177.002	0.850889	0.999956	Not Sig	-0.0411047
ENSMUSG00000042229	Rabif	143.826	130.016	0.547721	0.999956	Not Sig	-0.149517
ENSMUSG00000042207	Kdm5b	588.107	585.881	0.988583	0.999956	Not Sig	-0.00210204
ENSMUSG00000073557	Ppp1r12b	82.6427	84.1014	0.882197	0.999956	Not Sig	0.0469641
ENSMUSG00000026429	Ube2t	83.2129	85.6279	0.911338	0.999956	Not Sig	0.0350181
ENSMUSG00000031506	Ptpn7	738.07	718.767	0.790933	0.999956	Not Sig	-0.0361448
ENSMUSG00000026426	Arl8a	78.2773	71.5798	0.697591	0.999956	Not Sig	-0.126875
ENSMUSG00000079139	Gm4204	72.8924	71.365	0.978648	0.999956	Not Sig	-0.0090445
ENSMUSG00000041926	Rnpep	410.766	446.105	0.428943	0.999956	Not Sig	0.131946
ENSMUSG00000062580	Timm17a	272.615	265.682	0.82921	0.999956	Not Sig	-0.0400862
ENSMUSG00000041879	Ipo9	593.603	631.901	0.5268	0.999956	Not Sig	0.0955166
ENSMUSG00000026421	Csrp1	407.31	431.375	0.574133	0.999956	Not Sig	0.0939938
ENSMUSG00000041801	Phlda3	219.154	226.608	0.733378	0.999956	Not Sig	0.0722537
ENSMUSG00000041782	Lad1	559.95	643.109	0.17863	0.999956	Not Sig	0.241085
ENSMUSG00000026411	Tmem9	75.542	79.5337	0.807318	0.999956	Not Sig	0.0796824
ENSMUSG00000041642	Kif21b	474.792	510.618	0.517459	0.999956	Not Sig	0.0991897
ENSMUSG00000041570	Camsap2	302.547	327.891	0.502249	0.999956	Not Sig	0.117927
ENSMUSG00000026404	Ddx59	74.1581	64.0673	0.536365	0.999956	Not Sig	-0.208478
ENSMUSG00000041498	Kif14	222.473	234.147	0.685257	0.999956	Not Sig	0.0825301
ENSMUSG00000041483	Zfp281	559.766	570.775	0.858765	0.999956	Not Sig	0.0266132
ENSMUSG00000026395	Ptprc	4986.5	5092.52	0.746113	0.999956	Not Sig	0.0307378
ENSMUSG00000104291	A130071D04Rik	156.189	172.02	0.579718	0.999956	Not Sig	0.13363
ENSMUSG00000026393	Nek7	980.206	987.962	0.923732	0.999956	Not Sig	0.0111827
ENSMUSG00000056268	Dennd1b	971.939	950.362	0.780722	0.999956	Not Sig	-0.0333595
ENSMUSG00000033964	Zbtb41	303.042	293.99	0.815141	0.999956	Not Sig	-0.0426549
ENSMUSG00000033952	Aspm	778.087	756.96	0.816743	0.999956	Not Sig	-0.0319902
ENSMUSG00000101795	Gm5835	72.4404	64.9123	0.664167	0.999956	Not Sig	-0.150529
ENSMUSG00000026361	Cdc73	484.691	508.979	0.655788	0.999956	Not Sig	0.0721877
ENSMUSG00000018196	Glrx2	124.343	127.196	0.911304	0.999956	Not Sig	0.0286127
ENSMUSG00000018199	Trove2	67.2667	68.9656	0.908392	0.999956	Not Sig	0.0414188
ENSMUSG00000018189	Uchl5	157.082	173.882	0.507135	0.999956	Not Sig	0.151667
ENSMUSG00000006010	Odr4	338.984	302.345	0.33801	0.999956	Not Sig	-0.165078
ENSMUSG00000006005	Tpr	2509.93	2626.01	0.506931	0.999956	Not Sig	0.0652585
ENSMUSG00000023150	Ivns1abp	3031.92	2870.66	0.493029	0.999956	Not Sig	-0.0730312
ENSMUSG00000052748	Swt1	286.631	301.809	0.662544	0.999956	Not Sig	0.082725
ENSMUSG00000053286	Trmt1l	386.282	341.237	0.278696	0.999956	Not Sig	-0.178769
ENSMUSG00000026484	Rnf2	601.221	598.835	0.951761	0.999956	Not Sig	-0.00837387
ENSMUSG00000026483	Fam129a	1147.69	1203.1	0.629853	0.999956	Not Sig	0.0625519
ENSMUSG00000043019	Edem3	700.466	632.321	0.443551	0.999956	Not Sig	-0.130834
ENSMUSG00000014980	Tsen15	88.9098	93.8198	0.726795	0.999956	Not Sig	0.11048
ENSMUSG00000026482	Rgl1	66.5782	92.0526	0.162048	0.999956	Not Sig	0.464891
ENSMUSG00000008475	Arpc5	1817.13	1860.52	0.737318	0.999956	Not Sig	0.0343509
ENSMUSG00000026480	Ncf2	1058.55	1111.97	0.534678	0.999956	Not Sig	0.0713918
ENSMUSG00000042772	Smg7	771.723	816.786	0.5275	0.999956	Not Sig	0.0811487
ENSMUSG00000026478	Lamc1	502.053	515.162	0.802601	0.999956	Not Sig	0.0384964
ENSMUSG00000042699	Dhx9	1704.52	1696.77	0.967912	0.999956	Not Sig	-0.00435276
ENSMUSG00000066800	Rnasel	170.583	177.991	0.782981	0.999956	Not Sig	0.0630923
ENSMUSG00000026473	Glul	297.151	336.986	0.289415	0.999956	Not Sig	0.183172
ENSMUSG00000004110	Cacna1e	399.34	508.406	0.211276	0.999956	Not Sig	0.260215
ENSMUSG00000056708	Ier5	1411.29	1410.32	0.995	0.999956	Not Sig	-0.000705998
ENSMUSG00000026471	Mr1	78.022	88.6525	0.557598	0.999956	Not Sig	0.194944
ENSMUSG00000026470	Stx6	572.49	619.516	0.4137	0.999956	Not Sig	0.11694
ENSMUSG00000026469	Xpr1	359.252	394.172	0.413263	0.999956	Not Sig	0.133994
ENSMUSG00000033701	Acbd6	275.402	274.016	0.971118	0.999956	Not Sig	-0.00657474
ENSMUSG00000033684	Qsox1	89.3421	98.6073	0.633638	0.999956	Not Sig	0.141073
ENSMUSG00000033671	Cep350	941.269	929.652	0.860985	0.999956	Not Sig	-0.0211649
ENSMUSG00000026466	Tor1aip1	367.936	361.91	0.893627	0.999956	Not Sig	-0.0224909
ENSMUSG00000050565	Tor1aip2	557.221	585.117	0.633342	0.999956	Not Sig	0.0701653
ENSMUSG00000078193	Gm2000	121.723	117.598	0.851864	0.999956	Not Sig	-0.0497989
ENSMUSG00000026600	Soat1	513.734	483.428	0.563491	0.999956	Not Sig	-0.0844704
ENSMUSG00000026596	Abl2	393.111	431.957	0.383669	0.999956	Not Sig	0.135273
ENSMUSG00000060519	Tor3a	621.563	569.296	0.379814	0.999956	Not Sig	-0.121931
ENSMUSG00000033557	Fam20b	402.706	395.937	0.859436	0.999956	Not Sig	-0.0279309
ENSMUSG00000026594	Ralgps2	1383.58	1473.2	0.448106	0.999956	Not Sig	0.0870479
ENSMUSG00000033488	Cryzl2	69.9413	80.4609	0.591435	0.999956	Not Sig	0.175167
ENSMUSG00000040782	Cop1	697.965	668.265	0.687125	0.999956	Not Sig	-0.056188
ENSMUSG00000090394	4930523C07Rik	275.281	297.17	0.56635	0.999956	Not Sig	0.108655
ENSMUSG00000058267	Mrps14	297.667	292.26	0.914916	0.999956	Not Sig	-0.0209386
ENSMUSG00000014226	Cacybp	851.085	872.798	0.779402	0.999956	Not Sig	0.0358658
ENSMUSG00000026721	Rabgap1l	1975.72	2075.44	0.480626	0.999956	Not Sig	0.0751899
ENSMUSG00000104026	Gm37212	81.5006	77.7242	0.812166	0.999956	Not Sig	-0.0834881
ENSMUSG00000103432	6720464F23Rik	97.3595	92.4485	0.852147	0.999956	Not Sig	-0.0583634
ENSMUSG00000040423	Rc3h1	980.979	952.739	0.729833	0.999956	Not Sig	-0.0406847
ENSMUSG00000043467	Zbtb37	328.338	346.175	0.659413	0.999956	Not Sig	0.0805627
ENSMUSG00000053332	Gas5	2258.54	2124.12	0.354993	0.999956	Not Sig	-0.0915473
ENSMUSG00000026709	Dars2	227.406	236.819	0.766134	0.999956	Not Sig	0.0610283
ENSMUSG00000026708	Cenpl	79.0767	70.6624	0.624731	0.999956	Not Sig	-0.158496
ENSMUSG00000026705	Klhl20	241.588	208.836	0.284852	0.999956	Not Sig	-0.211469
ENSMUSG00000026701	Prdx6	529.47	507.169	0.635313	0.999956	Not Sig	-0.0761557
ENSMUSG00000040297	Suco	1323.83	1362.6	0.745383	0.999956	Not Sig	0.0381314
ENSMUSG00000026698	Pigc	141.713	126.827	0.531882	0.999956	Not Sig	-0.158941
ENSMUSG00000026694	Mettl13	188.002	175.731	0.669382	0.999956	Not Sig	-0.0930331
ENSMUSG00000026696	Vamp4	262.822	267.434	0.892612	0.999956	Not Sig	0.024846
ENSMUSG00000040225	Prrc2c	1757.01	1832.01	0.578386	0.999956	Not Sig	0.0665154
ENSMUSG00000026585	Kifap3	85.5661	94.1081	0.639389	0.999956	Not Sig	0.141764
ENSMUSG00000026584	Scyl3	329.785	319.177	0.787744	0.999956	Not Sig	-0.0457709
ENSMUSG00000041406	BC055324	183.514	185.886	0.930995	0.999956	Not Sig	0.0188672
ENSMUSG00000026581	Sell	245.731	182.323	0.0313702	0.999956	Not Sig	-0.491105
ENSMUSG00000040918	Slc19a2	172.845	168.715	0.918701	0.999956	Not Sig	-0.0229689
ENSMUSG00000026577	Blzf1	121.327	102.84	0.359782	0.999956	Not Sig	-0.247722
ENSMUSG00000026575	Nme7	100.149	99.4279	0.968602	0.999956	Not Sig	-0.0114809
ENSMUSG00000040848	Sft2d2	1818.17	1693.9	0.356207	0.999956	Not Sig	-0.10072
ENSMUSG00000040843	Tiprl	234.712	251.637	0.587124	0.999956	Not Sig	0.108407
ENSMUSG00000026571	Dcaf6	213.934	207.266	0.809229	0.999956	Not Sig	-0.0504007
ENSMUSG00000026568	Mpc2	208.625	183.029	0.41295	0.999956	Not Sig	-0.182156
ENSMUSG00000040723	Rcsd1	812.562	800.114	0.84534	0.999956	Not Sig	-0.0256546
ENSMUSG00000040713	Creg1	199.795	166.63	0.247909	0.999956	Not Sig	-0.256098
ENSMUSG00000026565	Pou2f1	540.628	617.817	0.186969	0.999956	Not Sig	0.203354
ENSMUSG00000026563	Tada1	405.014	399.923	0.907005	0.999956	Not Sig	-0.0185539
ENSMUSG00000040596	Pogk	478.664	493.949	0.750401	0.999956	Not Sig	0.0465793
ENSMUSG00000026558	Uck2	808.107	807.572	0.958901	0.999956	Not Sig	-0.00685225
ENSMUSG00000052428	Tmco1	376.437	371.194	0.899927	0.999956	Not Sig	-0.0216617
ENSMUSG00000026687	Aldh9a1	258.474	244.903	0.680007	0.999956	Not Sig	-0.0782629
ENSMUSG00000026683	Nuf2	334.435	340.507	0.880584	0.999956	Not Sig	0.0267005
ENSMUSG00000026675	Hsd17b7	343.386	336.125	0.871352	0.999956	Not Sig	-0.0301215
ENSMUSG00000026670	Uap1	334.937	337.282	0.981914	0.999956	Not Sig	0.004028
ENSMUSG00000026667	Uhmk1	2007.34	1919.51	0.571924	0.999956	Not Sig	-0.0622822
ENSMUSG00000026663	Atf6	1102.9	1009.35	0.434169	0.999956	Not Sig	-0.121868
ENSMUSG00000026659	Dusp12	148.809	139.498	0.72118	0.999956	Not Sig	-0.0905544
ENSMUSG00000026656	Fcgr2b	138.786	136.939	0.921364	0.999956	Not Sig	-0.0242371
ENSMUSG00000058076	Sdhc	427.432	390.733	0.437027	0.999956	Not Sig	-0.122305
ENSMUSG00000005674	Tomm40l	144.778	144.846	0.993957	0.999956	Not Sig	-0.00181618
ENSMUSG00000013593	Ndufs2	1212.17	1175.63	0.681887	0.999956	Not Sig	-0.0466246
ENSMUSG00000052423	B4galt3	112.817	125.291	0.58516	0.999956	Not Sig	0.147448
ENSMUSG00000062729	Ppox	178.376	183.86	0.898081	0.999956	Not Sig	0.0291401
ENSMUSG00000053483	Usp21	104.09	120.402	0.451142	0.999956	Not Sig	0.206225
ENSMUSG00000062963	Ufc1	407.099	372.56	0.458104	0.999956	Not Sig	-0.126132
ENSMUSG00000013973	Dedd	131.782	133.089	0.989525	0.999956	Not Sig	-0.00371101
ENSMUSG00000013997	Nit1	178.641	163.985	0.600911	0.999956	Not Sig	-0.116908
ENSMUSG00000048865	Arhgap30	2321.4	2377.18	0.737546	0.999956	Not Sig	0.033422
ENSMUSG00000026641	Usf1	280.988	270.001	0.769109	0.999956	Not Sig	-0.0538335
ENSMUSG00000091993	B930036N10Rik	69.4397	75.402	0.740563	0.999956	Not Sig	0.11272
ENSMUSG00000004707	Ly9	1249.6	1291.27	0.697176	0.999956	Not Sig	0.0434799
ENSMUSG00000038179	Slamf7	1308.55	1329.67	0.830132	0.999956	Not Sig	0.0267564
ENSMUSG00000015355	Cd48	1192.65	1130.67	0.522861	0.999956	Not Sig	-0.0747287
ENSMUSG00000015316	Slamf1	393.545	478.269	0.102754	0.999956	Not Sig	0.28861
ENSMUSG00000038147	Cd84	425.41	413.532	0.77909	0.999956	Not Sig	-0.047189
ENSMUSG00000015314	Slamf6	2492.75	2449.89	0.767337	0.999956	Not Sig	-0.0292055
ENSMUSG00000003458	Ncstn	297.184	283.333	0.695256	0.999956	Not Sig	-0.0698238
ENSMUSG00000026553	Copa	2493.98	2408.52	0.628701	0.999956	Not Sig	-0.047894
ENSMUSG00000003464	Pex19	245.809	248.095	0.960051	0.999956	Not Sig	0.0097504
ENSMUSG00000026554	Dcaf8	986.59	1019.43	0.708939	0.999956	Not Sig	0.0451954
ENSMUSG00000013698	Pea15a	120.39	119.016	0.940015	0.999956	Not Sig	-0.0196605
ENSMUSG00000038034	Igsf8	87.0462	87.6284	0.913706	0.999956	Not Sig	0.0329358
ENSMUSG00000050229	Pigm	501.104	505.033	0.932796	0.999956	Not Sig	0.0123091
ENSMUSG00000026547	Tagln2	837.389	797.417	0.547962	0.999956	Not Sig	-0.0771851
ENSMUSG00000037860	Aim2	415.686	423.212	0.863888	0.999956	Not Sig	0.0264024
ENSMUSG00000043263	Ifi209	167.709	198.598	0.289911	0.999956	Not Sig	0.238894
ENSMUSG00000090272	Mndal	701.539	807.622	0.137515	0.999956	Not Sig	0.195748
ENSMUSG00000039997	Ifi203	911.499	928.673	0.832791	0.999956	Not Sig	0.02634
ENSMUSG00000026526	Fh1	687.253	605.925	0.230003	0.999956	Not Sig	-0.176775
ENSMUSG00000039783	Kmo	414.295	388.849	0.59246	0.999956	Not Sig	-0.0875623
ENSMUSG00000078185	Chml	222.053	214.293	0.776804	0.999956	Not Sig	-0.0578748
ENSMUSG00000039748	Exo1	250.6	299.437	0.161838	0.999956	Not Sig	0.254528
ENSMUSG00000057335	Cep170	590.825	616.107	0.644339	0.999956	Not Sig	0.065521
ENSMUSG00000026504	Sdccag8	240.484	250.66	0.74512	0.999956	Not Sig	0.0636382
ENSMUSG00000019699	Akt3	227.83	247.023	0.530884	0.999956	Not Sig	0.134324
ENSMUSG00000063659	Zbtb18	649.339	642.101	0.90837	0.999956	Not Sig	-0.0159222
ENSMUSG00000015961	Adss	711.803	733.479	0.736996	0.999956	Not Sig	0.0429842
ENSMUSG00000026502	Desi2	355.362	357.99	0.892209	0.999956	Not Sig	0.0257956
ENSMUSG00000026500	Cox20	73.4895	67.7556	0.705736	0.999956	Not Sig	-0.129295
ENSMUSG00000039630	Hnrnpu	5626.77	5602.96	0.965213	0.999956	Not Sig	-0.00392525
ENSMUSG00000055067	Smyd3	116.525	136.355	0.376816	0.999956	Not Sig	0.225774
ENSMUSG00000026492	Tfb2m	97.7381	98.1974	0.999459	0.999956	Not Sig	-0.00019686
ENSMUSG00000038949	Cnst	356.531	354.68	0.991487	0.999956	Not Sig	0.00180133
ENSMUSG00000038936	Sccpdh	80.3552	78.062	0.89593	0.999956	Not Sig	-0.041601
ENSMUSG00000026491	Ahctf1	2084.02	2124.71	0.774508	0.999956	Not Sig	0.0280021
ENSMUSG00000026489	Coq8a	249.967	202.119	0.14411	0.999956	Not Sig	-0.305998
ENSMUSG00000010609	Psen2	180.2	187.579	0.795284	0.999956	Not Sig	0.0563761
ENSMUSG00000038855	Itpkb	887.266	824.877	0.384336	0.999956	Not Sig	-0.105631
ENSMUSG00000104388	Gm37033	76.3273	92.6797	0.365703	0.999956	Not Sig	0.300585
ENSMUSG00000026496	Parp1	3023.7	3030.02	0.9735	0.999956	Not Sig	-0.00318069
ENSMUSG00000058729	Lin9	109.33	123.102	0.514408	0.999956	Not Sig	0.172021
ENSMUSG00000026499	Acbd3	342.012	351.006	0.822195	0.999956	Not Sig	0.0372364
ENSMUSG00000060743	H3f3a	1479.48	1476.06	0.918405	0.999956	Not Sig	-0.0120397
ENSMUSG00000038806	Sde2	315.113	270.485	0.215483	0.999956	Not Sig	-0.219368
ENSMUSG00000026520	Pycr2	451.795	459.77	0.847732	0.999956	Not Sig	0.0338293
ENSMUSG00000026519	Tmem63a	181.651	167.187	0.596435	0.999956	Not Sig	-0.118445
ENSMUSG00000038776	Ephx1	95.6539	95.2726	0.906639	0.999956	Not Sig	-0.0352265
ENSMUSG00000026516	Nvl	796.342	828.332	0.656517	0.999956	Not Sig	0.0607763
ENSMUSG00000062169	Cnih4	218.897	218.544	0.976816	0.999956	Not Sig	-0.00587205
ENSMUSG00000038733	Wdr26	4226.51	3748.23	0.0728841	0.999956	Not Sig	-0.171002
ENSMUSG00000004880	Lbr	2605.92	2575.17	0.862443	0.999956	Not Sig	-0.0166051
ENSMUSG00000026511	Srp9	364.841	385.742	0.640792	0.999956	Not Sig	0.105771
ENSMUSG00000038633	Degs1	456.76	404.065	0.302652	0.999956	Not Sig	-0.168431
ENSMUSG00000047539	Fbxo28	298.681	293.522	0.915499	0.999956	Not Sig	-0.0199741
ENSMUSG00000026510	Trp53bp2	89.043	72.2994	0.376431	0.999956	Not Sig	-0.284651
ENSMUSG00000026509	Capn2	291.88	280.837	0.747692	0.999956	Not Sig	-0.058291
ENSMUSG00000046836	Brox	442.864	436.072	0.894254	0.999956	Not Sig	-0.0202877
ENSMUSG00000042901	Aida	298.478	299.542	0.991344	0.999956	Not Sig	0.00196725
ENSMUSG00000056050	Mia3	577.578	541.606	0.536127	0.999956	Not Sig	-0.0905112
ENSMUSG00000072258	Taf1a	98.7455	101.817	0.876936	0.999956	Not Sig	0.0437047
ENSMUSG00000039384	Dusp10	872.038	797.495	0.308356	0.999956	Not Sig	-0.132584
ENSMUSG00000073481	Marc2	326.092	303.283	0.588223	0.999956	Not Sig	-0.0962602
ENSMUSG00000039318	Rab3gap2	703.711	669.826	0.606792	0.999956	Not Sig	-0.0686517
ENSMUSG00000026618	Iars2	559.758	583.258	0.646452	0.999956	Not Sig	0.0642882
ENSMUSG00000026617	Bpnt1	188.752	178.051	0.699108	0.999956	Not Sig	-0.0853479
ENSMUSG00000026615	Eprs	5704.61	4946.86	0.0364133	0.999956	Not Sig	-0.197715
ENSMUSG00000001305	Rrp15	262.445	236.821	0.428839	0.999956	Not Sig	-0.150115
ENSMUSG00000039210	Gpatch2	413.448	454.657	0.388404	0.999956	Not Sig	0.13922
ENSMUSG00000104394	Gm37254	116.318	119.983	0.859912	0.999956	Not Sig	0.0481001
ENSMUSG00000026608	Kctd3	155.887	144.73	0.674772	0.999956	Not Sig	-0.10345
ENSMUSG00000026605	Cenpf	564.91	599.9	0.536859	0.999956	Not Sig	0.08672
ENSMUSG00000026603	Smyd2	213.635	202.177	0.693582	0.999956	Not Sig	-0.0832975
ENSMUSG00000089872	Rps6kc1	162.635	158.519	0.899306	0.999956	Not Sig	-0.0297443
ENSMUSG00000026634	Angel2	499.029	501.747	0.961148	0.999956	Not Sig	0.00715783
ENSMUSG00000066595	Flvcr1	1106.17	1057.31	0.656012	0.999956	Not Sig	-0.0633083
ENSMUSG00000062510	Nsl1	138.85	141.023	0.923853	0.999956	Not Sig	0.0242072
ENSMUSG00000026630	Batf3	66.4931	75.9371	0.538617	0.999956	Not Sig	0.205413
ENSMUSG00000037499	Nenf	65.9702	65.7795	0.997652	0.999956	Not Sig	0.00101528
ENSMUSG00000026627	Tmem206	78.1333	77.9589	0.980107	0.999956	Not Sig	0.00811067
ENSMUSG00000026626	Ppp2r5a	1555.11	1497.94	0.635633	0.999956	Not Sig	-0.0508586
ENSMUSG00000037474	Dtl	430.776	463.749	0.462544	0.999956	Not Sig	0.115663
ENSMUSG00000037461	Ints7	659.538	691.776	0.581194	0.999956	Not Sig	0.073295
ENSMUSG00000026623	Lpgat1	756.937	750.6	0.920386	0.999956	Not Sig	-0.0126419
ENSMUSG00000026622	Nek2	284.088	303.082	0.592572	0.999956	Not Sig	0.10003
ENSMUSG00000037434	Slc30a1	93.427	84.9397	0.719013	0.999956	Not Sig	-0.116322
ENSMUSG00000037395	Rcor3	136.224	151.985	0.515255	0.999956	Not Sig	0.15851
ENSMUSG00000094131	Gm22265	4652.01	3199.83	0.508134	0.999956	Not Sig	-0.523487
ENSMUSG00000016181	Diexf	146.681	146.866	0.96271	0.999956	Not Sig	0.0112075
ENSMUSG00000079144	A130010J15Rik	97.9381	102.922	0.816025	0.999956	Not Sig	0.0669185
ENSMUSG00000037318	Traf3ip3	1293.06	1262.1	0.757444	0.999956	Not Sig	-0.0348871
ENSMUSG00000026639	Lamb3	82.2865	84.4731	0.873658	0.999956	Not Sig	0.0494845
ENSMUSG00000016481	Cr1l	602.819	579.439	0.710771	0.999956	Not Sig	-0.0523333
ENSMUSG00000026643	Nmt2	306.415	310.317	0.886926	0.999956	Not Sig	0.0256285
ENSMUSG00000026648	Dclre1c	243.602	261.489	0.586912	0.999956	Not Sig	0.102574
ENSMUSG00000026646	Suv39h2	102.097	99.4611	0.916929	0.999956	Not Sig	-0.0315946
ENSMUSG00000109865	Hspa14	380.876	376.407	0.916178	0.999956	Not Sig	-0.0168234
ENSMUSG00000051396	Gm45902	95.3467	96.6292	0.930253	0.999956	Not Sig	0.0258071
ENSMUSG00000026655	Fam107b	981.834	1016.19	0.687361	0.999956	Not Sig	0.0508865
ENSMUSG00000039449	Prpf18	376.293	380.688	0.905972	0.999956	Not Sig	0.0194579
ENSMUSG00000026662	Sephs1	479.274	488.175	0.836833	0.999956	Not Sig	0.030525
ENSMUSG00000026664	Phyh	120.071	127.026	0.741524	0.999956	Not Sig	0.0852017
ENSMUSG00000026669	Mcm10	300.077	310.138	0.764302	0.999956	Not Sig	0.054717
ENSMUSG00000026672	Optn	196.963	209.18	0.692216	0.999956	Not Sig	0.0845601
ENSMUSG00000039145	Camk1d	222.103	210.905	0.716554	0.999956	Not Sig	-0.0730386
ENSMUSG00000039128	Cdc123	388.766	340.459	0.25792	0.999956	Not Sig	-0.193123
ENSMUSG00000025817	Nudt5	616.859	559.132	0.310018	0.999956	Not Sig	-0.146113
ENSMUSG00000025816	Sec61a2	128.491	141.349	0.584903	0.999956	Not Sig	0.135243
ENSMUSG00000043241	Upf2	347.05	356.824	0.820651	0.999956	Not Sig	0.0379195
ENSMUSG00000039046	Usp6nl	317.281	337.617	0.599989	0.999956	Not Sig	0.092323
ENSMUSG00000002107	Celf2	1188.22	1278.8	0.345354	0.999956	Not Sig	0.106908
ENSMUSG00000025782	Taf3	64.8013	66.9852	0.891912	0.999956	Not Sig	0.0465803
ENSMUSG00000025781	Atp5c1	1556.12	1561.08	0.964952	0.999956	Not Sig	0.00455971
ENSMUSG00000037262	Kin	115.588	99.983	0.436606	0.999956	Not Sig	-0.213034
ENSMUSG00000026773	Pfkfb3	145.315	151.546	0.795609	0.999956	Not Sig	0.0635677
ENSMUSG00000037197	Rbm17	766.579	779.58	0.854061	0.999956	Not Sig	0.0246332
ENSMUSG00000026770	Il2ra	127.93	148.392	0.378962	0.999956	Not Sig	0.218094
ENSMUSG00000023206	Il15ra	64.3335	76.1054	0.497814	0.999956	Not Sig	0.231472
ENSMUSG00000058594	Fbxo18	425.917	413.882	0.790064	0.999956	Not Sig	-0.0409119
ENSMUSG00000047909	Ankrd16	245.586	226.601	0.548456	0.999956	Not Sig	-0.116362
ENSMUSG00000026767	Mindy3	207.76	205.401	0.94144	0.999956	Not Sig	-0.015191
ENSMUSG00000026727	Rsu1	418.563	417.816	0.982118	0.999956	Not Sig	-0.00351638
ENSMUSG00000026728	Vim	805.753	737.591	0.288573	0.999956	Not Sig	-0.141693
ENSMUSG00000003418	St8sia6	1186.78	1239.34	0.610486	0.999956	Not Sig	0.0668795
ENSMUSG00000026718	Stam	190.487	205.907	0.613418	0.999956	Not Sig	0.111253
ENSMUSG00000026707	Nsun6	79.0049	78.4956	0.925908	0.999956	Not Sig	-0.0304654
ENSMUSG00000017418	Arl5b	173.511	189.842	0.549056	0.999956	Not Sig	0.130976
ENSMUSG00000026743	Mllt10	521.579	519.04	0.960183	0.999956	Not Sig	-0.00713332
ENSMUSG00000026740	Dnajc1	261.379	259.55	0.971175	0.999956	Not Sig	-0.00677925
ENSMUSG00000051154	Commd3	378.297	388.252	0.809992	0.999956	Not Sig	0.0392502
ENSMUSG00000026739	Bmi1	371.38	363.899	0.895148	0.999956	Not Sig	-0.0224392
ENSMUSG00000026737	Pip4k2a	116.05	128.026	0.59188	0.999956	Not Sig	0.141239
ENSMUSG00000036591	Arhgap21	268.506	289.797	0.544093	0.999956	Not Sig	0.110635
ENSMUSG00000026786	Apbb1ip	188.298	154.266	0.196697	0.999956	Not Sig	-0.286076
ENSMUSG00000026784	Pdss1	83.6464	84.8818	0.893861	0.999956	Not Sig	0.0438313
ENSMUSG00000058835	Abi1	825.199	795.11	0.669262	0.999956	Not Sig	-0.0542448
ENSMUSG00000026781	Acbd5	252.717	255.352	0.931697	0.999956	Not Sig	0.0160833
ENSMUSG00000026779	Mastl	139.796	152.938	0.597077	0.999956	Not Sig	0.127016
ENSMUSG00000026775	Yme1l1	1787	1776.08	0.941868	0.999956	Not Sig	-0.00770119
ENSMUSG00000026771	Spopl	388.699	382.27	0.883872	0.999956	Not Sig	-0.0250641
ENSMUSG00000026979	Psd4	1223.61	1280.92	0.555418	0.999956	Not Sig	0.0648983
ENSMUSG00000036893	Ehmt1	376.206	375.477	0.981546	0.999956	Not Sig	-0.00371983
ENSMUSG00000026972	Arrdc1	242.169	244.522	0.939543	0.999956	Not Sig	0.0146894
ENSMUSG00000026974	Zmynd19	270.011	281.398	0.743059	0.999956	Not Sig	0.0593482
ENSMUSG00000026975	Dph7	132.322	133.506	0.960752	0.999956	Not Sig	0.0126598
ENSMUSG00000036850	Mrpl41	102.385	115.662	0.510064	0.999956	Not Sig	0.183317
ENSMUSG00000036833	Pnpla7	324.161	323.089	0.967551	0.999956	Not Sig	-0.00706253
ENSMUSG00000006476	Nsmf	137.542	160.402	0.363722	0.999956	Not Sig	0.224654
ENSMUSG00000059555	Tor4a	235.161	251.549	0.621922	0.999956	Not Sig	0.0956495
ENSMUSG00000013465	Nelfb	370.84	377.31	0.892304	0.999956	Not Sig	0.0229404
ENSMUSG00000036752	Tubb4b	1200.77	1171.96	0.767788	0.999956	Not Sig	-0.0347132
ENSMUSG00000006471	Ndor1	66.9811	71.4838	0.792734	0.999956	Not Sig	0.0885159
ENSMUSG00000048707	Tprn	88.4619	88.0524	0.971865	0.999956	Not Sig	-0.0105886
ENSMUSG00000026966	Ssna1	168.941	177.929	0.760649	0.999956	Not Sig	0.0707555
ENSMUSG00000026965	Anapc2	212.129	201.051	0.7041	0.999956	Not Sig	-0.0783985
ENSMUSG00000036646	Man1b1	803.397	741.581	0.468314	0.999956	Not Sig	-0.101217
ENSMUSG00000026958	Dpp7	197.013	155.744	0.148174	0.999956	Not Sig	-0.342794
ENSMUSG00000026956	Uap1l1	169.24	140.534	0.274747	0.999956	Not Sig	-0.257168
ENSMUSG00000026955	Sapcd2	75.333	79.7586	0.79406	0.999956	Not Sig	0.082815
ENSMUSG00000026944	Abca2	243.418	260.26	0.625691	0.999956	Not Sig	0.0960996
ENSMUSG00000047617	Paxx	74.6066	88.8071	0.416414	0.999956	Not Sig	0.262802
ENSMUSG00000015095	Fbxw5	228.78	225.029	0.909297	0.999956	Not Sig	-0.0228162
ENSMUSG00000026942	Traf2	366.736	327.246	0.33192	0.999956	Not Sig	-0.163045
ENSMUSG00000015092	Edf1	639.011	657.509	0.747049	0.999956	Not Sig	0.0432854
ENSMUSG00000015087	Rabl6	381.799	357.995	0.572245	0.999956	Not Sig	-0.0921626
ENSMUSG00000049086	Bmyc	84.6247	95.4555	0.576547	0.999956	Not Sig	0.169104
ENSMUSG00000026933	Camsap1	277.154	275.152	0.954723	0.999956	Not Sig	-0.0103073
ENSMUSG00000036352	Ubac1	235.684	248.286	0.69687	0.999956	Not Sig	0.0744636
ENSMUSG00000087679	Tmem250-ps	84.9463	74.2434	0.542497	0.999956	Not Sig	-0.19935
ENSMUSG00000036327	Qsox2	74.0446	92.2419	0.310778	0.999956	Not Sig	0.3154
ENSMUSG00000026930	Gpsm1	97.2773	112.873	0.462623	0.999956	Not Sig	0.211847
ENSMUSG00000075467	Dnlz	206.967	211.982	0.905462	0.999956	Not Sig	0.0253552
ENSMUSG00000036281	Snapc4	242.827	264.598	0.516804	0.999956	Not Sig	0.122906
ENSMUSG00000026927	Sdccag3	322.16	333.41	0.760828	0.999956	Not Sig	0.0525055
ENSMUSG00000026926	Pmpca	415.569	435.96	0.648715	0.999956	Not Sig	0.0703087
ENSMUSG00000026925	Inpp5e	129.015	101.439	0.207384	0.999956	Not Sig	-0.352761
ENSMUSG00000026924	Sec16a	773.987	737.095	0.612777	0.999956	Not Sig	-0.0751331
ENSMUSG00000026923	Notch1	355.306	394.29	0.383803	0.999956	Not Sig	0.158453
ENSMUSG00000077192	Snora17	754.693	574.385	0.537719	0.999956	Not Sig	-0.35723
ENSMUSG00000036160	Surf6	388.41	382.805	0.909077	0.999956	Not Sig	-0.0189997
ENSMUSG00000015776	Med22	316.255	301.896	0.695394	0.999956	Not Sig	-0.0678193
ENSMUSG00000062647	Rpl7a	7324.09	7265.57	0.876497	0.999956	Not Sig	-0.0132525
ENSMUSG00000015790	Surf1	199.032	182.643	0.561456	0.999956	Not Sig	-0.123913
ENSMUSG00000014873	Surf2	198.176	174.657	0.39746	0.999956	Not Sig	-0.180737
ENSMUSG00000014867	Surf4	1210.81	1095.4	0.232828	0.999956	Not Sig	-0.141769
ENSMUSG00000052406	Rexo4	517.76	510.68	0.893203	0.999956	Not Sig	-0.019323
ENSMUSG00000015488	Cacfd1	123.234	121.355	0.92498	0.999956	Not Sig	-0.0259634
ENSMUSG00000036067	Slc2a6	1255.63	1266.23	0.92045	0.999956	Not Sig	0.0115556
ENSMUSG00000009621	Vav2	1624.73	1640.81	0.890001	0.999956	Not Sig	0.0142003
ENSMUSG00000026918	Brd3	196.771	204.544	0.777551	0.999956	Not Sig	0.0585792
ENSMUSG00000026917	Wdr5	365.62	375.099	0.83267	0.999956	Not Sig	0.0345968
ENSMUSG00000080538	Gm25541	1677.82	1073.28	0.43487	0.999956	Not Sig	-0.608271
ENSMUSG00000015846	Rxra	79.3561	59.1031	0.24658	0.999956	Not Sig	-0.418669
ENSMUSG00000035772	Mrps2	144.155	163.522	0.426546	0.999956	Not Sig	0.187027
ENSMUSG00000026821	Ralgds	580.438	586.482	0.939579	0.999956	Not Sig	0.0105758
ENSMUSG00000026816	Gtf3c5	87.0756	94.3116	0.69317	0.999956	Not Sig	0.116356
ENSMUSG00000026812	Tsc1	449.289	443.486	0.923765	0.999956	Not Sig	-0.014712
ENSMUSG00000035666	Gtf3c4	294.379	299.669	0.888265	0.999956	Not Sig	0.0248455
ENSMUSG00000026806	Ddx31	220.208	207.369	0.679331	0.999956	Not Sig	-0.0854539
ENSMUSG00000083773	Gm13394	77.8433	76.548	0.906978	0.999956	Not Sig	-0.0604715
ENSMUSG00000026803	Ttf1	248.336	260.788	0.705424	0.999956	Not Sig	0.07289
ENSMUSG00000043535	Setx	1582.94	1557.6	0.834938	0.999956	Not Sig	-0.0226628
ENSMUSG00000079499	6530402F18Rik	140.738	152.245	0.615702	0.999956	Not Sig	0.132577
ENSMUSG00000026799	Med27	94.4654	86.9157	0.679992	0.999956	Not Sig	-0.122045
ENSMUSG00000039844	Rapgef1	2535.65	2586.41	0.774575	0.999956	Not Sig	0.0271793
ENSMUSG00000039826	Trub2	242.958	232.343	0.738485	0.999956	Not Sig	-0.0657563
ENSMUSG00000059316	Slc27a4	92.8271	84.7299	0.694928	0.999956	Not Sig	-0.12038
ENSMUSG00000069020	Urm1	218.975	213.734	0.877071	0.999956	Not Sig	-0.0316513
ENSMUSG00000026790	Odf2	537.782	509.025	0.58108	0.999956	Not Sig	-0.0787183
ENSMUSG00000019715	Gle1	310.245	312.528	0.959697	0.999956	Not Sig	0.00875145
ENSMUSG00000057738	Sptan1	2742.29	2731	0.940196	0.999956	Not Sig	-0.00712307
ENSMUSG00000039715	Wdr34	67.3826	64.9853	0.878827	0.999956	Not Sig	-0.0548671
ENSMUSG00000054766	Set	2797.71	2885.65	0.712592	0.999956	Not Sig	0.0386019
ENSMUSG00000039686	Zer1	170.157	189.882	0.463626	0.999956	Not Sig	0.164088
ENSMUSG00000039678	Tbc1d13	251.937	239.42	0.700883	0.999956	Not Sig	-0.0738061
ENSMUSG00000039660	Spout1	128.516	141.033	0.588141	0.999956	Not Sig	0.13359
ENSMUSG00000075419	Dolk	70.2469	67.5441	0.924387	0.999956	Not Sig	-0.0329298
ENSMUSG00000052533	Nup188	432.765	405.571	0.546154	0.999956	Not Sig	-0.0929394
ENSMUSG00000026860	Sh3glb2	279.715	271.727	0.848985	0.999956	Not Sig	-0.0360491
ENSMUSG00000026858	Miga2	180.082	175.817	0.918871	0.999956	Not Sig	-0.0235105
ENSMUSG00000026856	Dolpp1	113.937	117.126	0.860621	0.999956	Not Sig	0.0469945
ENSMUSG00000026853	Crat	143.551	133.212	0.74831	0.999956	Not Sig	-0.089754
ENSMUSG00000039515	Ptpa	930.889	929.82	0.994467	0.999956	Not Sig	-0.000858875
ENSMUSG00000026857	Ntmt1	152.696	123.383	0.230527	0.999956	Not Sig	-0.300929
ENSMUSG00000039483	Asb6	159.421	164.315	0.854219	0.999956	Not Sig	0.0420955
ENSMUSG00000026848	Tor1b	478.858	469.578	0.858426	0.999956	Not Sig	-0.0270013
ENSMUSG00000026849	Tor1a	216.409	226.421	0.744567	0.999956	Not Sig	0.0668896
ENSMUSG00000026851	BC005624	229.738	216.308	0.641843	0.999956	Not Sig	-0.0954409
ENSMUSG00000026854	Usp20	111.703	108.674	0.852168	0.999956	Not Sig	-0.051515
ENSMUSG00000075415	Fnbp1	903.923	912.905	0.90118	0.999956	Not Sig	0.0151635
ENSMUSG00000000194	Gpr107	504.425	507.966	0.961943	0.999956	Not Sig	0.00702047
ENSMUSG00000062661	Ncs1	71.7769	69.0926	0.898527	0.999956	Not Sig	-0.0437912
ENSMUSG00000076441	Ass1	101.021	79.189	0.31595	0.999956	Not Sig	-0.348843
ENSMUSG00000026843	Fubp3	220.393	222.529	0.920475	0.999956	Not Sig	0.0209322
ENSMUSG00000039356	Exosc2	390.954	369.991	0.638614	0.999956	Not Sig	-0.0762028
ENSMUSG00000026842	Abl1	238.749	276.048	0.273653	0.999956	Not Sig	0.208675
ENSMUSG00000001855	Nup214	307.455	284.431	0.534994	0.999956	Not Sig	-0.111875
ENSMUSG00000050592	Fam78a	148.4	145.978	0.892791	0.999956	Not Sig	-0.0327556
ENSMUSG00000039262	Prrc2b	670.844	690.948	0.741985	0.999956	Not Sig	0.045811
ENSMUSG00000039254	Pomt1	99.4593	107.337	0.699363	0.999956	Not Sig	0.107519
ENSMUSG00000002550	Uck1	283.282	296.579	0.727049	0.999956	Not Sig	0.0664775
ENSMUSG00000044627	Swi5	605.035	585.341	0.728886	0.999956	Not Sig	-0.0471213
ENSMUSG00000002546	Golga2	361.508	326.768	0.397892	0.999956	Not Sig	-0.141527
ENSMUSG00000039205	Ciz1	193.391	189.24	0.857194	0.999956	Not Sig	-0.040348
ENSMUSG00000039195	1110008P14Rik	98.4532	79.6059	0.37596	0.999956	Not Sig	-0.286462
ENSMUSG00000026820	Ptges2	66.3626	69.8378	0.798417	0.999956	Not Sig	0.0868032
ENSMUSG00000026819	Slc25a25	149.312	143.698	0.831032	0.999956	Not Sig	-0.051669
ENSMUSG00000039157	Fam102a	146.443	161.993	0.568582	0.999956	Not Sig	0.140259
ENSMUSG00000026810	Dpm2	114.08	109.05	0.840436	0.999956	Not Sig	-0.0548392
ENSMUSG00000079442	St6galnac4	454.133	445.708	0.848247	0.999956	Not Sig	-0.0288182
ENSMUSG00000026811	St6galnac6	88.6398	124.583	0.0862421	0.999956	Not Sig	0.492728
ENSMUSG00000009566	Fpgs	137.196	152.496	0.567478	0.999956	Not Sig	0.141812
ENSMUSG00000009555	Cdk9	406.422	406.659	0.984593	0.999956	Not Sig	-0.00306534
ENSMUSG00000059013	Sh2d3c	120.625	137.32	0.466087	0.999956	Not Sig	0.183507
ENSMUSG00000009563	Tor2a	238.994	238.728	0.99915	0.999956	Not Sig	-0.000204685
ENSMUSG00000038900	Rpl12	9908.77	10073.7	0.784815	0.999956	Not Sig	0.0236234
ENSMUSG00000068966	Zbtb34	76.3811	82.9691	0.684908	0.999956	Not Sig	0.129142
ENSMUSG00000026788	Zbtb43	228.062	227.168	0.973995	0.999956	Not Sig	-0.00646051
ENSMUSG00000038696	Mapkap1	376.029	372.382	0.921151	0.999956	Not Sig	-0.016784
ENSMUSG00000026867	Gapvd1	1007.15	990.602	0.84392	0.999956	Not Sig	-0.0233821
ENSMUSG00000070953	Rabepk	163.339	162.015	0.938658	0.999956	Not Sig	-0.0177618
ENSMUSG00000035949	Fbxw2	471.301	427.857	0.350419	0.999956	Not Sig	-0.140137
ENSMUSG00000026869	Psmd5	488.989	445.955	0.423617	0.999956	Not Sig	-0.129999
ENSMUSG00000026873	Phf19	116.242	131.711	0.524085	0.999956	Not Sig	0.167348
ENSMUSG00000026875	Traf1	1511.62	1689.46	0.168263	0.999956	Not Sig	0.161837
ENSMUSG00000057110	Cntrl	1506.22	1554.85	0.676901	0.999956	Not Sig	0.044553
ENSMUSG00000026878	Rab14	1046.98	1089.46	0.635013	0.999956	Not Sig	0.0568832
ENSMUSG00000026879	Gsn	316.539	325.407	0.839265	0.999956	Not Sig	0.0348276
ENSMUSG00000035778	Ggta1	565.981	560.504	0.900478	0.999956	Not Sig	-0.0179094
ENSMUSG00000026895	Ndufa8	190.434	173.126	0.52758	0.999956	Not Sig	-0.136804
ENSMUSG00000026889	Rbm18	138.63	150.731	0.611227	0.999956	Not Sig	0.124571
ENSMUSG00000026887	Mrrf	136.412	142.229	0.799912	0.999956	Not Sig	0.0615779
ENSMUSG00000047250	Ptgs1	84.6865	61.1757	0.149443	0.999956	Not Sig	-0.471762
ENSMUSG00000083716	Gm13436	174.764	185.539	0.692446	0.999956	Not Sig	0.0873645
ENSMUSG00000009030	Pdcl	352.092	320.447	0.448661	0.999956	Not Sig	-0.132153
ENSMUSG00000075376	Rc3h2	1076.73	1050.87	0.784345	0.999956	Not Sig	-0.0319607
ENSMUSG00000066798	Zbtb6	338.736	303.204	0.35053	0.999956	Not Sig	-0.160005
ENSMUSG00000050714	Zbtb26	276.393	265.114	0.765326	0.999956	Not Sig	-0.055017
ENSMUSG00000035437	Rabgap1	603.856	601.553	0.977948	0.999956	Not Sig	-0.00384022
ENSMUSG00000026915	Strbp	1931.7	1867.32	0.643762	0.999956	Not Sig	-0.0478667
ENSMUSG00000035392	Dennd1a	145.069	153.388	0.720185	0.999956	Not Sig	0.0856454
ENSMUSG00000026749	Nek6	195.318	169.219	0.445982	0.999956	Not Sig	-0.180063
ENSMUSG00000026750	Psmb7	832.252	839.209	0.933694	0.999956	Not Sig	0.010823
ENSMUSG00000063972	Nr6a1	71.7986	83.1124	0.481718	0.999956	Not Sig	0.242076
ENSMUSG00000062997	Rpl35	3940.09	3977.86	0.880127	0.999956	Not Sig	0.0134476
ENSMUSG00000026755	Arpc5l	1215.87	1158.92	0.538048	0.999956	Not Sig	-0.0714822
ENSMUSG00000026754	Golga1	274.723	239.811	0.291717	0.999956	Not Sig	-0.196941
ENSMUSG00000035236	Scai	390.779	396.82	0.857954	0.999956	Not Sig	0.0321818
ENSMUSG00000026753	Ppp6c	504.61	524.989	0.682342	0.999956	Not Sig	0.0593726
ENSMUSG00000082536	Gm13456	443.37	427.999	0.725845	0.999956	Not Sig	-0.0590042
ENSMUSG00000026866	Kynu	1147.41	1144.3	0.987444	0.999956	Not Sig	-0.00193835
ENSMUSG00000049744	Arhgap15	610.144	629.384	0.737964	0.999956	Not Sig	0.0448358
ENSMUSG00000036890	Gtdc1	84.0507	95.2497	0.508307	0.999956	Not Sig	0.219714
ENSMUSG00000026872	Zeb2	1131.65	1155.51	0.851508	0.999956	Not Sig	0.0287777
ENSMUSG00000026761	Orc4	590.71	535.363	0.306471	0.999956	Not Sig	-0.14535
ENSMUSG00000036792	Mbd5	277.174	289.732	0.728038	0.999956	Not Sig	0.0669708
ENSMUSG00000069495	Epc2	516.744	526.352	0.852283	0.999956	Not Sig	0.0270971
ENSMUSG00000026764	Kif5c	122.413	151.003	0.311761	0.999956	Not Sig	0.27343
ENSMUSG00000026766	Mmadhc	331.352	307.125	0.566133	0.999956	Not Sig	-0.1045
ENSMUSG00000036249	Rbm43	130.349	147.958	0.45796	0.999956	Not Sig	0.182388
ENSMUSG00000026946	Nmi	149.459	149.225	0.995605	0.999956	Not Sig	-0.00130931
ENSMUSG00000036202	Rif1	1497.47	1557.31	0.590912	0.999956	Not Sig	0.0560751
ENSMUSG00000036093	Arl5a	499.299	494.868	0.910554	0.999956	Not Sig	-0.016976
ENSMUSG00000055371	Stam2	195.205	196.324	0.963508	0.999956	Not Sig	0.00966231
ENSMUSG00000061136	Prpf40a	1839.46	1817.07	0.854043	0.999956	Not Sig	-0.0191463
ENSMUSG00000026960	Arl6ip6	212.936	209.711	0.891631	0.999956	Not Sig	-0.0279033
ENSMUSG00000026827	Gpd2	203.828	223.291	0.503589	0.999956	Not Sig	0.137076
ENSMUSG00000026832	Cytip	609.489	708.247	0.130664	0.999956	Not Sig	0.214736
ENSMUSG00000026991	Pkp4	102.344	117.336	0.471087	0.999956	Not Sig	0.196746
ENSMUSG00000035168	Tanc1	87.0327	79.2756	0.6712	0.999956	Not Sig	-0.135752
ENSMUSG00000026987	Baz2b	719.974	721.472	0.965512	0.999956	Not Sig	0.00590242
ENSMUSG00000026977	March7	1154.74	1166.63	0.893551	0.999956	Not Sig	0.0149018
ENSMUSG00000026980	Ly75	7960.88	7922	0.969653	0.999956	Not Sig	-0.00340343
ENSMUSG00000026970	Rbms1	350.039	341.241	0.836959	0.999956	Not Sig	-0.0342464
ENSMUSG00000064289	Tank	1004.51	1048.9	0.585933	0.999956	Not Sig	0.0629045
ENSMUSG00000026914	Psmd14	855.737	829.602	0.722873	0.999956	Not Sig	-0.0444924
ENSMUSG00000035000	Dpp4	276.133	290.117	0.718523	0.999956	Not Sig	0.0737214
ENSMUSG00000026896	Ifih1	500.935	540.537	0.532317	0.999956	Not Sig	0.110128
ENSMUSG00000034848	Ttc21b	169.143	160.782	0.769426	0.999956	Not Sig	-0.0674143
ENSMUSG00000027030	Stk39	67.0071	64.7082	0.969095	0.999956	Not Sig	-0.0135994
ENSMUSG00000027035	Cers6	212.93	237.001	0.478747	0.999956	Not Sig	0.141377
ENSMUSG00000005233	Spc25	215.04	218.024	0.891771	0.999956	Not Sig	0.027931
ENSMUSG00000027086	Fastkd1	123.549	123.919	0.983981	0.999956	Not Sig	0.00515332
ENSMUSG00000042133	Ppig	377.353	397.061	0.645345	0.999956	Not Sig	0.0755962
ENSMUSG00000027088	Phospho2	197.033	196.803	0.995823	0.999956	Not Sig	0.0011071
ENSMUSG00000068882	Ssb	1448.74	1452.72	0.981192	0.999956	Not Sig	0.00259758
ENSMUSG00000051730	Mettl5	98.9478	108.369	0.658692	0.999956	Not Sig	0.124081
ENSMUSG00000044308	Ubr3	680.81	698.706	0.801592	0.999956	Not Sig	0.0343779
ENSMUSG00000014959	Gorasp2	384.606	379.337	0.882493	0.999956	Not Sig	-0.0260952
ENSMUSG00000041997	Tlk1	573.347	596.267	0.683052	0.999956	Not Sig	0.058005
ENSMUSG00000041966	Dcaf17	244.359	213.355	0.324022	0.999956	Not Sig	-0.196111
ENSMUSG00000027012	Dync1i2	546.34	526.301	0.718668	0.999956	Not Sig	-0.0511887
ENSMUSG00000027010	Slc25a12	388.608	425.782	0.399423	0.999956	Not Sig	0.132219
ENSMUSG00000027018	Hat1	346.947	339.501	0.835462	0.999956	Not Sig	-0.0346581
ENSMUSG00000041921	Metap1d	263.27	283.596	0.638217	0.999956	Not Sig	0.0959521
ENSMUSG00000027111	Itga6	166.667	152.442	0.68284	0.999956	Not Sig	-0.102017
ENSMUSG00000006494	Pdk1	258.632	285.028	0.463396	0.999956	Not Sig	0.139811
ENSMUSG00000004085	Map3k20	673.244	685.826	0.843428	0.999956	Not Sig	0.0282155
ENSMUSG00000055612	Cdca7	901.961	925.355	0.768014	0.999956	Not Sig	0.035264
ENSMUSG00000027109	Sp3	1268.31	1289.64	0.82804	0.999956	Not Sig	0.0246323
ENSMUSG00000027108	Ola1	582.421	569.029	0.798213	0.999956	Not Sig	-0.0357328
ENSMUSG00000041762	Gpr155	105.374	96.4752	0.660205	0.999956	Not Sig	-0.129265
ENSMUSG00000075284	Wipf1	511.512	537.833	0.613235	0.999956	Not Sig	0.0726073
ENSMUSG00000027104	Atf2	377.006	372.601	0.931512	0.999956	Not Sig	-0.0141312
ENSMUSG00000018770	Atp5g3	753.834	716.558	0.653124	0.999956	Not Sig	-0.0646401
ENSMUSG00000009207	Lnpk	359.7	341.897	0.657329	0.999956	Not Sig	-0.0731859
ENSMUSG00000027099	Mtx2	306.89	303.149	0.93068	0.999956	Not Sig	-0.0154595
ENSMUSG00000081406	Rps6-ps4	98.3373	103.951	0.823768	0.999956	Not Sig	0.064532
ENSMUSG00000059005	Hnrnpa3	845.098	820.742	0.729971	0.999956	Not Sig	-0.0426817
ENSMUSG00000015839	Nfe2l2	195.982	197.863	0.945267	0.999956	Not Sig	0.014374
ENSMUSG00000042410	Agps	972.894	921.808	0.494255	0.999956	Not Sig	-0.0827123
ENSMUSG00000042369	Rbm45	411.22	427.289	0.685313	0.999956	Not Sig	0.0643408
ENSMUSG00000002733	Plekha3	382.891	387.669	0.916685	0.999956	Not Sig	0.0166996
ENSMUSG00000051747	Ttn	79.3892	90.1288	0.554481	0.999956	Not Sig	0.182712
ENSMUSG00000027014	Cwc22	391.607	402.096	0.827967	0.999956	Not Sig	0.0349511
ENSMUSG00000027011	Ube2e3	229.54	252.667	0.496804	0.999956	Not Sig	0.132449
ENSMUSG00000027009	Itga4	883.108	1027.03	0.0624733	0.999956	Not Sig	0.224897
ENSMUSG00000027007	Ssfa2	161.673	168.382	0.795586	0.999956	Not Sig	0.0584728
ENSMUSG00000027006	Dnajc10	863.356	802.1	0.429501	0.999956	Not Sig	-0.103279
ENSMUSG00000026999	Nup35	87.2353	83.6908	0.891151	0.999956	Not Sig	-0.0430444
ENSMUSG00000027091	Zc3h15	745.926	758.758	0.848576	0.999956	Not Sig	0.0242752
ENSMUSG00000027087	Itgav	384.1	413.904	0.461137	0.999956	Not Sig	0.117425
ENSMUSG00000059588	Calcrl	173.466	161.854	0.642183	0.999956	Not Sig	-0.104662
ENSMUSG00000076437	Selenoh	433.438	423.162	0.838485	0.999956	Not Sig	-0.0340284
ENSMUSG00000050043	Tmx2	118.945	134.587	0.51584	0.999956	Not Sig	0.17253
ENSMUSG00000027080	Med19	165.418	146.008	0.450119	0.999956	Not Sig	-0.187521
ENSMUSG00000034075	Zdhhc5	545.165	549.95	0.939924	0.999956	Not Sig	0.0108815
ENSMUSG00000027079	Clp1	239.343	245.318	0.846871	0.999956	Not Sig	0.0374435
ENSMUSG00000027076	Timm10	100.887	87.0983	0.483669	0.999956	Not Sig	-0.212346
ENSMUSG00000027074	Slc43a3	764.241	754.749	0.981453	0.999956	Not Sig	-0.00357026
ENSMUSG00000027071	P2rx3	169.434	97.4799	0.065077	0.999956	Not Sig	-0.662628
ENSMUSG00000027067	Ssrp1	2120.01	2061.71	0.716347	0.999956	Not Sig	-0.0390402
ENSMUSG00000033955	Tnks1bp1	315.739	309.775	0.896459	0.999956	Not Sig	-0.0240488
ENSMUSG00000082908	Gm13736	94.6685	60.0021	0.204603	0.999956	Not Sig	-0.525482
ENSMUSG00000025314	Ptprj	117.853	124.175	0.995825	0.999956	Not Sig	-0.00171654
ENSMUSG00000051329	Nup160	463.264	475.086	0.806573	0.999956	Not Sig	0.038
ENSMUSG00000008200	Fnbp4	894.492	875.515	0.792772	0.999956	Not Sig	-0.0328407
ENSMUSG00000027282	Mtch2	622.105	642.447	0.726125	0.999956	Not Sig	0.0467869
ENSMUSG00000005510	Ndufs3	340.321	340.48	0.999085	0.999956	Not Sig	-0.000191652
ENSMUSG00000005505	Kbtbd4	197.441	182.221	0.592473	0.999956	Not Sig	-0.113789
ENSMUSG00000063235	Ptpmt1	125.578	121.507	0.83173	0.999956	Not Sig	-0.0554402
ENSMUSG00000005506	Celf1	1196.2	1230.05	0.710401	0.999956	Not Sig	0.0418371
ENSMUSG00000002102	Psmc3	990.661	954.236	0.687205	0.999956	Not Sig	-0.0512651
ENSMUSG00000002111	Spi1	224.528	243.778	0.557817	0.999956	Not Sig	0.116083
ENSMUSG00000040687	Madd	304.238	298.452	0.85499	0.999956	Not Sig	-0.0334513
ENSMUSG00000002109	Ddb2	149.888	158.178	0.758129	0.999956	Not Sig	0.0719187
ENSMUSG00000027255	Arfgap2	463.116	457.957	0.903611	0.999956	Not Sig	-0.0181436
ENSMUSG00000040549	Ckap5	1258.84	1343	0.390412	0.999956	Not Sig	0.0942873
ENSMUSG00000075040	Zfp408	145.008	126.273	0.44694	0.999956	Not Sig	-0.194715
ENSMUSG00000027247	Arhgap1	306.041	295.004	0.768131	0.999956	Not Sig	-0.0523588
ENSMUSG00000027244	Atg13	126.63	103.504	0.252667	0.999956	Not Sig	-0.353691
ENSMUSG00000027243	Harbi1	93.5583	97.518	0.85959	0.999956	Not Sig	0.0545136
ENSMUSG00000040506	Ambra1	337.611	342.561	0.890211	0.999956	Not Sig	0.0237092
ENSMUSG00000040479	Dgkz	506.93	525.302	0.722408	0.999956	Not Sig	0.0525302
ENSMUSG00000058318	Phf21a	252.738	324.225	0.0455598	0.999956	Not Sig	0.362176
ENSMUSG00000027222	Pex16	142.606	155.402	0.607951	0.999956	Not Sig	0.121437
ENSMUSG00000068742	Cry2	71.3219	65.0914	0.68864	0.999956	Not Sig	-0.142128
ENSMUSG00000068735	Trp53i11	427.267	464.469	0.527706	0.999956	Not Sig	0.104754
ENSMUSG00000027215	Cd82	1767.42	1834.29	0.638846	0.999956	Not Sig	0.0514092
ENSMUSG00000027198	Ext2	202.016	166.295	0.186601	0.999956	Not Sig	-0.289921
ENSMUSG00000040174	Alkbh3	161.406	148.838	0.598763	0.999956	Not Sig	-0.128924
ENSMUSG00000027195	Hsd17b12	359.873	352.802	0.873093	0.999956	Not Sig	-0.0265072
ENSMUSG00000027194	Ttc17	294.923	281.821	0.713639	0.999956	Not Sig	-0.0665608
ENSMUSG00000027193	Api5	1065.62	1081.62	0.862993	0.999956	Not Sig	0.0204562
ENSMUSG00000027164	Traf6	389.842	410.274	0.64193	0.999956	Not Sig	0.0772835
ENSMUSG00000027163	Commd9	95.3277	77.9677	0.342165	0.999956	Not Sig	-0.292113
ENSMUSG00000027189	Trim44	516.902	557.406	0.458306	0.999956	Not Sig	0.107632
ENSMUSG00000005087	Cd44	5456.18	5157.1	0.366693	0.999956	Not Sig	-0.0804364
ENSMUSG00000010914	Pdhx	212.874	176.097	0.205905	0.999956	Not Sig	-0.289133
ENSMUSG00000010911	Apip	146.297	144.471	0.949246	0.999956	Not Sig	-0.0154688
ENSMUSG00000027187	Cat	421.912	388.375	0.540236	0.999956	Not Sig	-0.112431
ENSMUSG00000032724	Abtb2	178.067	183.234	0.848835	0.999956	Not Sig	0.0429154
ENSMUSG00000027185	Nat10	472.812	502.024	0.602754	0.999956	Not Sig	0.0781049
ENSMUSG00000027184	Caprin1	3800.23	3831.08	0.909833	0.999956	Not Sig	0.0104779
ENSMUSG00000032698	Lmo2	1613.31	1850.56	0.0783719	0.999956	Not Sig	0.202802
ENSMUSG00000027180	Fbxo3	475.53	480.805	0.8958	0.999956	Not Sig	0.0215775
ENSMUSG00000027177	Hipk3	1188.38	1324.08	0.154532	0.999956	Not Sig	0.157811
ENSMUSG00000027176	Cstf3	426.374	401.494	0.573121	0.999956	Not Sig	-0.0879225
ENSMUSG00000074994	Qser1	156.567	206.381	0.0662714	0.999956	Not Sig	0.449912
ENSMUSG00000027170	Eif3m	1632.15	1520.83	0.337399	0.999956	Not Sig	-0.101039
ENSMUSG00000005973	Rcn1	243.765	192.332	0.0898733	0.999956	Not Sig	-0.356954
ENSMUSG00000027167	Elp4	127.204	126.063	0.974738	0.999956	Not Sig	-0.0080841
ENSMUSG00000042670	Immp1l	118.023	144.93	0.233342	0.999956	Not Sig	0.338414
ENSMUSG00000027166	Dnajc24	89.9324	87.4031	0.893814	0.999956	Not Sig	-0.0398331
ENSMUSG00000027122	Arl14ep	674.898	645.362	0.638334	0.999956	Not Sig	-0.0634923
ENSMUSG00000027115	Kif18a	290.716	328.873	0.319035	0.999956	Not Sig	0.175056
ENSMUSG00000027162	Lin7c	674.465	690.337	0.784028	0.999956	Not Sig	0.0406731
ENSMUSG00000027160	Ccdc34	96.2485	97.3148	0.963742	0.999956	Not Sig	0.0131208
ENSMUSG00000027133	Nop10	513.994	476.63	0.461477	0.999956	Not Sig	-0.108227
ENSMUSG00000027130	Slc12a6	381.764	407.277	0.53074	0.999956	Not Sig	0.102559
ENSMUSG00000027131	Emc4	69.5343	78.0275	0.63919	0.999956	Not Sig	0.159484
ENSMUSG00000027132	Katnbl1	149.222	143.153	0.773772	0.999956	Not Sig	-0.0708203
ENSMUSG00000055943	Emc7	291.8	285.478	0.864615	0.999956	Not Sig	-0.0305491
ENSMUSG00000003604	Aven	120.477	110.212	0.628298	0.999956	Not Sig	-0.131325
ENSMUSG00000041219	Arhgap11a	355.142	366.168	0.76306	0.999956	Not Sig	0.0507603
ENSMUSG00000040383	Aqr	664.881	691.858	0.661146	0.999956	Not Sig	0.0579192
ENSMUSG00000040321	Zfp770	120.93	133.275	0.578958	0.999956	Not Sig	0.143424
ENSMUSG00000057147	Dph6	178.676	159.197	0.50367	0.999956	Not Sig	-0.163547
ENSMUSG00000027351	Spred1	291.321	302.412	0.76367	0.999956	Not Sig	0.0529711
ENSMUSG00000065845	Gm25189	160.38	176.48	0.871962	0.999956	Not Sig	0.049581
ENSMUSG00000027349	Fam98b	138.087	132.241	0.793747	0.999956	Not Sig	-0.0651641
ENSMUSG00000027347	Rasgrp1	362.159	338.482	0.737232	0.999956	Not Sig	-0.0678845
ENSMUSG00000005102	Eif2ak4	353.148	376.94	0.605616	0.999956	Not Sig	0.0895372
ENSMUSG00000009549	Srp14	495.919	478.926	0.734671	0.999956	Not Sig	-0.049698
ENSMUSG00000040093	Bmf	111.084	133.124	0.377621	0.999956	Not Sig	0.263684
ENSMUSG00000040084	Bub1b	921.075	942.872	0.78224	0.999956	Not Sig	0.0335446
ENSMUSG00000040061	Plcb2	205.243	206.576	0.881772	0.999956	Not Sig	0.0367567
ENSMUSG00000074918	Inafm2	208.433	169.52	0.160552	0.999956	Not Sig	-0.316494
ENSMUSG00000027331	Knstrn	194.08	207.863	0.606418	0.999956	Not Sig	0.113607
ENSMUSG00000027332	Ivd	245.518	283.187	0.265803	0.999956	Not Sig	0.221122
ENSMUSG00000040007	Bahd1	151.705	156.112	0.845469	0.999956	Not Sig	0.0467562
ENSMUSG00000039983	Ccdc32	121.024	124.22	0.882357	0.999956	Not Sig	0.0385548
ENSMUSG00000027324	Rpusd2	96.651	104.763	0.674505	0.999956	Not Sig	0.119066
ENSMUSG00000027326	Knl1	837.318	905.943	0.347274	0.999956	Not Sig	0.117026
ENSMUSG00000027323	Rad51	98.5321	104.482	0.74837	0.999956	Not Sig	0.100816
ENSMUSG00000070730	Rmdn3	256.249	239.715	0.60653	0.999956	Not Sig	-0.0979143
ENSMUSG00000068580	Zfyve19	100.449	121.711	0.319646	0.999956	Not Sig	0.27718
ENSMUSG00000034216	Vps18	186.964	171.835	0.603428	0.999956	Not Sig	-0.118769
ENSMUSG00000027313	Chac1	226.459	173.558	0.0687908	0.999956	Not Sig	-0.38795
ENSMUSG00000034154	Ino80	379.378	369.733	0.849983	0.999956	Not Sig	-0.0330225
ENSMUSG00000014077	Chp1	507.644	514.197	0.853904	0.999956	Not Sig	0.0289958
ENSMUSG00000085438	1700020I14Rik	1716.42	1750.84	0.799705	0.999956	Not Sig	0.0273108
ENSMUSG00000072980	Oip5	89.7365	111.109	0.277735	0.999956	Not Sig	0.324848
ENSMUSG00000027306	Nusap1	617.087	609.232	0.914479	0.999956	Not Sig	-0.015137
ENSMUSG00000027305	Ndufaf1	127.77	133.257	0.811412	0.999956	Not Sig	0.0601739
ENSMUSG00000027304	Rtf1	288.776	281.608	0.913252	0.999956	Not Sig	-0.0210979
ENSMUSG00000034032	Rpap1	181.985	187.792	0.91058	0.999956	Not Sig	0.0256582
ENSMUSG00000027298	Tyro3	74.2112	79.6128	0.736321	0.999956	Not Sig	0.107592
ENSMUSG00000033943	Mga	1656.2	1703.78	0.693663	0.999956	Not Sig	0.0405518
ENSMUSG00000033902	Mapkbp1	109.589	100.862	0.737708	0.999956	Not Sig	-0.0956046
ENSMUSG00000027293	Ehd4	93.4528	95.443	0.888961	0.999956	Not Sig	0.0408033
ENSMUSG00000027291	Vps39	446.868	439.451	0.871944	0.999956	Not Sig	-0.0248877
ENSMUSG00000033808	Tmem87a	611.16	611.935	0.958001	0.999956	Not Sig	0.00733837
ENSMUSG00000062646	Ganc	174.914	151.109	0.353166	0.999956	Not Sig	-0.211387
ENSMUSG00000027288	Zfp106	1908.37	1948.08	0.763954	0.999956	Not Sig	0.0301268
ENSMUSG00000027287	Snap23	231.652	247.67	0.621505	0.999956	Not Sig	0.0980445
ENSMUSG00000027286	Lrrc57	72.2461	87.5512	0.366482	0.999956	Not Sig	0.283908
ENSMUSG00000027285	Haus2	146.959	151.948	0.81858	0.999956	Not Sig	0.056254
ENSMUSG00000027284	Cdan1	192.827	201.455	0.761031	0.999956	Not Sig	0.063388
ENSMUSG00000090100	Ttbk2	125.591	98.5494	0.21086	0.999956	Not Sig	-0.339585
ENSMUSG00000027272	Ubr1	616.578	629.713	0.834179	0.999956	Not Sig	0.0284732
ENSMUSG00000054484	Tmem62	110.415	99.4467	0.606862	0.999956	Not Sig	-0.144727
ENSMUSG00000023572	Ccndbp1	208.249	200.899	0.821219	0.999956	Not Sig	-0.0469112
ENSMUSG00000027259	Adal	113.506	87.1899	0.263493	0.999956	Not Sig	-0.333231
ENSMUSG00000050619	Zscan29	245.966	232.821	0.679953	0.999956	Not Sig	-0.0818705
ENSMUSG00000027263	Tubgcp4	453.516	398.361	0.218321	0.999956	Not Sig	-0.188767
ENSMUSG00000043909	Trp53bp1	611.033	603.75	0.900646	0.999956	Not Sig	-0.0170627
ENSMUSG00000033526	Ppip5k1	116.577	103.797	0.574912	0.999956	Not Sig	-0.15427
ENSMUSG00000027248	Pdia3	2737.7	2324.85	0.0379734	0.999956	Not Sig	-0.222188
ENSMUSG00000074884	Serf2	692.523	638.527	0.387308	0.999956	Not Sig	-0.115815
ENSMUSG00000048222	Mfap1b	95.6258	123.541	0.200135	0.999956	Not Sig	0.362686
ENSMUSG00000068479	Mfap1a	195.855	163.252	0.220199	0.999956	Not Sig	-0.268094
ENSMUSG00000027242	Wdr76	393.088	440.93	0.279523	0.999956	Not Sig	0.172747
ENSMUSG00000060227	Casc4	122.733	132.881	0.601355	0.999956	Not Sig	0.151438
ENSMUSG00000033411	Ctdspl2	564.837	553.643	0.834169	0.999956	Not Sig	-0.0292495
ENSMUSG00000027236	Eif3j1	176.045	224.338	0.0878262	0.999956	Not Sig	0.3709
ENSMUSG00000033396	Spg11	371.793	380.484	0.841922	0.999956	Not Sig	0.0319805
ENSMUSG00000060802	B2m	10869.8	9729.43	0.09186	0.999956	Not Sig	-0.154252
ENSMUSG00000027227	Sord	92.3157	119.785	0.159798	0.999956	Not Sig	0.396062
ENSMUSG00000027219	Slc28a2	334.525	431.521	0.0195656	0.999956	Not Sig	0.382781
ENSMUSG00000027199	Gatm	194.942	273.459	0.024524	0.999956	Not Sig	0.509691
ENSMUSG00000074876	Spata5l1	83.6803	75.6256	0.679162	0.999956	Not Sig	-0.133693
ENSMUSG00000005802	Slc30a4	1698.28	1879.16	0.0808938	0.999956	Not Sig	0.242931
ENSMUSG00000005804	Bloc1s6	375.098	341.275	0.42036	0.999956	Not Sig	-0.13579
ENSMUSG00000027201	Myef2	568.116	574.914	0.900381	0.999956	Not Sig	0.0173259
ENSMUSG00000027203	Dut	515.546	530.89	0.776365	0.999956	Not Sig	0.0404149
ENSMUSG00000068394	Cep152	271.304	309.159	0.307983	0.999956	Not Sig	0.193296
ENSMUSG00000091337	Eid1	606.272	551.401	0.309193	0.999956	Not Sig	-0.140978
ENSMUSG00000035093	Secisbp2l	862.316	812.51	0.496411	0.999956	Not Sig	-0.0906922
ENSMUSG00000027206	Cops2	1019.51	1025.9	0.942173	0.999956	Not Sig	0.00835973
ENSMUSG00000027207	Galk2	1074.48	950.276	0.213914	0.999956	Not Sig	-0.158929
ENSMUSG00000023330	Dtwd1	85.6784	86.3939	0.962852	0.999956	Not Sig	0.0142911
ENSMUSG00000027361	Gabpb1	379.383	366.939	0.757302	0.999956	Not Sig	-0.0502609
ENSMUSG00000027363	Usp8	440.884	431.164	0.843053	0.999956	Not Sig	-0.0332162
ENSMUSG00000027365	Trpm7	789.243	729.596	0.383977	0.999956	Not Sig	-0.116867
ENSMUSG00000027366	Sppl2a	1020.52	976.881	0.597786	0.999956	Not Sig	-0.0618676
ENSMUSG00000001998	Ap4e1	211.778	221.564	0.738843	0.999956	Not Sig	0.0673518
ENSMUSG00000001999	Blvra	144.398	143.833	0.987298	0.999956	Not Sig	-0.00381944
ENSMUSG00000034906	Ncaph	346.312	370.022	0.573894	0.999956	Not Sig	0.0930315
ENSMUSG00000074825	Itpripl1	141.116	171.719	0.240196	0.999956	Not Sig	0.294298
ENSMUSG00000003660	Snrnp200	2015.62	1998.88	0.898299	0.999956	Not Sig	-0.0127216
ENSMUSG00000003662	Ciao1	265.433	236.544	0.398902	0.999956	Not Sig	-0.163123
ENSMUSG00000034850	Tmem127	455.096	427.325	0.572967	0.999956	Not Sig	-0.08921
ENSMUSG00000027367	Stard7	850.153	901.364	0.500869	0.999956	Not Sig	0.0819723
ENSMUSG00000027368	Dusp2	499.095	491.465	0.871555	0.999956	Not Sig	-0.0235233
ENSMUSG00000027374	Mrps5	220.613	240.5	0.525332	0.999956	Not Sig	0.124217
ENSMUSG00000027379	Bub1	462.84	477.973	0.785755	0.999956	Not Sig	0.0404789
ENSMUSG00000027381	Bcl2l11	596.526	555.372	0.62251	0.999956	Not Sig	-0.0771379
ENSMUSG00000014355	Anapc1	1450.96	1441.07	0.916776	0.999956	Not Sig	-0.0118137
ENSMUSG00000014353	Tmem87b	186.916	200.871	0.629658	0.999956	Not Sig	0.101748
ENSMUSG00000027387	Zc3h8	63.8928	72.1701	0.672629	0.999956	Not Sig	0.154404
ENSMUSG00000042851	Zc3h6	90.7455	99.8845	0.682367	0.999956	Not Sig	0.128663
ENSMUSG00000027395	Polr1b	408.407	414.668	0.886718	0.999956	Not Sig	0.0220417
ENSMUSG00000027397	Slc20a1	378.75	401.953	0.587613	0.999956	Not Sig	0.0869071
ENSMUSG00000048327	Ckap2l	171.57	186.428	0.589641	0.999956	Not Sig	0.118488
ENSMUSG00000037885	Stk35	87.2488	105.354	0.341402	0.999956	Not Sig	0.273937
ENSMUSG00000027404	Snrpb	1130.85	1144.78	0.874629	0.999956	Not Sig	0.0199277
ENSMUSG00000027405	Nop56	1187.64	1302.96	0.270211	0.999956	Not Sig	0.129868
ENSMUSG00000080610	Snord110	382.535	228.187	0.447977	0.999956	Not Sig	-0.756913
ENSMUSG00000027406	Idh3b	809.116	785.064	0.732607	0.999956	Not Sig	-0.0427749
ENSMUSG00000037773	Pced1a	206.591	209.217	0.88849	0.999956	Not Sig	0.0301029
ENSMUSG00000027411	Vps16	601.825	605.726	0.928927	0.999956	Not Sig	0.0125696
ENSMUSG00000027303	Ptpra	383.801	401.463	0.734215	0.999956	Not Sig	0.0595222
ENSMUSG00000037740	Mrps26	293.48	276.493	0.630511	0.999956	Not Sig	-0.0902162
ENSMUSG00000027300	Ubox5	77.5422	74.7276	0.879034	0.999956	Not Sig	-0.0492217
ENSMUSG00000068290	Ddrgk1	283.385	271.917	0.734765	0.999956	Not Sig	-0.0615389
ENSMUSG00000074797	Itpa	311.099	299.274	0.732644	0.999956	Not Sig	-0.0626235
ENSMUSG00000027309	4930402H24Rik	87.6348	89.3396	0.942971	0.999956	Not Sig	0.0221632
ENSMUSG00000027312	Atrn	233.955	246.972	0.681876	0.999956	Not Sig	0.0791591
ENSMUSG00000068267	Cenpb	663.618	673.79	0.86359	0.999956	Not Sig	0.0225769
ENSMUSG00000027330	Cdc25b	403.308	429.246	0.568021	0.999956	Not Sig	0.0918039
ENSMUSG00000037523	Mavs	179.87	192.754	0.632903	0.999956	Not Sig	0.107078
ENSMUSG00000037514	Pank2	446.716	450.002	0.956036	0.999956	Not Sig	0.00889739
ENSMUSG00000079037	Prnp	64.5226	75.8327	0.47648	0.999956	Not Sig	0.23813
ENSMUSG00000027339	Rassf2	1422.24	1415.29	0.943608	0.999956	Not Sig	-0.00775313
ENSMUSG00000027340	Slc23a2	1225.51	1109.95	0.193651	0.999956	Not Sig	-0.144909
ENSMUSG00000027341	Tmem230	141.698	111.968	0.16972	0.999956	Not Sig	-0.352447
ENSMUSG00000027342	Pcna	1521.72	1591.47	0.540394	0.999956	Not Sig	0.0638164
ENSMUSG00000058793	Cds2	813.019	792.483	0.774119	0.999956	Not Sig	-0.0358679
ENSMUSG00000027346	Gpcpd1	1474.52	1408.27	0.51263	0.999956	Not Sig	-0.0740123
ENSMUSG00000037376	Trmt6	311.812	293.199	0.609866	0.999956	Not Sig	-0.0895808
ENSMUSG00000027353	Mcm8	107.872	124.019	0.4357	0.999956	Not Sig	0.207303
ENSMUSG00000027357	Crls1	256.079	221.419	0.349777	0.999956	Not Sig	-0.192046
ENSMUSG00000034723	Tmx4	138.364	136.306	0.919921	0.999956	Not Sig	-0.0250586
ENSMUSG00000027281	Slx4ip	146.249	148.547	0.905943	0.999956	Not Sig	0.0292056
ENSMUSG00000039033	Tasp1	147.489	141.931	0.798588	0.999956	Not Sig	-0.0620496
ENSMUSG00000045624	Esf1	435.805	401.058	0.456759	0.999956	Not Sig	-0.122357
ENSMUSG00000027384	Ndufaf5	82.6092	72.5669	0.579461	0.999956	Not Sig	-0.180072
ENSMUSG00000038844	Kif16b	389.929	393.938	0.929388	0.999956	Not Sig	0.0145719
ENSMUSG00000008333	Snrpb2	421.549	429.734	0.858293	0.999956	Not Sig	0.02734
ENSMUSG00000015932	Dstn	350.781	363.611	0.740603	0.999956	Not Sig	0.0551179
ENSMUSG00000027422	Rrbp1	1262.2	1178.38	0.416001	0.999956	Not Sig	-0.110317
ENSMUSG00000027423	Snx5	3494.06	3237.88	0.245365	0.999956	Not Sig	-0.111561
ENSMUSG00000065725	Gm26165	1991.82	1557.04	0.566649	0.999956	Not Sig	-0.35684
ENSMUSG00000077714	Snord17	7058.34	6807.1	0.597191	0.999956	Not Sig	-0.0520803
ENSMUSG00000027424	Mgme1	76.0119	79.5914	0.800115	0.999956	Not Sig	0.0838665
ENSMUSG00000027425	Kat14	184.929	181.731	0.911327	0.999956	Not Sig	-0.0240699
ENSMUSG00000027427	Polr3f	288.738	285.278	0.926016	0.999956	Not Sig	-0.0171039
ENSMUSG00000027429	Sec23b	631.095	554.45	0.244173	0.999956	Not Sig	-0.175365
ENSMUSG00000027430	Dtd1	84.6731	89.7144	0.756155	0.999956	Not Sig	0.0947276
ENSMUSG00000002728	Naa20	376.043	383.655	0.862508	0.999956	Not Sig	0.0289977
ENSMUSG00000001767	Crnkl1	537.65	555.542	0.779221	0.999956	Not Sig	0.0447397
ENSMUSG00000037110	Ralgapa2	279.579	304.134	0.592854	0.999956	Not Sig	0.111692
ENSMUSG00000074749	Kiz	175.937	177.342	0.954813	0.999956	Not Sig	0.0124631
ENSMUSG00000027433	Xrn2	1679.79	1729.19	0.679258	0.999956	Not Sig	0.0427901
ENSMUSG00000027435	Cd93	273.579	251.514	0.599985	0.999956	Not Sig	-0.105604
ENSMUSG00000036992	Nxt1	177.063	174.212	0.910846	0.999956	Not Sig	-0.0247177
ENSMUSG00000027439	Gzf1	143.603	156.102	0.622978	0.999956	Not Sig	0.116676
ENSMUSG00000068134	Zfp120	271.358	261.962	0.782179	0.999956	Not Sig	-0.0510215
ENSMUSG00000068130	Zfp442	63.2016	69.1754	0.696984	0.999956	Not Sig	0.137559
ENSMUSG00000033096	Apmap	236.677	246.961	0.743217	0.999956	Not Sig	0.0652313
ENSMUSG00000027452	Acss1	105.528	97.4498	0.673137	0.999956	Not Sig	-0.129071
ENSMUSG00000033068	Entpd6	249.536	246.508	0.929885	0.999956	Not Sig	-0.0167433
ENSMUSG00000033059	Pygb	1081.83	1053.22	0.715131	0.999956	Not Sig	-0.0448992
ENSMUSG00000032046	Abhd12	245.424	222.649	0.490449	0.999956	Not Sig	-0.13991
ENSMUSG00000027454	Gins1	62.0535	73.596	0.450775	0.999956	Not Sig	0.256059
ENSMUSG00000027455	Nsfl1c	202.739	210.636	0.793685	0.999956	Not Sig	0.0563749
ENSMUSG00000032966	Fkbp1a	216.067	200.349	0.597869	0.999956	Not Sig	-0.109444
ENSMUSG00000032869	Psmf1	117.917	140.434	0.317891	0.999956	Not Sig	0.267034
ENSMUSG00000074698	Csnk2a1	1260.1	1188.73	0.448113	0.999956	Not Sig	-0.0836915
ENSMUSG00000027465	Tbc1d20	462.351	413.122	0.299017	0.999956	Not Sig	-0.161129
ENSMUSG00000027466	Rbck1	981.535	952.666	0.707018	0.999956	Not Sig	-0.0445083
ENSMUSG00000032715	Trib3	133.879	129.524	0.816044	0.999956	Not Sig	-0.0583477
ENSMUSG00000081434	Gm14165	348.368	360.437	0.83893	0.999956	Not Sig	0.0389352
ENSMUSG00000019188	H13	1657.68	1419.75	0.160376	0.999956	Not Sig	-0.202025
ENSMUSG00000007659	Bcl2l1	164.31	189.582	0.416893	0.999956	Not Sig	0.184373
ENSMUSG00000027469	Tpx2	609.476	660.035	0.383625	0.999956	Not Sig	0.119773
ENSMUSG00000027472	Pdrg1	253.789	242.465	0.739828	0.999956	Not Sig	-0.0636166
ENSMUSG00000068040	Tm9sf4	279.495	292.593	0.738205	0.999956	Not Sig	0.0628387
ENSMUSG00000074671	Tspyl3	108.299	128.723	0.336792	0.999956	Not Sig	0.251629
ENSMUSG00000051413	Plagl2	488.178	576.365	0.0927533	0.999956	Not Sig	0.238884
ENSMUSG00000046020	Pofut1	1151.63	1290.66	0.201835	0.999956	Not Sig	0.160365
ENSMUSG00000027475	Kif3b	593.395	609.818	0.774091	0.999956	Not Sig	0.0393754
ENSMUSG00000042548	Asxl1	859.439	974.925	0.139587	0.999956	Not Sig	0.180695
ENSMUSG00000056941	Commd7	199.263	197.629	0.961888	0.999956	Not Sig	-0.0100765
ENSMUSG00000027479	Mapre1	1057.61	1069.64	0.912869	0.999956	Not Sig	0.013227
ENSMUSG00000027487	Cdk5rap1	155.838	154.94	0.863625	0.999956	Not Sig	-0.0409058
ENSMUSG00000038533	Cbfa2t2	175.456	184.452	0.744823	0.999956	Not Sig	0.0710937
ENSMUSG00000027490	E2f1	99.8572	126.811	0.191684	0.999956	Not Sig	0.356476
ENSMUSG00000000876	Pxmp4	82.3067	88.2889	0.753775	0.999956	Not Sig	0.0993189
ENSMUSG00000038467	Chmp4b	828.131	731.668	0.156197	0.999956	Not Sig	-0.182296
ENSMUSG00000027593	Raly	834.747	821.294	0.837872	0.999956	Not Sig	-0.0256096
ENSMUSG00000074656	Eif2s2	1266.02	1249.05	0.869773	0.999956	Not Sig	-0.0200672
ENSMUSG00000027597	Ahcy	426.283	352.324	0.112412	0.999956	Not Sig	-0.278665
ENSMUSG00000027598	Itch	1140.49	1048.46	0.282938	0.999956	Not Sig	-0.121342
ENSMUSG00000047459	Dynlrb1	271.726	230.908	0.232619	0.999956	Not Sig	-0.237897
ENSMUSG00000038383	Pigu	174.447	174.029	0.99118	0.999956	Not Sig	-0.00250333
ENSMUSG00000038369	Ncoa6	137.85	144.364	0.781304	0.999956	Not Sig	0.0669385
ENSMUSG00000027610	Gss	116.239	116.588	0.978891	0.999956	Not Sig	-0.00746323
ENSMUSG00000038324	Trpc4ap	614.468	610.832	0.933338	0.999956	Not Sig	-0.0118909
ENSMUSG00000038312	Edem2	528.479	390.977	0.0163976	0.999956	Not Sig	-0.423175
ENSMUSG00000074649	BC029722	156.591	164.822	0.763687	0.999956	Not Sig	0.0691085
ENSMUSG00000027613	Eif6	784.752	814.849	0.68196	0.999956	Not Sig	0.0540524
ENSMUSG00000005882	Uqcc1	145.719	127.301	0.476661	0.999956	Not Sig	-0.187119
ENSMUSG00000038241	Cep250	318.341	266.012	0.155656	0.999956	Not Sig	-0.268922
ENSMUSG00000005881	Ergic3	325.112	306.219	0.611169	0.999956	Not Sig	-0.0897569
ENSMUSG00000089824	Rbm12	264.169	270.646	0.82432	0.999956	Not Sig	0.0416856
ENSMUSG00000027618	Nfs1	338.65	335.802	0.958798	0.999956	Not Sig	-0.00934208
ENSMUSG00000067847	Romo1	183.681	186.263	0.910169	0.999956	Not Sig	0.0244752
ENSMUSG00000027620	Rbm39	4799.6	4578.68	0.466001	0.999956	Not Sig	-0.0670455
ENSMUSG00000038116	Phf20	485.137	525.727	0.458317	0.999956	Not Sig	0.111822
ENSMUSG00000046229	Scand1	572.246	606.705	0.611968	0.999956	Not Sig	0.0784125
ENSMUSG00000102869	2900097C17Rik	1011.02	871.993	0.0975374	0.999956	Not Sig	-0.229366
ENSMUSG00000027628	Aar2	198.185	165.05	0.215391	0.999956	Not Sig	-0.27211
ENSMUSG00000061689	Dlgap4	98.41	87.7993	0.614731	0.999956	Not Sig	-0.149618
ENSMUSG00000062175	Tgif2	105.661	110.329	0.791069	0.999956	Not Sig	0.0738396
ENSMUSG00000027637	Rab5if	536.098	488.257	0.429932	0.999956	Not Sig	-0.12893
ENSMUSG00000027634	Ndrg3	158.703	159.657	0.985595	0.999956	Not Sig	0.00415064
ENSMUSG00000027635	Dsn1	225.346	231.807	0.845021	0.999956	Not Sig	0.0390198
ENSMUSG00000027639	Samhd1	1579.06	1595.82	0.904422	0.999956	Not Sig	0.0127318
ENSMUSG00000027641	Rbl1	459.219	493.743	0.48503	0.999956	Not Sig	0.103095
ENSMUSG00000027642	Rpn2	2023.25	1686.21	0.0444899	0.999956	Not Sig	-0.243214
ENSMUSG00000067787	Blcap	81.2352	99.2137	0.340904	0.999956	Not Sig	0.289333
ENSMUSG00000027649	Ctnnbl1	391.168	381.735	0.8327	0.999956	Not Sig	-0.0346667
ENSMUSG00000027650	Tti1	249.103	263.069	0.660742	0.999956	Not Sig	0.082827
ENSMUSG00000027651	Rprd1b	217.511	214.329	0.910571	0.999956	Not Sig	-0.0225818
ENSMUSG00000085385	Snhg17	279.055	301.566	0.540196	0.999956	Not Sig	0.109076
ENSMUSG00000027652	Ralgapb	769.479	770.698	0.997357	0.999956	Not Sig	-0.000424629
ENSMUSG00000037761	Actr5	121.913	143.884	0.339464	0.999956	Not Sig	0.242204
ENSMUSG00000037754	Ppp1r16b	1126.75	1174.44	0.588248	0.999956	Not Sig	0.0605694
ENSMUSG00000027654	Fam83d	76.2392	83.8558	0.661036	0.999956	Not Sig	0.137009
ENSMUSG00000027655	Dhx35	224.523	230.35	0.850911	0.999956	Not Sig	0.0389441
ENSMUSG00000070544	Top1	1099.23	1116.41	0.859577	0.999956	Not Sig	0.0204185
ENSMUSG00000016933	Plcg1	251.73	229.837	0.5104	0.999956	Not Sig	-0.130419
ENSMUSG00000035877	Zhx3	143.288	136.822	0.769428	0.999956	Not Sig	-0.0718891
ENSMUSG00000057133	Chd6	622.152	617.069	0.919402	0.999956	Not Sig	-0.0136812
ENSMUSG00000016921	Srsf6	2019.64	1973.44	0.733588	0.999956	Not Sig	-0.0336731
ENSMUSG00000017858	Ift52	169.263	193.203	0.402502	0.999956	Not Sig	0.192427
ENSMUSG00000017861	Mybl2	391	475.308	0.0721702	0.999956	Not Sig	0.281771
ENSMUSG00000048486	Fitm2	67.6353	80.2874	0.456684	0.999956	Not Sig	0.243613
ENSMUSG00000017679	Ttpal	925.748	1003.14	0.345783	0.999956	Not Sig	0.114644
ENSMUSG00000017707	Serinc3	6394.4	6467.38	0.825497	0.999956	Not Sig	0.0197068
ENSMUSG00000035268	Pkig	618.6	629.97	0.913373	0.999956	Not Sig	0.0155103
ENSMUSG00000017697	Ada	68.7573	102.585	0.075606	0.999956	Not Sig	0.57118
ENSMUSG00000018326	Ywhab	675.521	666.11	0.889187	0.999956	Not Sig	-0.0188758
ENSMUSG00000018322	Tomm34	439.679	434.365	0.929854	0.999956	Not Sig	-0.0139612
ENSMUSG00000018209	Stk4	1772.23	1828.45	0.658021	0.999956	Not Sig	0.0456847
ENSMUSG00000017002	Slpi	437.664	196.708	0.244744	0.999956	Not Sig	-0.793317
ENSMUSG00000017009	Sdc4	1666.44	1470.25	0.123816	0.999956	Not Sig	-0.173064
ENSMUSG00000045503	Sys1	307.273	286.793	0.54128	0.999956	Not Sig	-0.111965
ENSMUSG00000017721	Pigt	201.26	168.834	0.24026	0.999956	Not Sig	-0.252745
ENSMUSG00000017299	Dnttip1	108.816	115.55	0.796679	0.999956	Not Sig	0.0735126
ENSMUSG00000001403	Ube2c	232.079	212.604	0.629194	0.999956	Not Sig	-0.104265
ENSMUSG00000017307	Acot8	90.1731	77.4843	0.471935	0.999956	Not Sig	-0.22112
ENSMUSG00000017760	Ctsa	923.65	812.742	0.165534	0.999956	Not Sig	-0.176167
ENSMUSG00000039849	Pcif1	287.547	304.018	0.661385	0.999956	Not Sig	0.0783093
ENSMUSG00000039834	Zfp335	257.532	268.601	0.753696	0.999956	Not Sig	0.0592121
ENSMUSG00000039804	Ncoa5	216.512	198.672	0.561493	0.999956	Not Sig	-0.120762
ENSMUSG00000017652	Cd40	859.487	862.174	0.988533	0.999956	Not Sig	-0.00180989
ENSMUSG00000017664	Slc35c2	206.173	189.841	0.699054	0.999956	Not Sig	-0.0886995
ENSMUSG00000017670	Elmo2	207.164	228.883	0.486276	0.999956	Not Sig	0.144821
ENSMUSG00000039725	Trp53rka	77.1645	82.6307	0.758957	0.999956	Not Sig	0.0961575
ENSMUSG00000039671	Zmynd8	647.76	647.726	0.993496	0.999956	Not Sig	0.001169
ENSMUSG00000027678	Ncoa3	1644.46	1608.89	0.740186	0.999956	Not Sig	-0.0387984
ENSMUSG00000039621	Prex1	417.173	390.787	0.607962	0.999956	Not Sig	-0.091046
ENSMUSG00000074582	Arfgef2	548.374	563.566	0.777781	0.999956	Not Sig	0.0392511
ENSMUSG00000002718	Cse1l	1003.66	1019.82	0.868554	0.999956	Not Sig	0.019423
ENSMUSG00000039536	Stau1	182.29	216.867	0.23209	0.999956	Not Sig	0.251337
ENSMUSG00000017999	Ddx27	691.025	744.43	0.435913	0.999956	Not Sig	0.105208
ENSMUSG00000039501	Znfx1	635.378	700.342	0.335337	0.999956	Not Sig	0.140326
ENSMUSG00000074578	Zfas1	646.343	654.127	0.898787	0.999956	Not Sig	0.0170015
ENSMUSG00000050556	Kcnb1	115.481	116.008	0.958527	0.999956	Not Sig	0.0138256
ENSMUSG00000017929	B4galt5	605.717	628.01	0.696062	0.999956	Not Sig	0.0556641
ENSMUSG00000039463	Slc9a8	400.225	417.699	0.724792	0.999956	Not Sig	0.0580563
ENSMUSG00000047030	Spata2	126.138	145.431	0.406079	0.999956	Not Sig	0.204116
ENSMUSG00000006418	Rnf114	654.471	664.718	0.849927	0.999956	Not Sig	0.0252837
ENSMUSG00000090213	Tmem189	213.023	213.305	0.976577	0.999956	Not Sig	0.00593184
ENSMUSG00000056501	Cebpb	222.032	211.593	0.780926	0.999956	Not Sig	-0.0605646
ENSMUSG00000027540	Ptpn1	864.554	851.219	0.85935	0.999956	Not Sig	-0.0215547
ENSMUSG00000078919	Dpm1	82.6294	76.9605	0.719184	0.999956	Not Sig	-0.116479
ENSMUSG00000074576	Mocs3	125.918	114.471	0.622912	0.999956	Not Sig	-0.133574
ENSMUSG00000027551	Zfp64	176.941	170.98	0.821173	0.999956	Not Sig	-0.0522072
ENSMUSG00000052056	Zfp217	1023.39	1047.8	0.823329	0.999956	Not Sig	0.029549
ENSMUSG00000052033	Pfdn4	179.309	181.618	0.930296	0.999956	Not Sig	0.0199468
ENSMUSG00000027496	Aurka	96.9746	105.6	0.661135	0.999956	Not Sig	0.122921
ENSMUSG00000027498	Cstf1	299.101	304.094	0.908065	0.999956	Not Sig	0.0210709
ENSMUSG00000027502	Rtf2	500.545	492.414	0.864731	0.999956	Not Sig	-0.024747
ENSMUSG00000081344	Gm14303	149.931	156.589	0.874287	0.999956	Not Sig	0.0403272
ENSMUSG00000027509	Rae1	404.733	413.926	0.835798	0.999956	Not Sig	0.0322155
ENSMUSG00000027510	Rbm38	283.159	295.897	0.67626	0.999956	Not Sig	0.080407
ENSMUSG00000027514	Zbp1	177.631	206.465	0.39148	0.999956	Not Sig	0.190893
ENSMUSG00000038400	Pmepa1	240.721	218.926	0.55757	0.999956	Not Sig	-0.119732
ENSMUSG00000055897	Ppp4r1l-ps	79.1612	96.9438	0.333298	0.999956	Not Sig	0.291086
ENSMUSG00000027519	Rab22a	346.216	346.459	0.987136	0.999956	Not Sig	0.00270692
ENSMUSG00000054455	Vapb	367.871	353.266	0.742617	0.999956	Not Sig	-0.056463
ENSMUSG00000082519	Vamp7-ps	84.5565	86.2198	0.994204	0.999956	Not Sig	0.00234824
ENSMUSG00000027522	Stx16	450.003	456.937	0.879692	0.999956	Not Sig	0.0228726
ENSMUSG00000039263	Npepl1	542.501	567.095	0.641085	0.999956	Not Sig	0.0671574
ENSMUSG00000027523	Gnas	2034.74	1929.58	0.485239	0.999956	Not Sig	-0.0719678
ENSMUSG00000016253	Nelfcd	265.109	263.035	0.889903	0.999956	Not Sig	-0.0272797
ENSMUSG00000016256	Ctsz	2156.64	1998.36	0.297011	0.999956	Not Sig	-0.105615
ENSMUSG00000016252	Atp5e	810.015	771.04	0.610927	0.999956	Not Sig	-0.0704397
ENSMUSG00000016257	Prelid3b	411.633	413.046	0.977672	0.999956	Not Sig	-0.00456732
ENSMUSG00000095362	Gm14325	70.1707	77.6248	0.639902	0.999956	Not Sig	0.153314
ENSMUSG00000074519	Zfp971	162.919	137.911	0.368514	0.999956	Not Sig	-0.222418
ENSMUSG00000078861	Zfp931	63.7772	73.1553	0.577075	0.999956	Not Sig	0.203329
ENSMUSG00000039117	Taf4	179.605	180.792	0.95565	0.999956	Not Sig	0.0133274
ENSMUSG00000039108	Lsm14b	115.946	136.368	0.362761	0.999956	Not Sig	0.24236
ENSMUSG00000027566	Psma7	1323.22	1209.32	0.276225	0.999956	Not Sig	-0.131246
ENSMUSG00000039086	Ss18l1	61.8872	73.7933	0.45666	0.999956	Not Sig	0.257056
ENSMUSG00000039069	Mtg2	115.775	119.148	0.878897	0.999956	Not Sig	0.0400152
ENSMUSG00000039050	Osbpl2	192.052	174.085	0.507248	0.999956	Not Sig	-0.142832
ENSMUSG00000039041	Adrm1	272.962	273.754	0.984868	0.999956	Not Sig	0.00362353
ENSMUSG00000039001	Rps21	4806.52	4614.95	0.499608	0.999956	Not Sig	-0.0602273
ENSMUSG00000038990	Cables2	143.382	178.13	0.187795	0.999956	Not Sig	0.307579
ENSMUSG00000038963	Slco4a1	171.84	159.486	0.758387	0.999956	Not Sig	-0.07544
ENSMUSG00000027569	Mrgbp	356.516	356.063	0.982629	0.999956	Not Sig	0.00381597
ENSMUSG00000049401	Ogfr	719.652	677.543	0.527763	0.999956	Not Sig	-0.0843521
ENSMUSG00000038914	Dido1	1003.27	1033.81	0.728857	0.999956	Not Sig	0.0426555
ENSMUSG00000027573	Gid8	320.275	289.606	0.402073	0.999956	Not Sig	-0.145587
ENSMUSG00000023393	Slc17a9	173.77	161.773	0.667431	0.999956	Not Sig	-0.0989981
ENSMUSG00000038848	Ythdf1	376.127	365.272	0.797027	0.999956	Not Sig	-0.0418124
ENSMUSG00000027575	Arfgap1	404.696	369.021	0.401391	0.999956	Not Sig	-0.133426
ENSMUSG00000070461	9230112E08Rik	84.8835	83.7686	0.948446	0.999956	Not Sig	-0.0197502
ENSMUSG00000016344	Ppdpf	174.658	193.492	0.485074	0.999956	Not Sig	0.152693
ENSMUSG00000027580	Helz2	1045.81	1228.19	0.0630877	0.999956	Not Sig	0.235086
ENSMUSG00000038705	Gmeb2	225.806	235.967	0.73658	0.999956	Not Sig	0.0685644
ENSMUSG00000038685	Rtel1	330.176	344.071	0.711847	0.999956	Not Sig	0.0626298
ENSMUSG00000038671	Arfrp1	264.7	252.771	0.726059	0.999956	Not Sig	-0.0661341
ENSMUSG00000027582	Zgpat	372.045	391.066	0.637225	0.999956	Not Sig	0.0767453
ENSMUSG00000085028	Slc2a4rg-ps	146.515	150.099	0.85752	0.999956	Not Sig	0.0432603
ENSMUSG00000027583	Zbtb46	201.012	223.843	0.459414	0.999956	Not Sig	0.157328
ENSMUSG00000000827	Tpd52l2	420.108	400.542	0.668103	0.999956	Not Sig	-0.0679936
ENSMUSG00000000826	Dnajc5	980.512	994.886	0.855268	0.999956	Not Sig	0.02141
ENSMUSG00000089917	Uckl1	274.005	257.932	0.64163	0.999956	Not Sig	-0.0873347
ENSMUSG00000000823	Zfp512b	313.497	326.881	0.720299	0.999956	Not Sig	0.0618575
ENSMUSG00000002455	Prpf6	504.404	497.847	0.889872	0.999956	Not Sig	-0.0205225
ENSMUSG00000059540	Tcea2	78.1123	89.3101	0.511856	0.999956	Not Sig	0.215124
ENSMUSG00000002458	Rgs19	230.064	236.661	0.852577	0.999956	Not Sig	0.03691
ENSMUSG00000027589	Pcmtd2	309.776	318.281	0.821829	0.999956	Not Sig	0.038696
ENSMUSG00000038628	Polr3k	285.233	274.715	0.756038	0.999956	Not Sig	-0.0601975
ENSMUSG00000040374	Pex2	274.146	245.78	0.395579	0.999956	Not Sig	-0.157804
ENSMUSG00000040269	Mrps28	126.629	126.257	0.99584	0.999956	Not Sig	-0.00134175
ENSMUSG00000027506	Tpd52	171.349	149.625	0.396571	0.999956	Not Sig	-0.19344
ENSMUSG00000069114	Zbtb10	179.862	201.357	0.45319	0.999956	Not Sig	0.159867
ENSMUSG00000027508	Pag1	547.43	535.45	0.824933	0.999956	Not Sig	-0.0398733
ENSMUSG00000027533	Fabp5	198.281	191.48	0.793307	0.999956	Not Sig	-0.0610853
ENSMUSG00000027531	Impa1	417.475	439.635	0.630922	0.999956	Not Sig	0.0740847
ENSMUSG00000039795	Zfand1	160.546	148.714	0.628476	0.999956	Not Sig	-0.113203
ENSMUSG00000027550	Lrrcc1	270.63	255.944	0.690189	0.999956	Not Sig	-0.0778972
ENSMUSG00000027552	E2f5	73.8075	80.7024	0.670787	0.999956	Not Sig	0.137927
ENSMUSG00000078784	1810022K09Rik	266.58	279.914	0.703658	0.999956	Not Sig	0.0701747
ENSMUSG00000027555	Car13	199.881	184.751	0.589592	0.999956	Not Sig	-0.113482
ENSMUSG00000047213	Ythdf3	994.399	1006.29	0.833431	0.999956	Not Sig	0.0277996
ENSMUSG00000027599	Armc1	261.588	249.204	0.727433	0.999956	Not Sig	-0.0685601
ENSMUSG00000027601	Mtfr1	271.893	304.916	0.382099	0.999956	Not Sig	0.165486
ENSMUSG00000069094	Pde7a	430.31	486.145	0.233676	0.999956	Not Sig	0.182478
ENSMUSG00000048106	4632415L05Rik	116.676	100.16	0.444924	0.999956	Not Sig	-0.209487
ENSMUSG00000027615	Hps3	510.21	504.414	0.910628	0.999956	Not Sig	-0.0165511
ENSMUSG00000002428	Hltf	733.656	751.481	0.784394	0.999956	Not Sig	0.0356573
ENSMUSG00000019528	Gyg	157.061	158.923	0.957558	0.999956	Not Sig	0.0123353
ENSMUSG00000027630	Tbl1xr1	957.035	955.257	0.982464	0.999956	Not Sig	-0.00269708
ENSMUSG00000057036	Gm7536	112.841	108.94	0.842768	0.999956	Not Sig	-0.0534804
ENSMUSG00000027699	Ect2	348.652	425.336	0.0714323	0.999956	Not Sig	0.286641
ENSMUSG00000027698	Nceh1	149.862	149.486	0.997611	0.999956	Not Sig	0.000763169
ENSMUSG00000039286	Fndc3b	106.88	89.9952	0.436494	0.999956	Not Sig	-0.242416
ENSMUSG00000050192	Eif5a2	100.221	113.702	0.534012	0.999956	Not Sig	0.180701
ENSMUSG00000039221	Rpl22l1	1690.93	1659.75	0.77934	0.999956	Not Sig	-0.0288647
ENSMUSG00000037730	Mynn	325.411	315.832	0.810583	0.999956	Not Sig	-0.041491
ENSMUSG00000027706	Sec62	447.801	432.935	0.772315	0.999956	Not Sig	-0.0447111
ENSMUSG00000037652	Phc3	945.135	1021.95	0.328597	0.999956	Not Sig	0.116777
ENSMUSG00000037643	Prkci	213.132	227.062	0.643203	0.999956	Not Sig	0.0954885
ENSMUSG00000027660	Skil	755.879	810.446	0.507145	0.999956	Not Sig	0.0906397
ENSMUSG00000027663	Zmat3	465.243	493.84	0.555605	0.999956	Not Sig	0.0868043
ENSMUSG00000027665	Pik3ca	1005.26	999.542	0.946158	0.999956	Not Sig	-0.00783628
ENSMUSG00000027667	Zfp639	377.325	373.65	0.93017	0.999956	Not Sig	-0.014135
ENSMUSG00000027668	Mfn1	194.263	182.072	0.702252	0.999956	Not Sig	-0.0864247
ENSMUSG00000027669	Gnb4	670.884	673.859	0.94174	0.999956	Not Sig	0.0250415
ENSMUSG00000027671	Actl6a	653.457	638.153	0.795996	0.999956	Not Sig	-0.0342006
ENSMUSG00000037531	Mrpl47	139.63	134.058	0.808885	0.999956	Not Sig	-0.0594373
ENSMUSG00000027673	Ndufb5	531.62	519.433	0.823518	0.999956	Not Sig	-0.0335049
ENSMUSG00000027677	Ttc14	1565.23	1465.48	0.395889	0.999956	Not Sig	-0.0937595
ENSMUSG00000027680	Fxr1	1013.07	1088.47	0.428866	0.999956	Not Sig	0.0978328
ENSMUSG00000027679	Dnajc19	128.204	130.736	0.923036	0.999956	Not Sig	0.0258286
ENSMUSG00000105176	Gm43668	127.474	144.477	0.499656	0.999956	Not Sig	0.17276
ENSMUSG00000037400	Atp11b	754.538	791.765	0.582783	0.999956	Not Sig	0.0687278
ENSMUSG00000027708	Dcun1d1	410.054	358.906	0.28825	0.999956	Not Sig	-0.195399
ENSMUSG00000027709	Mccc1	90.0483	79.4415	0.552732	0.999956	Not Sig	-0.181003
ENSMUSG00000027710	Acad9	345.609	320.814	0.512205	0.999956	Not Sig	-0.110582
ENSMUSG00000033883	D3Ertd254e	202.079	202.363	0.97742	0.999956	Not Sig	-0.00614163
ENSMUSG00000027712	Anxa5	168.307	195.67	0.310345	0.999956	Not Sig	0.219397
ENSMUSG00000027714	Exosc9	281.455	283.298	0.990237	0.999956	Not Sig	0.00228615
ENSMUSG00000027715	Ccna2	1023.73	1047.32	0.768303	0.999956	Not Sig	0.0353395
ENSMUSG00000037270	4932438A13Rik	1867.23	1876.76	0.957955	0.999956	Not Sig	0.0055279
ENSMUSG00000027722	Spata5	412.002	389.948	0.617205	0.999956	Not Sig	-0.0789134
ENSMUSG00000106166	Gm43484	71.9919	85.3792	0.458717	0.999956	Not Sig	0.24265
ENSMUSG00000100755	Rps23-ps1	120.405	150.121	0.21328	0.999956	Not Sig	0.326015
ENSMUSG00000044864	Ankrd50	130.066	139.568	0.811105	0.999956	Not Sig	0.0687324
ENSMUSG00000025757	Hspa4l	81.1142	90.8291	0.600206	0.999956	Not Sig	0.161853
ENSMUSG00000025758	Plk4	378.718	404.128	0.540688	0.999956	Not Sig	0.0976308
ENSMUSG00000025759	Mfsd8	85.4942	82.0028	0.865223	0.999956	Not Sig	-0.0525417
ENSMUSG00000037818	Abhd18	71.5623	74.9525	0.890954	0.999956	Not Sig	0.0465536
ENSMUSG00000025762	Larp1b	284.907	275.828	0.792805	0.999956	Not Sig	-0.0480369
ENSMUSG00000049940	Pgrmc2	187.9	180.887	0.788533	0.999956	Not Sig	-0.0596742
ENSMUSG00000025764	Jade1	543.053	571.981	0.645265	0.999956	Not Sig	0.0692438
ENSMUSG00000059834	Sclt1	175.101	168.93	0.842116	0.999956	Not Sig	-0.0452457
ENSMUSG00000025766	D3Ertd751e	133.197	126.868	0.918495	0.999956	Not Sig	-0.028538
ENSMUSG00000027737	Slc7a11	107.749	61.3621	0.014817	0.999956	Not Sig	-0.798795
ENSMUSG00000023087	Noct	72.4919	59.5414	0.320056	0.999956	Not Sig	-0.352948
ENSMUSG00000037174	Elf2	652.91	657.766	0.935022	0.999956	Not Sig	0.0107882
ENSMUSG00000037152	Ndufc1	178.066	172.446	0.82841	0.999956	Not Sig	-0.0475139
ENSMUSG00000063273	Naa15	1108.09	1183.14	0.436838	0.999956	Not Sig	0.0931313
ENSMUSG00000027739	Rab33b	110.141	106.072	0.847354	0.999956	Not Sig	-0.0527831
ENSMUSG00000037111	Setd7	561.638	584.607	0.673459	0.999956	Not Sig	0.058037
ENSMUSG00000061143	Maml3	67.0947	83.0639	0.382955	0.999956	Not Sig	0.288848
ENSMUSG00000044167	Foxo1	249.164	259.689	0.84082	0.999956	Not Sig	0.0413174
ENSMUSG00000027742	Cog6	304.79	270.171	0.381461	0.999956	Not Sig	-0.165935
ENSMUSG00000042997	Nhlrc3	157.584	166.516	0.712321	0.999956	Not Sig	0.0846052
ENSMUSG00000027746	Ufm1	394.317	350.394	0.314463	0.999956	Not Sig	-0.169669
ENSMUSG00000027751	Supt20	544.766	540.34	0.943107	0.999956	Not Sig	-0.0115911
ENSMUSG00000027752	Exosc8	235.686	244.687	0.765717	0.999956	Not Sig	0.0575147
ENSMUSG00000036632	Alg5	88.2291	98.0678	0.626203	0.999956	Not Sig	0.143488
ENSMUSG00000036615	Rfxap	94.987	91.8777	0.868686	0.999956	Not Sig	-0.0480401
ENSMUSG00000036580	Spg20	298.126	272.945	0.494239	0.999956	Not Sig	-0.124339
ENSMUSG00000036513	Commd2	156.873	163.791	0.794365	0.999956	Not Sig	0.0603174
ENSMUSG00000036503	Rnf13	343.366	354.207	0.782721	0.999956	Not Sig	0.0456236
ENSMUSG00000027805	Pfn2	105.062	99.9282	0.724314	0.999956	Not Sig	-0.10141
ENSMUSG00000027806	Tsc22d2	482.323	491.611	0.845478	0.999956	Not Sig	0.0284945
ENSMUSG00000027808	Serp1	5943.99	5544.87	0.30698	0.999956	Not Sig	-0.096872
ENSMUSG00000027810	Eif2a	621.221	579.281	0.468569	0.999956	Not Sig	-0.104508
ENSMUSG00000075700	Selenot	965.042	943.607	0.788017	0.999956	Not Sig	-0.0359657
ENSMUSG00000036432	Siah2	813.435	877.959	0.489911	0.999956	Not Sig	0.101947
ENSMUSG00000050075	Gpr171	307.118	337.224	0.431367	0.999956	Not Sig	0.134557
ENSMUSG00000027763	Mbnl1	5674.75	5644.08	0.952196	0.999956	Not Sig	-0.00524251
ENSMUSG00000104235	Gm37589	232.625	249.548	0.623357	0.999956	Not Sig	0.10589
ENSMUSG00000104125	Gm37488	106.77	123.903	0.413574	0.999956	Not Sig	0.229366
ENSMUSG00000027770	Dhx36	952.754	949.526	0.988404	0.999956	Not Sig	-0.00177084
ENSMUSG00000027822	Slc33a1	444.872	405.604	0.431709	0.999956	Not Sig	-0.126136
ENSMUSG00000027823	Gmps	779.569	770.415	0.897615	0.999956	Not Sig	-0.0161228
ENSMUSG00000027828	Ssr3	3504.1	3054.69	0.0705395	0.999956	Not Sig	-0.189261
ENSMUSG00000034640	Tiparp	934.564	958.188	0.773635	0.999956	Not Sig	0.0341933
ENSMUSG00000027829	Ccnl1	1319.63	1297.65	0.896142	0.999956	Not Sig	-0.0155091
ENSMUSG00000034544	Rsrc1	311.496	305.286	0.938731	0.999956	Not Sig	-0.0147016
ENSMUSG00000027774	Gfm1	393.539	387.981	0.897696	0.999956	Not Sig	-0.0203057
ENSMUSG00000027775	Mfsd1	624.362	549.227	0.230865	0.999956	Not Sig	-0.182191
ENSMUSG00000046999	1110032F04Rik	71.8	85.1374	0.381424	0.999956	Not Sig	0.299507
ENSMUSG00000027778	Ift80	155.989	186.55	0.245696	0.999956	Not Sig	0.26005
ENSMUSG00000034349	Smc4	2250.92	2448.97	0.227223	0.999956	Not Sig	0.120576
ENSMUSG00000034317	Trim59	257.734	271.19	0.709778	0.999956	Not Sig	0.0740894
ENSMUSG00000027782	Kpna4	1079.56	1042.16	0.658259	0.999956	Not Sig	-0.0507699
ENSMUSG00000089417	Gm22009	1392.61	1271.86	0.245904	0.999956	Not Sig	-0.129547
ENSMUSG00000103094	Gm37558	109.84	88.2093	0.293882	0.999956	Not Sig	-0.304598
ENSMUSG00000027784	Ppm1l	105.334	107.113	0.928182	0.999956	Not Sig	0.0250626
ENSMUSG00000027787	Nmd3	402.921	397.082	0.884207	0.999956	Not Sig	-0.022829
ENSMUSG00000027835	Pdcd10	429.472	449.856	0.652928	0.999956	Not Sig	0.0682541
ENSMUSG00000027834	Serpini1	164.946	163.97	0.972674	0.999956	Not Sig	0.00859279
ENSMUSG00000034109	Golim4	157.346	169.864	0.610925	0.999956	Not Sig	0.115783
ENSMUSG00000062232	Rapgef2	154.193	160.813	0.800367	0.999956	Not Sig	0.0617193
ENSMUSG00000027804	Ppid	834.856	864.287	0.740269	0.999956	Not Sig	0.0425716
ENSMUSG00000027809	Etfdh	265.105	273.555	0.814862	0.999956	Not Sig	0.0434246
ENSMUSG00000027811	4930579G24Rik	67.6601	86.0805	0.270075	0.999956	Not Sig	0.353751
ENSMUSG00000028015	Ctso	232.542	210.539	0.521335	0.999956	Not Sig	-0.135882
ENSMUSG00000027998	Plrg1	431.014	431.871	0.978606	0.999956	Not Sig	0.00423588
ENSMUSG00000033767	Tmem131l	808.35	939.007	0.11476	0.999956	Not Sig	0.217747
ENSMUSG00000074513	Arfip1	75.7659	68.3528	0.647533	0.999956	Not Sig	-0.151405
ENSMUSG00000056498	Tmem154	311.832	318.804	0.734226	0.999956	Not Sig	0.0718485
ENSMUSG00000028086	Fbxw7	2613.5	2536.57	0.656271	0.999956	Not Sig	-0.0420973
ENSMUSG00000102919	Gm37726	268.602	255.638	0.692841	0.999956	Not Sig	-0.0756449
ENSMUSG00000028085	Gatb	122.923	120.504	0.90126	0.999956	Not Sig	-0.032034
ENSMUSG00000051000	Fam160a1	230.936	191.477	0.284841	0.999956	Not Sig	-0.235381
ENSMUSG00000028081	Rps3a1	5894.33	4614.39	0.339995	0.999956	Not Sig	-0.2805
ENSMUSG00000064390	Rnu73b	458.115	240.613	0.335158	0.999956	Not Sig	-0.921559
ENSMUSG00000028080	Lrba	824.012	852.971	0.692812	0.999956	Not Sig	0.0529516
ENSMUSG00000003382	Etv3	485.839	432.467	0.311098	0.999956	Not Sig	-0.170357
ENSMUSG00000041977	Arhgef11	126.472	146.644	0.402717	0.999956	Not Sig	0.209611
ENSMUSG00000028073	Pear1	93.4773	99.6549	0.818258	0.999956	Not Sig	0.0703227
ENSMUSG00000004895	Prcc	171.902	191.648	0.492993	0.999956	Not Sig	0.150118
ENSMUSG00000004897	Hdgf	1026.85	964.37	0.459071	0.999956	Not Sig	-0.0878871
ENSMUSG00000019710	Mrpl24	529.541	510.294	0.71534	0.999956	Not Sig	-0.0538019
ENSMUSG00000004896	Rrnad1	171.461	169.561	0.952317	0.999956	Not Sig	-0.0137822
ENSMUSG00000048039	Isg20l2	522.897	525.432	0.952229	0.999956	Not Sig	0.00855928
ENSMUSG00000004891	Nes	184.762	129.072	0.0844698	0.999956	Not Sig	-0.447879
ENSMUSG00000028069	Gpatch4	193.811	189.09	0.874277	0.999956	Not Sig	-0.0338883
ENSMUSG00000028070	Naxe	163.966	172.172	0.839567	0.999956	Not Sig	0.047771
ENSMUSG00000028068	Iqgap3	282.934	314.165	0.387032	0.999956	Not Sig	0.152278
ENSMUSG00000001419	Mef2d	251.435	270.765	0.55107	0.999956	Not Sig	0.111959
ENSMUSG00000001416	Cct3	2668.8	2557.91	0.514906	0.999956	Not Sig	-0.0627518
ENSMUSG00000001418	Glmp	278.091	236.99	0.245404	0.999956	Not Sig	-0.22173
ENSMUSG00000001415	Smg5	803.076	765.098	0.584254	0.999956	Not Sig	-0.0690858
ENSMUSG00000028066	Pmf1	180.77	211.208	0.295013	0.999956	Not Sig	0.222633
ENSMUSG00000050144	Slc25a44	147.428	155.472	0.728824	0.999956	Not Sig	0.0829346
ENSMUSG00000028064	Sema4a	74.5561	82.1316	0.642161	0.999956	Not Sig	0.147539
ENSMUSG00000074480	Mex3a	157.45	185.482	0.312625	0.999956	Not Sig	0.234008
ENSMUSG00000028062	Lamtor2	90.0298	75.237	0.44953	0.999956	Not Sig	-0.237352
ENSMUSG00000008604	Ubqln4	223.77	230.395	0.828344	0.999956	Not Sig	0.0425925
ENSMUSG00000041355	Ssr2	759.535	590.307	0.0291755	0.999956	Not Sig	-0.354245
ENSMUSG00000028059	Arhgef2	574.046	585.83	0.928038	0.999956	Not Sig	0.0143109
ENSMUSG00000028060	Khdc4	946.634	923.94	0.782303	0.999956	Not Sig	-0.0341942
ENSMUSG00000028057	Rit1	258.336	196.007	0.0418591	0.999956	Not Sig	-0.405617
ENSMUSG00000068923	Syt11	79.121	71.6024	0.775144	0.999956	Not Sig	-0.102959
ENSMUSG00000078684	5830417I10Rik	95.964	91.8231	0.885563	0.999956	Not Sig	-0.0446415
ENSMUSG00000054199	Gon4l	417.098	477.123	0.227885	0.999956	Not Sig	0.196166
ENSMUSG00000068922	Msto1	232.221	219.266	0.668646	0.999956	Not Sig	-0.0848266
ENSMUSG00000068921	Dap3	496.887	459.811	0.473374	0.999956	Not Sig	-0.107768
ENSMUSG00000028053	Ash1l	1154.23	1119.56	0.726732	0.999956	Not Sig	-0.0459229
ENSMUSG00000041263	Rusc1	76.201	77.0925	0.98461	0.999956	Not Sig	0.00630992
ENSMUSG00000059743	Fdps	216.103	258.66	0.216369	0.999956	Not Sig	0.261743
ENSMUSG00000068917	Clk2	391.852	380.351	0.791758	0.999956	Not Sig	-0.0437148
ENSMUSG00000028048	Gba	353.984	303.808	0.208739	0.999956	Not Sig	-0.217376
ENSMUSG00000064068	Mtx1	228.25	251.51	0.482926	0.999956	Not Sig	0.1392
ENSMUSG00000042747	Krtcap2	514.751	467.446	0.540722	0.999956	Not Sig	-0.110535
ENSMUSG00000042737	Dpm3	92.1551	84.6557	0.695116	0.999956	Not Sig	-0.124344
ENSMUSG00000027953	Slc50a1	248.024	223.927	0.462818	0.999956	Not Sig	-0.144055
ENSMUSG00000028042	Zbtb7b	270.872	273.484	0.934381	0.999956	Not Sig	0.0161861
ENSMUSG00000042642	Flad1	224.292	203.905	0.509006	0.999956	Not Sig	-0.133823
ENSMUSG00000028044	Cks1b	321.343	347	0.509539	0.999956	Not Sig	0.113962
ENSMUSG00000042626	Shc1	462.23	390.061	0.120427	0.999956	Not Sig	-0.241098
ENSMUSG00000047824	Pygo2	316.93	312.255	0.905126	0.999956	Not Sig	-0.0214148
ENSMUSG00000042613	Pbxip1	610.338	622.284	0.835549	0.999956	Not Sig	0.0279564
ENSMUSG00000027952	Pmvk	238.226	257.599	0.556725	0.999956	Not Sig	0.112277
ENSMUSG00000027951	Adar	922.335	943.583	0.81321	0.999956	Not Sig	0.0290591
ENSMUSG00000042579	4632404H12Rik	80.9812	74.3811	0.700603	0.999956	Not Sig	-0.126686
ENSMUSG00000042572	Ube2q1	819.213	828.92	0.889347	0.999956	Not Sig	0.0170432
ENSMUSG00000027947	Il6ra	87.9118	87.5932	0.969391	0.999956	Not Sig	0.0119867
ENSMUSG00000060671	Atp8b2	1019.26	987.082	0.778666	0.999956	Not Sig	-0.0445325
ENSMUSG00000027944	Hax1	391.029	363.754	0.515383	0.999956	Not Sig	-0.104798
ENSMUSG00000042520	Ubap2l	1136.83	1181.76	0.654159	0.999956	Not Sig	0.0530249
ENSMUSG00000027942	4933434E20Rik	537.306	507.762	0.598702	0.999956	Not Sig	-0.075929
ENSMUSG00000027940	Tpm3	1919.81	1936.86	0.903926	0.999956	Not Sig	0.0131214
ENSMUSG00000090733	Rps27	5986.79	6128.55	0.700141	0.999956	Not Sig	0.0338209
ENSMUSG00000027937	Jtb	556.524	549.954	0.932758	0.999956	Not Sig	-0.0126874
ENSMUSG00000052310	Slc39a1	569.231	596.542	0.64857	0.999956	Not Sig	0.0677514
ENSMUSG00000027936	Crtc2	244.371	278.578	0.326049	0.999956	Not Sig	0.190574
ENSMUSG00000042404	Dennd4b	611.816	589.755	0.748284	0.999956	Not Sig	-0.0507248
ENSMUSG00000042390	Gatad2b	426.294	436.196	0.81644	0.999956	Not Sig	0.0362179
ENSMUSG00000027933	Ints3	398.159	415.812	0.693113	0.999956	Not Sig	0.064188
ENSMUSG00000001016	Ilf2	546.759	540.161	0.883831	0.999956	Not Sig	-0.0208495
ENSMUSG00000001018	Snapin	188.185	197.255	0.748342	0.999956	Not Sig	0.0674963
ENSMUSG00000001017	Chtop	949.241	961.588	0.879644	0.999956	Not Sig	0.0182002
ENSMUSG00000042312	S100a13	125.984	113.714	0.583366	0.999956	Not Sig	-0.144934
ENSMUSG00000041959	S100a10	105.681	88.65	0.440755	0.999956	Not Sig	-0.239878
ENSMUSG00000028140	Mrpl9	458.726	455.119	0.943548	0.999956	Not Sig	-0.0108722
ENSMUSG00000028136	Snx27	431.368	432.884	0.967037	0.999956	Not Sig	0.00670529
ENSMUSG00000038902	Pogz	219.69	244.845	0.424428	0.999956	Not Sig	0.156232
ENSMUSG00000005779	Psmb4	1577.91	1457.35	0.31664	0.999956	Not Sig	-0.116138
ENSMUSG00000005774	Rfx5	593.116	594.82	0.969882	0.999956	Not Sig	0.00553117
ENSMUSG00000038861	Pi4kb	518.972	564.039	0.436078	0.999956	Not Sig	0.11946
ENSMUSG00000019338	Zfp687	205.201	233.581	0.348677	0.999956	Not Sig	0.188098
ENSMUSG00000005625	Psmd4	868.729	867.368	0.991763	0.999956	Not Sig	-0.00128077
ENSMUSG00000028126	Pip5k1a	278.289	285.754	0.866212	0.999956	Not Sig	0.0325852
ENSMUSG00000008958	Vps72	196.036	212.236	0.578192	0.999956	Not Sig	0.115771
ENSMUSG00000092607	Scnm1	92.4383	114.315	0.42701	0.999956	Not Sig	0.275912
ENSMUSG00000013707	Tnfaip8l2	87.7841	94.098	0.731798	0.999956	Not Sig	0.101061
ENSMUSG00000038766	Gabpb2	957.286	1010.46	0.548984	0.999956	Not Sig	0.0847571
ENSMUSG00000046722	Cdc42se1	703.514	717.68	0.827989	0.999956	Not Sig	0.0281417
ENSMUSG00000015711	Prune1	69.3657	65.5562	0.800848	0.999956	Not Sig	-0.0895653
ENSMUSG00000038712	Mindy1	124.39	127.753	0.892815	0.999956	Not Sig	0.0343483
ENSMUSG00000015714	Cers2	626.307	600.3	0.657871	0.999956	Not Sig	-0.0597607
ENSMUSG00000015697	Setdb1	635.628	655.212	0.741154	0.999956	Not Sig	0.0463817
ENSMUSG00000015522	Arnt	284.396	273.781	0.751062	0.999956	Not Sig	-0.0579522
ENSMUSG00000038642	Ctss	2426.96	2087.07	0.0467061	0.999956	Not Sig	-0.221249
ENSMUSG00000046519	Golph3l	290.992	255.889	0.366353	0.999956	Not Sig	-0.182846
ENSMUSG00000038619	Ensa	1340.92	1367.24	0.788299	0.999956	Not Sig	0.0304942
ENSMUSG00000038612	Mcl1	4763.93	4918.61	0.607069	0.999956	Not Sig	0.0461055
ENSMUSG00000028107	Tars2	359.348	340.291	0.643148	0.999956	Not Sig	-0.0771005
ENSMUSG00000028106	Rprd2	358.607	330.779	0.482893	0.999956	Not Sig	-0.118686
ENSMUSG00000015748	Prpf3	154.258	164.345	0.676093	0.999956	Not Sig	0.101675
ENSMUSG00000054312	Mrps21	233.025	226.085	0.825083	0.999956	Not Sig	-0.0461424
ENSMUSG00000038543	BC028528	112.016	115.732	0.859631	0.999956	Not Sig	0.0489492
ENSMUSG00000015750	Aph1a	175.331	146.95	0.262654	0.999956	Not Sig	-0.257371
ENSMUSG00000015749	Anp32e	531.122	561.078	0.595666	0.999956	Not Sig	0.0781918
ENSMUSG00000015745	Plekho1	361.39	411.023	0.47197	0.999956	Not Sig	0.16052
ENSMUSG00000015747	Vps45	169.433	155.234	0.580851	0.999956	Not Sig	-0.126709
ENSMUSG00000038495	Otud7b	322.721	393.207	0.181161	0.999956	Not Sig	0.305192
ENSMUSG00000068856	Sf3b4	112.388	116.019	0.838361	0.999956	Not Sig	0.0555823
ENSMUSG00000015943	Bola1	80.9644	75.8264	0.734917	0.999956	Not Sig	-0.10823
ENSMUSG00000063689	Hist2h2ab	74.1536	74.5925	0.96766	0.999956	Not Sig	0.0135522
ENSMUSG00000068855	Hist2h2ac	798.899	1063.33	0.324715	0.999956	Not Sig	0.43674
ENSMUSG00000091405	Hist2h4	634.383	615.629	0.776044	0.999956	Not Sig	-0.0389826
ENSMUSG00000093656	Gm20628	117.2	105.992	0.919421	0.999956	Not Sig	-0.0365821
ENSMUSG00000074403	Hist2h3b	440.957	449.851	0.891824	0.999956	Not Sig	0.022107
ENSMUSG00000105827	Hist2h2bb	1099.43	1032.37	0.407811	0.999956	Not Sig	-0.130694
ENSMUSG00000064796	Terc	842.679	752.687	0.548503	0.999956	Not Sig	-0.21487
ENSMUSG00000038393	Txnip	1632.58	1549.77	0.616706	0.999956	Not Sig	-0.0696804
ENSMUSG00000028104	Polr3gl	71.6726	67.8869	0.799716	0.999956	Not Sig	-0.0869788
ENSMUSG00000038374	Rbm8a	235.587	223.75	0.710634	0.999956	Not Sig	-0.07446
ENSMUSG00000028102	Pex11b	74.3176	75.9452	0.884	0.999956	Not Sig	0.0475165
ENSMUSG00000028099	Polr3c	120.282	117.924	0.918661	0.999956	Not Sig	-0.0276258
ENSMUSG00000028098	Rnf115	510.051	496.831	0.794202	0.999956	Not Sig	-0.0376944
ENSMUSG00000028096	Gpr89	261.354	233.102	0.426423	0.999956	Not Sig	-0.16378
ENSMUSG00000028093	Acp6	92.95	115.227	0.264569	0.999956	Not Sig	0.320982
ENSMUSG00000038256	Bcl9	88.5832	95.6528	0.708241	0.999956	Not Sig	0.109822
ENSMUSG00000028089	Chd1l	196.728	201.577	0.867097	0.999956	Not Sig	0.0347034
ENSMUSG00000038170	Pde4dip	700.283	643.062	0.344471	0.999956	Not Sig	-0.12347
ENSMUSG00000027879	Sec22b	375.853	358.747	0.696823	0.999956	Not Sig	-0.0648843
ENSMUSG00000027878	Notch2	634.081	710.91	0.277748	0.999956	Not Sig	0.1725
ENSMUSG00000053398	Phgdh	2252.14	2216.02	0.790251	0.999956	Not Sig	-0.0265745
ENSMUSG00000004233	Wars2	82.9441	88.9943	0.737319	0.999956	Not Sig	0.101416
ENSMUSG00000033285	Wdr3	759.011	709.371	0.479053	0.999956	Not Sig	-0.100399
ENSMUSG00000027865	Gdap2	213.239	235.072	0.48119	0.999956	Not Sig	0.152595
ENSMUSG00000044468	Tent5c	1202.34	1385.63	0.532421	0.999956	Not Sig	0.202802
ENSMUSG00000008763	Man1a2	982.14	1064.53	0.420335	0.999956	Not Sig	0.108333
ENSMUSG00000105561	Gm43462	63.026	88.4456	0.159747	0.999956	Not Sig	0.468067
ENSMUSG00000033222	Ttf2	295.436	348.482	0.237601	0.999956	Not Sig	0.229908
ENSMUSG00000033161	Atp1a1	1311.33	1334.16	0.856524	0.999956	Not Sig	0.0200261
ENSMUSG00000027858	Tspan2	105.327	138.206	0.142479	0.999956	Not Sig	0.400459
ENSMUSG00000027854	Sike1	193.61	200.751	0.779821	0.999956	Not Sig	0.0599735
ENSMUSG00000068823	Csde1	4872.77	4895.85	0.934961	0.999956	Not Sig	0.00780417
ENSMUSG00000027852	Nras	988.23	970.599	0.844998	0.999956	Not Sig	-0.0246641
ENSMUSG00000005687	Bcas2	329.001	322.625	0.876437	0.999956	Not Sig	-0.0264685
ENSMUSG00000033014	Trim33	671.016	695.901	0.691666	0.999956	Not Sig	0.0524855
ENSMUSG00000008730	Hipk1	1090.62	1132.8	0.66097	0.999956	Not Sig	0.050823
ENSMUSG00000027845	Dclre1b	107.592	110.392	0.88971	0.999956	Not Sig	0.0381833
ENSMUSG00000027843	Ptpn22	222.093	275.547	0.147576	0.999956	Not Sig	0.28199
ENSMUSG00000044098	Rsbn1	645.383	629.582	0.792957	0.999956	Not Sig	-0.035566
ENSMUSG00000058388	Phtf1	308.697	315.3	0.853764	0.999956	Not Sig	0.0323767
ENSMUSG00000052539	Magi3	91.9337	95.3894	0.866862	0.999956	Not Sig	0.0489342
ENSMUSG00000032913	Lrig2	300.55	336.764	0.342561	0.999956	Not Sig	0.168546
ENSMUSG00000032902	Slc16a1	599.557	536.13	0.274639	0.999956	Not Sig	-0.188033
ENSMUSG00000002227	Mov10	118.705	110.457	0.704491	0.999956	Not Sig	-0.100816
ENSMUSG00000045576	St7l	146.914	162.911	0.520157	0.999956	Not Sig	0.14901
ENSMUSG00000027905	Ddx20	306.49	325.013	0.6495	0.999956	Not Sig	0.0799589
ENSMUSG00000048458	Inka2	94.2269	90.465	0.852974	0.999956	Not Sig	-0.054298
ENSMUSG00000106317	Gm43848	96.8982	89.806	0.687597	0.999956	Not Sig	-0.117643
ENSMUSG00000068798	Rap1a	2174.56	1870.26	0.0546171	0.999956	Not Sig	-0.208236
ENSMUSG00000105677	Gm43328	174.583	185.815	0.678701	0.999956	Not Sig	0.0899106
ENSMUSG00000105842	Gm43329	133.324	123.748	0.672323	0.999956	Not Sig	-0.111216
ENSMUSG00000106341	Gm43330	169.016	158.727	0.68714	0.999956	Not Sig	-0.0911689
ENSMUSG00000104910	Gm43331	115.369	116.136	0.993618	0.999956	Not Sig	0.00212016
ENSMUSG00000104835	Gm5547	447.53	314.489	0.0229817	0.999956	Not Sig	-0.466851
ENSMUSG00000000563	Atp5f1	1468.38	1502.67	0.744275	0.999956	Not Sig	0.0350895
ENSMUSG00000000561	Wdr77	259.867	250.882	0.75613	0.999956	Not Sig	-0.0597325
ENSMUSG00000027901	Dennd2d	221.981	230.494	0.776892	0.999956	Not Sig	0.0557748
ENSMUSG00000040774	Cept1	466.7	456.498	0.836953	0.999956	Not Sig	-0.0324385
ENSMUSG00000027900	Dram2	198.114	190.811	0.793063	0.999956	Not Sig	-0.0553509
ENSMUSG00000056260	Lrif1	305.709	298.073	0.913857	0.999956	Not Sig	-0.0201326
ENSMUSG00000040747	Cd53	4899.59	4449	0.112639	0.999956	Not Sig	-0.139369
ENSMUSG00000056145	AI504432	115.723	114.897	0.981929	0.999956	Not Sig	-0.00633053
ENSMUSG00000087260	Lamtor5	224.468	216.36	0.794703	0.999956	Not Sig	-0.05249
ENSMUSG00000048109	Rbm15	1229.48	1229.64	0.994664	0.999956	Not Sig	0.000782203
ENSMUSG00000014601	Strip1	377.308	382.235	0.905503	0.999956	Not Sig	0.0193576
ENSMUSG00000027893	Ahcyl1	293.274	291.34	0.946938	0.999956	Not Sig	-0.0119721
ENSMUSG00000014599	Csf1	209.013	229.423	0.48666	0.999956	Not Sig	0.147924
ENSMUSG00000027889	Ampd2	303.423	302.595	0.987869	0.999956	Not Sig	-0.00282623
ENSMUSG00000000001	Gnai3	1209.26	1130.94	0.418807	0.999956	Not Sig	-0.0973172
ENSMUSG00000048796	Cyb561d1	84.8834	80.1029	0.760665	0.999956	Not Sig	-0.0944289
ENSMUSG00000068749	Psma5	516.871	510.597	0.906206	0.999956	Not Sig	-0.0168686
ENSMUSG00000068744	Psrc1	587.866	611.301	0.660328	0.999956	Not Sig	0.0632911
ENSMUSG00000068739	Sars	2070.32	2064.68	0.96479	0.999956	Not Sig	-0.0043264
ENSMUSG00000088185	Scarna2	3554.15	3469.72	0.725613	0.999956	Not Sig	-0.0351791
ENSMUSG00000068732	Tmem167b	283.605	259.878	0.509067	0.999956	Not Sig	-0.122297
ENSMUSG00000040389	Wdr47	82.9542	74.0307	0.604347	0.999956	Not Sig	-0.168039
ENSMUSG00000027884	Clcc1	342.248	323.838	0.630453	0.999956	Not Sig	-0.0811156
ENSMUSG00000027883	Gpsm2	95.1295	83.624	0.539364	0.999956	Not Sig	-0.188094
ENSMUSG00000027882	Stxbp3	184.648	181.268	0.885362	0.999956	Not Sig	-0.0321732
ENSMUSG00000027881	Prpf38b	1088.29	1085.13	0.971152	0.999956	Not Sig	-0.00409502
ENSMUSG00000040339	Fam102b	205.782	236.009	0.32426	0.999956	Not Sig	0.199048
ENSMUSG00000040322	Slc25a24	124.47	126.14	0.941936	0.999956	Not Sig	0.018553
ENSMUSG00000033721	Vav3	203.822	220.841	0.565268	0.999956	Not Sig	0.11657
ENSMUSG00000049300	Prmt6	246.571	266.151	0.571351	0.999956	Not Sig	0.107908
ENSMUSG00000027981	Rnpc3	247.263	243.846	0.928137	0.999956	Not Sig	-0.0175892
ENSMUSG00000045092	S1pr1	69.3744	69.3555	0.96295	0.999956	Not Sig	0.017789
ENSMUSG00000033554	Dph5	254.253	262.187	0.820295	0.999956	Not Sig	0.0426878
ENSMUSG00000054414	Slc30a7	542.719	442.202	0.0510545	0.999956	Not Sig	-0.296752
ENSMUSG00000027963	Extl2	97.9664	84.2654	0.461376	0.999956	Not Sig	-0.219821
ENSMUSG00000033502	Cdc14a	212.821	208.029	0.875195	0.999956	Not Sig	-0.034508
ENSMUSG00000000339	Rtca	209.155	209.347	0.989687	0.999956	Not Sig	0.00263697
ENSMUSG00000000340	Dbt	189.403	160.491	0.299391	0.999956	Not Sig	-0.23233
ENSMUSG00000033439	Trmt13	178.587	169.6	0.734417	0.999956	Not Sig	-0.0753303
ENSMUSG00000027959	Sass6	145.205	131.778	0.577854	0.999956	Not Sig	-0.136249
ENSMUSG00000089911	Mfsd14a	437.823	409.57	0.534667	0.999956	Not Sig	-0.095951
ENSMUSG00000027957	Slc35a3	418.94	397.802	0.668462	0.999956	Not Sig	-0.0727383
ENSMUSG00000033400	Agl	107.013	100.196	0.748301	0.999956	Not Sig	-0.0900902
ENSMUSG00000106037	Gm4332	142.233	144.662	0.946663	0.999956	Not Sig	0.0179895
ENSMUSG00000028134	Ptbp2	472.744	457.13	0.778906	0.999956	Not Sig	-0.0433711
ENSMUSG00000105572	Gm43300	85.7606	92.7951	0.695526	0.999956	Not Sig	0.120308
ENSMUSG00000106099	Gm42664	125.145	134.034	0.697107	0.999956	Not Sig	0.100265
ENSMUSG00000053931	Cnn3	279.504	310.605	0.450911	0.999956	Not Sig	0.151987
ENSMUSG00000028127	Abcd3	220.144	240.829	0.505981	0.999956	Not Sig	0.131028
ENSMUSG00000028124	Gclm	145.5	126.683	0.40976	0.999956	Not Sig	-0.2023
ENSMUSG00000057359	Gm17494	165.092	119.77	0.670787	0.999956	Not Sig	-0.364508
ENSMUSG00000039756	Dnttip2	360.759	363.274	0.946275	0.999956	Not Sig	0.0110298
ENSMUSG00000028121	Bcar3	1728.74	1668.45	0.620905	0.999956	Not Sig	-0.0507768
ENSMUSG00000104554	Gm4610	239.936	216.746	0.50177	0.999956	Not Sig	-0.141027
ENSMUSG00000054091	1810037I17Rik	157.912	165.32	0.787489	0.999956	Not Sig	0.0642116
ENSMUSG00000039701	Usp53	150.281	152.157	0.941548	0.999956	Not Sig	0.0174429
ENSMUSG00000039234	Sec24d	312.153	224.497	0.0481343	0.999956	Not Sig	-0.459786
ENSMUSG00000028114	Mettl14	107.145	112.907	0.798896	0.999956	Not Sig	0.0715422
ENSMUSG00000104960	Snhg8	243.364	234.957	0.803144	0.999956	Not Sig	-0.0481481
ENSMUSG00000053819	Camk2d	2159.36	1887.06	0.0481103	0.999956	Not Sig	-0.194632
ENSMUSG00000106475	Gm43011	78.1258	63.6567	0.385329	0.999956	Not Sig	-0.30537
ENSMUSG00000027968	Larp7	180.283	207.569	0.352325	0.999956	Not Sig	0.199601
ENSMUSG00000051278	Zgrf1	388.076	426.99	0.413238	0.999956	Not Sig	0.134002
ENSMUSG00000074238	Ap1ar	175.141	185.382	0.718072	0.999956	Not Sig	0.0791369
ENSMUSG00000041220	Elovl6	62.01	85.5869	0.145749	0.999956	Not Sig	0.50157
ENSMUSG00000028010	Gar1	82.1302	92.0584	0.576288	0.999956	Not Sig	0.168553
ENSMUSG00000027999	Pla2g12a	340.712	306.077	0.442183	0.999956	Not Sig	-0.148048
ENSMUSG00000001052	Sec24b	278.542	270.071	0.842466	0.999956	Not Sig	-0.0388272
ENSMUSG00000041084	Ostc	912.725	786.055	0.142769	0.999956	Not Sig	-0.206155
ENSMUSG00000062006	Rpl34	4832.75	4744.69	0.756079	0.999956	Not Sig	-0.0282993
ENSMUSG00000028032	Papss1	163.168	166.644	0.84982	0.999956	Not Sig	0.0449371
ENSMUSG00000028029	Aimp1	588.974	573.596	0.787768	0.999956	Not Sig	-0.0378997
ENSMUSG00000028030	Tbck	367.344	353.975	0.752273	0.999956	Not Sig	-0.0536846
ENSMUSG00000028018	Gstcd	201.761	215.708	0.619796	0.999956	Not Sig	0.104029
ENSMUSG00000028016	Ints12	122.876	122.435	0.998367	0.999956	Not Sig	-0.000532764
ENSMUSG00000028013	Ppa2	112.065	106.353	0.798595	0.999956	Not Sig	-0.0707957
ENSMUSG00000040943	Tet2	850.453	799.393	0.467831	0.999956	Not Sig	-0.0909111
ENSMUSG00000045328	Cenpe	603.806	704.303	0.0941614	0.999956	Not Sig	0.22818
ENSMUSG00000028165	Cisd2	429.705	436.674	0.880974	0.999956	Not Sig	0.0241423
ENSMUSG00000078578	Ube2d3	2695.24	2867.37	0.355663	0.999956	Not Sig	0.0911071
ENSMUSG00000028164	Manba	216.869	232.482	0.621322	0.999956	Not Sig	0.0979449
ENSMUSG00000028163	Nfkb1	5088.67	4860.24	0.448612	0.999956	Not Sig	-0.0669951
ENSMUSG00000106149	Gm43430	123.125	125.517	0.923385	0.999956	Not Sig	0.0251003
ENSMUSG00000037922	Bank1	422.652	476.549	0.687079	0.999956	Not Sig	0.16966
ENSMUSG00000028161	Ppp3ca	551.254	581.121	0.573797	0.999956	Not Sig	0.0797797
ENSMUSG00000037894	H2afz	1678.97	1760.02	0.569854	0.999956	Not Sig	0.0631565
ENSMUSG00000074212	Dnajb14	232.853	238.38	0.869025	0.999956	Not Sig	0.0326559
ENSMUSG00000091512	Lamtor3	323.8	280.716	0.25005	0.999956	Not Sig	-0.20371
ENSMUSG00000028159	Dapp1	480.983	425.514	0.239092	0.999956	Not Sig	-0.176244
ENSMUSG00000004127	Trmt10a	134.502	110.277	0.267028	0.999956	Not Sig	-0.286097
ENSMUSG00000028138	Adh5	635.998	635.489	0.976104	0.999956	Not Sig	-0.00428755
ENSMUSG00000005813	Metap1	621.56	605.407	0.778174	0.999956	Not Sig	-0.0378608
ENSMUSG00000028156	Eif4e	612.256	604.766	0.851216	0.999956	Not Sig	-0.0262339
ENSMUSG00000028152	Tspan5	106.142	105.778	0.994774	0.999956	Not Sig	-0.00181024
ENSMUSG00000028149	Rap1gds1	431.434	469.464	0.406209	0.999956	Not Sig	0.134373
ENSMUSG00000028273	Pdlim5	231.503	256.754	0.442	0.999956	Not Sig	0.148877
ENSMUSG00000040253	Gbp7	78.5905	108.262	0.14856	0.999956	Not Sig	0.504106
ENSMUSG00000028268	Gbp3	502.446	595.076	0.160688	0.999956	Not Sig	0.234477
ENSMUSG00000028270	Gbp2	111.507	115.646	0.853672	0.999956	Not Sig	0.04914
ENSMUSG00000028271	Gtf2b	356.994	351.961	0.901788	0.999956	Not Sig	-0.0203751
ENSMUSG00000004591	Pkn2	651.4	642.726	0.874824	0.999956	Not Sig	-0.0212981
ENSMUSG00000028266	Lmo4	136.866	141.229	0.850647	0.999956	Not Sig	0.0467557
ENSMUSG00000040151	Hs2st1	135.785	139.06	0.805051	0.999956	Not Sig	0.0672931
ENSMUSG00000037072	Selenof	1235.99	1115.28	0.245317	0.999956	Not Sig	-0.142792
ENSMUSG00000037062	Sh3glb1	656.594	653.174	0.942394	0.999956	Not Sig	-0.00989752
ENSMUSG00000028256	Odf2l	163.58	174.181	0.680687	0.999956	Not Sig	0.0925061
ENSMUSG00000074182	Znhit6	82.6023	88.9024	0.659278	0.999956	Not Sig	0.140443
ENSMUSG00000105388	Rpl36a-ps2	73.8557	69.5515	0.811926	0.999956	Not Sig	-0.0802096
ENSMUSG00000028191	Bcl10	484.616	497.793	0.802538	0.999956	Not Sig	0.0379063
ENSMUSG00000036873	2410004B18Rik	129.031	131.54	0.912225	0.999956	Not Sig	0.027708
ENSMUSG00000011008	Mcoln2	146.06	132.189	0.604527	0.999956	Not Sig	-0.148013
ENSMUSG00000028189	Ctbs	122.449	104.897	0.394148	0.999956	Not Sig	-0.229022
ENSMUSG00000068523	Gng5	288.808	273.424	0.687366	0.999956	Not Sig	-0.0735528
ENSMUSG00000028187	Rpf1	316.208	328.592	0.745474	0.999956	Not Sig	0.0555402
ENSMUSG00000005034	Prkacb	488.189	470.847	0.729961	0.999956	Not Sig	-0.052276
ENSMUSG00000070343	Gm10288	93.6773	95.526	0.94618	0.999956	Not Sig	0.0199076
ENSMUSG00000047676	Rpsa-ps10	3559.62	4555.18	0.353724	0.999956	Not Sig	0.359412
ENSMUSG00000028035	Dnajb4	115.229	113.311	0.907768	0.999956	Not Sig	-0.0309411
ENSMUSG00000028034	Fubp1	2530.8	2441.58	0.613038	0.999956	Not Sig	-0.0498454
ENSMUSG00000054942	Miga1	248.623	308.4	0.139604	0.999956	Not Sig	0.303256
ENSMUSG00000025437	Usp33	453.587	416.067	0.42559	0.999956	Not Sig	-0.122057
ENSMUSG00000039068	Zzz3	823.141	787.621	0.604068	0.999956	Not Sig	-0.0640471
ENSMUSG00000039047	Pigk	322.024	304.188	0.626032	0.999956	Not Sig	-0.0850538
ENSMUSG00000038975	Rabggtb	513.738	479.44	0.494257	0.999956	Not Sig	-0.0999608
ENSMUSG00000065738	Gm24494	720.052	449.582	0.484581	0.999956	Not Sig	-0.635861
ENSMUSG00000062908	Acadm	317.139	299.619	0.649655	0.999956	Not Sig	-0.0792958
ENSMUSG00000053870	Fpgt	243.1	236.842	0.878793	0.999956	Not Sig	-0.031142
ENSMUSG00000028180	Zranb2	1293.77	1238.07	0.575317	0.999956	Not Sig	-0.0650184
ENSMUSG00000028179	Cth	916.415	880.713	0.635305	0.999956	Not Sig	-0.0569604
ENSMUSG00000039988	Ankrd13c	751.97	788.667	0.576227	0.999956	Not Sig	0.0717961
ENSMUSG00000055436	Srsf11	1440.97	1433.03	0.941292	0.999956	Not Sig	-0.00786127
ENSMUSG00000105201	Gm43362	69.3003	66.0835	0.830239	0.999956	Not Sig	-0.0769265
ENSMUSG00000063052	Lrrc40	335.011	340.461	0.881055	0.999956	Not Sig	0.0251061
ENSMUSG00000028175	Depdc1a	97.2805	97.2357	0.974248	0.999956	Not Sig	-0.00948751
ENSMUSG00000028173	Wls	240.815	279.141	0.356706	0.999956	Not Sig	0.192886
ENSMUSG00000028232	Tmem68	267.603	261.9	0.960051	0.999956	Not Sig	-0.0103745
ENSMUSG00000028233	Tgs1	321.578	329.425	0.816825	0.999956	Not Sig	0.040227
ENSMUSG00000042228	Lyn	540.456	580.151	0.500863	0.999956	Not Sig	0.106486
ENSMUSG00000028234	Rps20	10077.4	10671.9	0.353714	0.999956	Not Sig	0.0818197
ENSMUSG00000042198	Chchd7	70.4394	81.6317	0.552816	0.999956	Not Sig	0.193318
ENSMUSG00000068240	Gm11808	83.1869	83.3465	0.996212	0.999956	Not Sig	-0.00148304
ENSMUSG00000066324	Impad1	759.506	801.772	0.567901	0.999956	Not Sig	0.0745633
ENSMUSG00000028243	Ubxn2b	151.603	144.108	0.756207	0.999956	Not Sig	-0.073631
ENSMUSG00000028249	Sdcbp	547.177	538.066	0.849485	0.999956	Not Sig	-0.0276393
ENSMUSG00000028245	Nsmaf	568.424	603.132	0.526723	0.999956	Not Sig	0.0865818
ENSMUSG00000047187	Rab2a	445.204	422.246	0.671068	0.999956	Not Sig	-0.0678219
ENSMUSG00000041235	Chd7	787.55	840.397	0.4716	0.999956	Not Sig	0.0994212
ENSMUSG00000106355	n-TSaga9	135.062	98.5251	0.513619	0.999956	Not Sig	-0.446017
ENSMUSG00000059482	2610301B20Rik	100.885	98.719	0.914682	0.999956	Not Sig	-0.0302545
ENSMUSG00000049969	Plekhf2	353.246	343.52	0.868138	0.999956	Not Sig	-0.0306568
ENSMUSG00000050323	Ndufaf6	72.3888	70.4695	0.903147	0.999956	Not Sig	-0.0404503
ENSMUSG00000028211	Trp53inp1	2247.46	2219.3	0.934163	0.999956	Not Sig	-0.0261602
ENSMUSG00000028212	Ccne2	331.498	331.953	0.967475	0.999956	Not Sig	0.00772266
ENSMUSG00000040738	Ints8	433.772	400.049	0.49314	0.999956	Not Sig	-0.110522
ENSMUSG00000045205	Dpy19l4	311.602	282.155	0.428777	0.999956	Not Sig	-0.147047
ENSMUSG00000040720	Virma	801.684	842.118	0.564806	0.999956	Not Sig	0.07147
ENSMUSG00000078773	Rad54b	120.294	137.469	0.434374	0.999956	Not Sig	0.202588
ENSMUSG00000028214	Gem	311.115	301.864	0.806538	0.999956	Not Sig	-0.0426007
ENSMUSG00000049225	Pdp1	124.243	138.146	0.553188	0.999956	Not Sig	0.155975
ENSMUSG00000052137	Rbm12b2	201.804	221.238	0.597903	0.999956	Not Sig	0.119443
ENSMUSG00000046667	Rbm12b1	71.8358	82.104	0.55616	0.999956	Not Sig	0.193738
ENSMUSG00000028218	Fam92a	213.685	200.761	0.651587	0.999956	Not Sig	-0.0922939
ENSMUSG00000040550	Otud6b	314.707	306.751	0.834028	0.999956	Not Sig	-0.0373633
ENSMUSG00000028221	Pip4p2	97.7506	102.096	0.841814	0.999956	Not Sig	0.0566004
ENSMUSG00000043252	Tmem64	161.967	181.012	0.474865	0.999956	Not Sig	0.161438
ENSMUSG00000028223	Decr1	222.698	213.298	0.764416	0.999956	Not Sig	-0.0615689
ENSMUSG00000028224	Nbn	342.838	327.708	0.669037	0.999956	Not Sig	-0.0763241
ENSMUSG00000041153	Osgin2	178.174	175.939	0.933521	0.999956	Not Sig	-0.0182425
ENSMUSG00000041135	Ripk2	174.507	201.448	0.319025	0.999956	Not Sig	0.218224
ENSMUSG00000028228	Cpne3	493.687	514.768	0.685712	0.999956	Not Sig	0.0607605
ENSMUSG00000041058	Wwp1	178.781	154.843	0.362518	0.999956	Not Sig	-0.208282
ENSMUSG00000028252	Ccnc	331.025	346.935	0.683116	0.999956	Not Sig	0.0701105
ENSMUSG00000028251	Tstd3	164.274	144.398	0.43009	0.999956	Not Sig	-0.186424
ENSMUSG00000040455	Usp45	288.927	284.732	0.911883	0.999956	Not Sig	-0.0200344
ENSMUSG00000028248	Pnisr	1077.58	1100.22	0.815499	0.999956	Not Sig	0.0275538
ENSMUSG00000028247	Coq3	72.9396	63.7734	0.567112	0.999956	Not Sig	-0.195872
ENSMUSG00000040410	Fbxl4	136.383	120.422	0.478542	0.999956	Not Sig	-0.180801
ENSMUSG00000045751	Mms22l	412.378	438.803	0.554112	0.999956	Not Sig	0.0914629
ENSMUSG00000028261	Ndufaf4	232.023	229.632	0.942792	0.999956	Not Sig	-0.0147
ENSMUSG00000040359	Ufl1	371.883	362.551	0.823149	0.999956	Not Sig	-0.0371117
ENSMUSG00000040520	Manea	1752.28	1577.82	0.29225	0.999956	Not Sig	-0.142305
ENSMUSG00000028284	Map3k7	759.669	697.85	0.32875	0.999956	Not Sig	-0.124926
ENSMUSG00000040270	Bach2	139.352	170.909	0.298194	0.999956	Not Sig	0.314174
ENSMUSG00000028282	Casp8ap2	927.306	942.188	0.854366	0.999956	Not Sig	0.0218372
ENSMUSG00000058006	Mdn1	3175.12	3177.71	0.993401	0.999956	Not Sig	0.000824575
ENSMUSG00000045854	Lyrm2	97.0918	98.9581	0.939231	0.999956	Not Sig	0.0218625
ENSMUSG00000028277	Ube2j1	758.611	765.533	0.913333	0.999956	Not Sig	0.0163342
ENSMUSG00000040128	Pnrc1	489.516	477.685	0.843402	0.999956	Not Sig	-0.0307731
ENSMUSG00000028274	Rngtt	324.044	304.716	0.607134	0.999956	Not Sig	-0.0906481
ENSMUSG00000028291	Akirin2	194.376	208.805	0.634305	0.999956	Not Sig	0.101877
ENSMUSG00000040044	Orc3	764.703	798.09	0.627053	0.999956	Not Sig	0.0621421
ENSMUSG00000028292	Rars2	281.146	257.075	0.509768	0.999956	Not Sig	-0.126303
ENSMUSG00000028293	Slc35a1	112.312	108.715	0.845325	0.999956	Not Sig	-0.0539606
ENSMUSG00000028295	Smim8	74.8249	61.3194	0.42548	0.999956	Not Sig	-0.273319
ENSMUSG00000039967	Zfp292	1202.44	1210.37	0.927264	0.999956	Not Sig	0.0103066
ENSMUSG00000073910	Mob3b	112.358	104.493	0.689683	0.999956	Not Sig	-0.111459
ENSMUSG00000028300	C9orf72	226.917	209.281	0.59431	0.999956	Not Sig	-0.11012
ENSMUSG00000028405	Aco1	314.276	308.847	0.920344	0.999956	Not Sig	-0.0176591
ENSMUSG00000040296	Ddx58	390.751	421.806	0.484224	0.999956	Not Sig	0.10931
ENSMUSG00000036822	Topors	476.301	482.287	0.90734	0.999956	Not Sig	0.0173801
ENSMUSG00000071014	Ndufb6	216.274	218.455	0.945839	0.999956	Not Sig	0.013861
ENSMUSG00000028411	Aptx	118.14	102.736	0.474482	0.999956	Not Sig	-0.194403
ENSMUSG00000028410	Dnaja1	787.446	753.036	0.638734	0.999956	Not Sig	-0.0669531
ENSMUSG00000028409	Smu1	811.887	780.958	0.643929	0.999956	Not Sig	-0.057484
ENSMUSG00000028413	B4galt1	2342.29	2245.41	0.523324	0.999956	Not Sig	-0.0623329
ENSMUSG00000028416	Bag1	622.252	607.147	0.802997	0.999956	Not Sig	-0.0343542
ENSMUSG00000028419	Chmp5	348.305	347.551	0.994574	0.999956	Not Sig	-0.00116277
ENSMUSG00000028423	Nfx1	1185.22	1188.4	0.956312	0.999956	Not Sig	0.00615555
ENSMUSG00000028430	Nol6	340.533	319.816	0.594528	0.999956	Not Sig	-0.0982335
ENSMUSG00000036241	Ube2r2	381.925	375.412	0.882684	0.999956	Not Sig	-0.0239798
ENSMUSG00000028433	Ubap2	206.696	204.811	0.979032	0.999956	Not Sig	-0.00586702
ENSMUSG00000028436	Dcaf12	303.934	333.674	0.438373	0.999956	Not Sig	0.132854
ENSMUSG00000028437	Ubap1	181.753	193.644	0.656523	0.999956	Not Sig	0.0964308
ENSMUSG00000028438	Kif24	87.1387	104.647	0.355338	0.999956	Not Sig	0.271675
ENSMUSG00000028443	Nudt2	92.5713	102.321	0.631343	0.999956	Not Sig	0.144338
ENSMUSG00000036114	Rpp25l	80.3078	90.2932	0.658381	0.999956	Not Sig	0.143296
ENSMUSG00000028447	Dctn3	253.081	232.799	0.565655	0.999956	Not Sig	-0.113296
ENSMUSG00000036078	Sigmar1	61.4329	76.1253	0.36679	0.999956	Not Sig	0.304778
ENSMUSG00000036073	Galt	79.4513	87.7089	0.640244	0.999956	Not Sig	0.147384
ENSMUSG00000036052	Dnajb5	77.1935	79.7435	0.870005	0.999956	Not Sig	0.0521697
ENSMUSG00000028452	Vcp	2055.09	1925.57	0.340535	0.999956	Not Sig	-0.0951145
ENSMUSG00000028453	Fancg	118.803	121.427	0.912817	0.999956	Not Sig	0.0291611
ENSMUSG00000028454	Pigo	93.6344	101.648	0.697263	0.999956	Not Sig	0.111993
ENSMUSG00000028455	Stoml2	504.468	476.258	0.565538	0.999956	Not Sig	-0.0835165
ENSMUSG00000036002	Fam214b	64.9789	68.3768	0.828532	0.999956	Not Sig	0.0755552
ENSMUSG00000028458	Tesk1	84.2738	68.1664	0.385187	0.999956	Not Sig	-0.290837
ENSMUSG00000028459	Cd72	636.494	702.121	0.511319	0.999956	Not Sig	0.110044
ENSMUSG00000028461	Ccdc107	1882.56	1515.69	0.704988	0.999956	Not Sig	-0.260233
ENSMUSG00000028465	Tln1	2926.94	2914.5	0.984794	0.999956	Not Sig	-0.00201626
ENSMUSG00000028466	Creb3	243.542	239.664	0.905297	0.999956	Not Sig	-0.0231979
ENSMUSG00000028467	Gba2	72.899	77.9959	0.767532	0.999956	Not Sig	0.0974487
ENSMUSG00000028468	Rgp1	173.681	187.573	0.598787	0.999956	Not Sig	0.11841
ENSMUSG00000028480	Glipr2	475.333	445.286	0.53948	0.999956	Not Sig	-0.0939829
ENSMUSG00000028478	Clta	1109.11	1031.77	0.364813	0.999956	Not Sig	-0.104159
ENSMUSG00000028479	Gne	240.263	234.043	0.849404	0.999956	Not Sig	-0.0386074
ENSMUSG00000035696	Rnf38	283.339	295.683	0.742365	0.999956	Not Sig	0.0610998
ENSMUSG00000035683	Melk	286.46	284.783	0.990576	0.999956	Not Sig	-0.00217711
ENSMUSG00000014030	Pax5	1626.05	1806.11	0.254811	0.999956	Not Sig	0.15979
ENSMUSG00000035649	Zcchc7	750.106	796.924	0.512538	0.999956	Not Sig	0.112772
ENSMUSG00000035637	Grhpr	76.2471	92.2402	0.409721	0.999956	Not Sig	0.27495
ENSMUSG00000049657	Zbtb5	366.121	393.95	0.54229	0.999956	Not Sig	0.10151
ENSMUSG00000028318	Polr1e	205.566	226.806	0.465533	0.999956	Not Sig	0.149596
ENSMUSG00000078713	Tomm5	312.011	294.783	0.640977	0.999956	Not Sig	-0.0817733
ENSMUSG00000028322	Exosc3	312.745	310.378	0.947438	0.999956	Not Sig	-0.0117462
ENSMUSG00000035572	Dcaf10	291.176	277.645	0.705914	0.999956	Not Sig	-0.0681377
ENSMUSG00000045973	Slc25a51	428.745	412.261	0.716286	0.999956	Not Sig	-0.0562147
ENSMUSG00000044813	Shb	95.4106	100.747	0.6936	0.999956	Not Sig	0.120465
ENSMUSG00000035517	Tdrd7	109.998	97.6372	0.545944	0.999956	Not Sig	-0.170188
ENSMUSG00000035495	Tstd2	309.252	308.825	0.999117	0.999956	Not Sig	0.000197926
ENSMUSG00000028330	Ncbp1	852.799	826.815	0.708208	0.999956	Not Sig	-0.0474889
ENSMUSG00000028329	Xpa	94.9614	105.203	0.591657	0.999956	Not Sig	0.157197
ENSMUSG00000028331	Trmo	79.615	64.3505	0.412059	0.999956	Not Sig	-0.280744
ENSMUSG00000028333	Anp32b	226.395	258.076	0.393052	0.999956	Not Sig	0.172991
ENSMUSG00000028334	Nans	572.755	536.299	0.504205	0.999956	Not Sig	-0.0948707
ENSMUSG00000039853	Trim14	105.57	134.976	0.3389	0.999956	Not Sig	0.30103
ENSMUSG00000064410	Gm22247	80.9357	58.9631	0.311287	0.999956	Not Sig	-0.472925
ENSMUSG00000028337	Coro2a	453.623	450.337	0.756768	0.999956	Not Sig	-0.0493981
ENSMUSG00000039774	Galnt12	121.614	135.733	0.526754	0.999956	Not Sig	0.15929
ENSMUSG00000007613	Tgfbr1	267.87	264.222	0.91819	0.999956	Not Sig	-0.019055
ENSMUSG00000039740	Alg2	266.869	260.295	0.860728	0.999956	Not Sig	-0.0324843
ENSMUSG00000053317	Sec61b	847.368	746.067	0.270127	0.999956	Not Sig	-0.169313
ENSMUSG00000061455	Stx17	139.305	150.341	0.631615	0.999956	Not Sig	0.124369
ENSMUSG00000028343	Erp44	998.379	881.318	0.134202	0.999956	Not Sig	-0.182704
ENSMUSG00000028344	Invs	250.997	253.773	0.933786	0.999956	Not Sig	0.0159098
ENSMUSG00000028345	Tex10	439.629	439.647	0.999142	0.999956	Not Sig	-0.000167563
ENSMUSG00000044018	Mrpl50	151.775	132.161	0.410041	0.999956	Not Sig	-0.198478
ENSMUSG00000028309	Rnf20	1074.67	1038.73	0.665723	0.999956	Not Sig	-0.0497714
ENSMUSG00000028312	Smc2	1427.69	1482.65	0.618374	0.999956	Not Sig	0.0531446
ENSMUSG00000015247	Nipsnap3b	139.327	148.268	0.729995	0.999956	Not Sig	0.0840323
ENSMUSG00000028412	Slc44a1	268.428	256.206	0.83568	0.999956	Not Sig	-0.0472366
ENSMUSG00000028414	Fktn	73.3263	65.7448	0.576681	0.999956	Not Sig	-0.196916
ENSMUSG00000028426	Rad23b	1362.71	1307.15	0.590789	0.999956	Not Sig	-0.0586697
ENSMUSG00000028431	Ikbkap	600.088	581.329	0.729435	0.999956	Not Sig	-0.0471597
ENSMUSG00000038827	Fam206a	109.69	126.992	0.422493	0.999956	Not Sig	0.209735
ENSMUSG00000038816	Ctnnal1	510.071	469.276	0.346522	0.999956	Not Sig	-0.148357
ENSMUSG00000055296	Tmem245	552.467	627.701	0.185062	0.999956	Not Sig	0.188051
ENSMUSG00000038764	Ptpn3	129.376	148.425	0.396087	0.999956	Not Sig	0.221565
ENSMUSG00000028367	Txn1	896.68	909.526	0.915098	0.999956	Not Sig	0.01303
ENSMUSG00000050812	Ecpas	1555.93	1531.6	0.833179	0.999956	Not Sig	-0.0228235
ENSMUSG00000028381	Ugcg	1191.38	1230.73	0.744123	0.999956	Not Sig	0.0390324
ENSMUSG00000038578	Susd1	185.7	159.235	0.293434	0.999956	Not Sig	-0.263355
ENSMUSG00000028382	Ptbp3	3607.9	3494.56	0.617219	0.999956	Not Sig	-0.0474171
ENSMUSG00000028383	Hsdl2	171.585	172.596	0.937806	0.999956	Not Sig	0.0183241
ENSMUSG00000045071	E130308A19Rik	80.2261	97.0996	0.365563	0.999956	Not Sig	0.288208
ENSMUSG00000038544	Inip	420.286	418.87	0.952206	0.999956	Not Sig	-0.0101964
ENSMUSG00000028385	Snx30	773.862	761.605	0.868408	0.999956	Not Sig	-0.0208183
ENSMUSG00000066152	Slc31a2	364.866	313.887	0.299101	0.999956	Not Sig	-0.187198
ENSMUSG00000066151	Fkbp15	759.272	763.03	0.981745	0.999956	Not Sig	0.00302995
ENSMUSG00000066150	Slc31a1	165.547	170.182	0.876455	0.999956	Not Sig	0.0349156
ENSMUSG00000066149	Cdc26	208.604	203.759	0.867303	0.999956	Not Sig	-0.03421
ENSMUSG00000066148	Prpf4	408.691	401.829	0.88497	0.999956	Not Sig	-0.022657
ENSMUSG00000028393	Alad	313.889	377.461	0.212013	0.999956	Not Sig	0.225798
ENSMUSG00000028394	Pole3	170.937	168.647	0.927372	0.999956	Not Sig	-0.0203703
ENSMUSG00000039158	Akna	1148.18	1199.77	0.659275	0.999956	Not Sig	0.0561576
ENSMUSG00000039137	Whrn	74.3582	75.2656	0.963045	0.999956	Not Sig	0.0151591
ENSMUSG00000039105	Atp6v1g1	333.669	306.229	0.487914	0.999956	Not Sig	-0.128649
ENSMUSG00000045917	Tmem268	167.364	158.16	0.732867	0.999956	Not Sig	-0.079607
ENSMUSG00000028362	Tnfsf8	96.2112	90.3219	0.79215	0.999956	Not Sig	-0.0792302
ENSMUSG00000051675	Trim32	141.67	139.219	0.935969	0.999956	Not Sig	-0.0196676
ENSMUSG00000039005	Tlr4	273.132	263.4	0.822882	0.999956	Not Sig	-0.0429053
ENSMUSG00000039298	Cdk5rap2	399.533	402.933	0.965444	0.999956	Not Sig	0.00705869
ENSMUSG00000008305	Tle1	187.982	173.278	0.601723	0.999956	Not Sig	-0.115793
ENSMUSG00000028397	Kdm4c	417.154	446.202	0.524077	0.999956	Not Sig	0.0975614
ENSMUSG00000028398	Dmac1	204.617	197.934	0.862147	0.999956	Not Sig	-0.037003
ENSMUSG00000028403	Zdhhc21	453.818	473.64	0.692512	0.999956	Not Sig	0.0691673
ENSMUSG00000038172	Ttc39b	481.18	479.241	0.980187	0.999956	Not Sig	-0.00383064
ENSMUSG00000028483	Snapc3	343.021	356.857	0.726357	0.999956	Not Sig	0.0580447
ENSMUSG00000028484	Psip1	1183.26	1192.44	0.924735	0.999956	Not Sig	0.0105783
ENSMUSG00000052407	Ccdc171	119.88	108.338	0.563098	0.999956	Not Sig	-0.176154
ENSMUSG00000038070	Cntln	124.212	110.856	0.521517	0.999956	Not Sig	-0.172024
ENSMUSG00000070934	Rraga	143.903	140.737	0.880712	0.999956	Not Sig	-0.0368677
ENSMUSG00000038047	Haus6	372.899	406.877	0.459174	0.999956	Not Sig	0.121199
ENSMUSG00000088958	Scarna8	197.076	175.22	0.71847	0.999956	Not Sig	-0.214732
ENSMUSG00000028494	Plin2	71.5735	71.0623	0.97434	0.999956	Not Sig	0.0111187
ENSMUSG00000038024	Dennd4c	223.923	243.743	0.537237	0.999956	Not Sig	0.126839
ENSMUSG00000028495	Rps6	5880.11	5753.14	0.715119	0.999956	Not Sig	-0.0311933
ENSMUSG00000028496	Mllt3	160.268	188.696	0.279448	0.999956	Not Sig	0.239822
ENSMUSG00000038368	Focad	350.866	374.986	0.564694	0.999956	Not Sig	0.0980482
ENSMUSG00000070923	Klhl9	592.456	569.922	0.719287	0.999956	Not Sig	-0.057469
ENSMUSG00000062937	Mtap	153.088	162.99	0.714976	0.999956	Not Sig	0.087019
ENSMUSG00000028578	Caap1	182.973	185.004	0.985779	0.999956	Not Sig	0.00427526
ENSMUSG00000028577	Plaa	951.054	900.143	0.512635	0.999956	Not Sig	-0.0784271
ENSMUSG00000028576	Ift74	81.465	90.3719	0.588006	0.999956	Not Sig	0.166925
ENSMUSG00000062627	Mysm1	823.384	788.603	0.647374	0.999956	Not Sig	-0.0591014
ENSMUSG00000052684	Jun	389.712	419.643	0.543788	0.999956	Not Sig	0.0970444
ENSMUSG00000028573	Fggy	120.433	135.6	0.538898	0.999956	Not Sig	0.157437
ENSMUSG00000028572	Hook1	539.428	598.412	0.294943	0.999956	Not Sig	0.151293
ENSMUSG00000061859	Patj	82.7946	114.731	0.104444	0.999956	Not Sig	0.46426
ENSMUSG00000028560	Usp1	1008.73	1035.4	0.749892	0.999956	Not Sig	0.0369525
ENSMUSG00000028556	Dock7	62.97	69.586	0.679177	0.999956	Not Sig	0.141821
ENSMUSG00000073792	Alg6	123.555	139.448	0.484796	0.999956	Not Sig	0.175293
ENSMUSG00000028549	Itgb3bp	72.0527	77.3209	0.757046	0.999956	Not Sig	0.101925
ENSMUSG00000025791	Pgm2	175.107	184.117	0.748735	0.999956	Not Sig	0.0757121
ENSMUSG00000028530	Jak1	1575.2	1692.3	0.327544	0.999956	Not Sig	0.114153
ENSMUSG00000035212	Leprot	124.101	143.632	0.41739	0.999956	Not Sig	0.209887
ENSMUSG00000028525	Pde4b	300.321	326.98	0.464653	0.999956	Not Sig	0.127937
ENSMUSG00000028522	Mier1	837.847	849.37	0.860281	0.999956	Not Sig	0.0242689
ENSMUSG00000028521	Slc35d1	82.4922	78.3446	0.794429	0.999956	Not Sig	-0.0824711
ENSMUSG00000035069	Oma1	111.728	112.612	0.960555	0.999956	Not Sig	0.0136497
ENSMUSG00000028514	Usp24	1377.56	1440.53	0.595967	0.999956	Not Sig	0.0627857
ENSMUSG00000034926	Dhcr24	563.248	615.605	0.336211	0.999956	Not Sig	0.131695
ENSMUSG00000043572	Pars2	87.7942	78.4889	0.602024	0.999956	Not Sig	-0.161804
ENSMUSG00000025413	Ttc4	312.811	302.267	0.755333	0.999956	Not Sig	-0.0544352
ENSMUSG00000061887	Ssbp3	148.573	170.097	0.397413	0.999956	Not Sig	0.19399
ENSMUSG00000028622	Mrpl37	184.615	183.238	0.934575	0.999956	Not Sig	-0.0184045
ENSMUSG00000028621	Cyb5rl	78.1513	69.964	0.703724	0.999956	Not Sig	-0.140887
ENSMUSG00000028619	Tceanc2	140.866	144.809	0.860828	0.999956	Not Sig	0.0434078
ENSMUSG00000028618	Tmem59	542.635	478.905	0.225622	0.999956	Not Sig	-0.176921
ENSMUSG00000057375	Yipf1	188.968	197.617	0.811155	0.999956	Not Sig	0.0527679
ENSMUSG00000028614	Ndc1	314.47	311.675	0.943282	0.999956	Not Sig	-0.0123383
ENSMUSG00000028613	Lrp8	146.359	130.774	0.510393	0.999956	Not Sig	-0.163355
ENSMUSG00000028609	Magoh	350.655	315.153	0.430072	0.999956	Not Sig	-0.148889
ENSMUSG00000028608	0610037L13Rik	163.588	163.01	0.943869	0.999956	Not Sig	-0.0167338
ENSMUSG00000028603	Scp2	351.436	371.837	0.616518	0.999956	Not Sig	0.0920829
ENSMUSG00000034636	Zyg11b	755.015	741.909	0.841226	0.999956	Not Sig	-0.0252876
ENSMUSG00000034610	Tut4	844.115	857.811	0.831001	0.999956	Not Sig	0.0273839
ENSMUSG00000063800	Prpf38a	408.218	445.369	0.410684	0.999956	Not Sig	0.125672
ENSMUSG00000028587	Orc1	118.379	125.565	0.752925	0.999956	Not Sig	0.0819726
ENSMUSG00000028582	Cc2d1b	693.236	658.79	0.585971	0.999956	Not Sig	-0.0728308
ENSMUSG00000028568	Btf3l4	144.239	147.89	0.872266	0.999956	Not Sig	0.0382673
ENSMUSG00000028567	Txndc12	243.473	230.09	0.694756	0.999956	Not Sig	-0.0774843
ENSMUSG00000073775	Kti12	149.947	159.586	0.690949	0.999956	Not Sig	0.0922942
ENSMUSG00000053510	Nrd1	990.071	917.323	0.350191	0.999956	Not Sig	-0.110597
ENSMUSG00000028559	Osbpl9	749.059	758.581	0.930024	0.999956	Not Sig	0.0113162
ENSMUSG00000028552	Eps15	693.007	712.25	0.731457	0.999956	Not Sig	0.0474105
ENSMUSG00000028557	Rnf11	392.246	388.726	0.927374	0.999956	Not Sig	-0.0144341
ENSMUSG00000028551	Cdkn2c	139.935	141.011	0.974596	0.999956	Not Sig	0.0079247
ENSMUSG00000010517	Faf1	619.906	644.238	0.684061	0.999956	Not Sig	0.0561371
ENSMUSG00000028545	Bend5	257.204	272.158	0.639758	0.999956	Not Sig	0.0921786
ENSMUSG00000034401	Spata6	116.514	124.311	0.69912	0.999956	Not Sig	0.101824
ENSMUSG00000028719	Cmpk1	1111.28	1109.15	0.989486	0.999956	Not Sig	-0.00174224
ENSMUSG00000028718	Stil	162.027	173.743	0.697086	0.999956	Not Sig	0.0912135
ENSMUSG00000034210	Efcab14	353.497	353.49	0.999157	0.999956	Not Sig	0.000173263
ENSMUSG00000028710	Atpaf1	95.3232	98.7134	0.861542	0.999956	Not Sig	0.0500071
ENSMUSG00000028709	Mob3c	106.357	85.3277	0.268781	0.999956	Not Sig	-0.317896
ENSMUSG00000028708	Mknk1	273.576	243.629	0.369518	0.999956	Not Sig	-0.174447
ENSMUSG00000028706	Nsun4	125.365	132.881	0.747721	0.999956	Not Sig	0.081
ENSMUSG00000063882	Uqcrh	973.781	911.371	0.421721	0.999956	Not Sig	-0.0968494
ENSMUSG00000028703	Lrrc41	400.289	383.619	0.694896	0.999956	Not Sig	-0.0622593
ENSMUSG00000028702	Rad54l	165.688	167.95	0.939949	0.999956	Not Sig	0.0179186
ENSMUSG00000028700	Pomgnt1	227.351	228.981	0.94373	0.999956	Not Sig	0.0142279
ENSMUSG00000028701	Lurap1	320.55	310.319	0.88804	0.999956	Not Sig	-0.0260915
ENSMUSG00000003810	Mast2	172.082	172.531	0.990087	0.999956	Not Sig	-0.00288723
ENSMUSG00000028696	Ipp	118.731	120.563	0.943749	0.999956	Not Sig	0.018599
ENSMUSG00000055900	Tmem69	67.4961	73.4935	0.756941	0.999956	Not Sig	0.104488
[truncated: 52,447 more rows]
