# Supplementary material for: Immunoglobulin expression and the humoral immune response is regulated by the non-canonical poly(A) polymerase TENT5C
Source: Nat Commun. 2020 Apr 27;11:2032. doi: 10.1038/s41467-020-15835-3 (PMC7184606; doi:10.1038/s41467-020-15835-3)
Supplement: Supplementary file 7 — Source Data [file 41467_2020_15835_MOESM7_ESM.xlsx]

## Sheet: Fig.1
Fig.1g
	Ig κ/GAPDH/wt			Ig λ/GAPDH/wt			Jchain/GAPDH/wt			Ighm/GAPDH/wt
	wt	TENT5CKO		wt	TENT5CKO		wt	TENT5CKO		wt	TENT5CKO
	1	0.655197		1	0.993092		1	0.327598		1	0.808508
	1	0.301452		1	0.41851		1	1.00696		1	0.493116
	1	0.880666		1	0.827406		1	0.428665		1	0.668002
	1	0.752539		1	0.407274		1	0.197434		1	0.692286
	1	0.6868		1	0.388154		1	0.41851		1	0.922316
	1	0.619854		1	0.782773		1	0.658231		1	0.92445
	1	0.615572		1	1.23114					1	0.632878
	1	0.527289		1	0.643197
Fig.1i
	Ig λ, estimated half-life			Igκ, estimated half-life			Jchain, estimated half-life
	WT	TENT5C KO		WT	TENT5C KO		WT	TENT5C KO
	3.59059	2.58219		7.20533	3.67848		16.9735	7.59969
	3.57689	3.03798		9.18187	6.25665		13.7044	9.12694
	3.25758	1.37923		7.56301	2.86132		10.7657	5.94327

## Sheet: Fig. 2
	Fig. 2c
			% of IgG1 positive cells			% of IgA positive cells
			WT	TENT5C KO		WT	TENT5C KO
			77.5	54.5		79.6	50.8
			56.3	46		36.3	26.6
			64.5	54.7		30.4	33.5
			63.5	51.2		37.8	33.1
	Fig. 2e
			Bone marrow							Spleen
			% of IgG1 positive cells			% of IgA positive cells				% of IgG1 positive cells			% of IgA positive cells
			WT	TENT5C KO		WT	TENT5C KO			WT	TENT5C KO		WT	TENT5C KO
			44.7	30.8		62.9	50.3			65.9	59		31.6	21.9
			45.5	45.5		64.5	47.1			64	53.5		25.2	35.1
			53.7	41.1		51	39.9			53	63.2		34.4	38.1
			62.1	37.6		52.6	39			60.5	47.4		34.8	21.1
			59.8	40		71.5	37.9			65.7	35.1		47.2	21.6
			68.7	49.3		68.7	38.4			68.2	48.3		43	12.3
			60.5	28.8		62.7	56			61.8	49.7		41.5	29.2
				52.2
	Fig. 2f		Albumins g/l			Alpha globulins g/l			Alpha 2 globulins g/l			Beta globulins g/l			Gamma globulins g/l			Total serum protein g/l
			WT	TENT5C KO		WT	TENT5C KO		WT	TENT5C KO		WT	TENT5C KO		WT	TENT5C KO		WT	TENT5C KO
			40.88	35.69		4.11	5.97		2.31	1.76		4.97	5.79		3.72	2.79		56	52
			37.62	43.79		3.42	5.06		2.47	2.34		4.7	6.2		3.78	2.62		52	60
			39.71	38.98		4.05	7.2		2.79	2.65		5.24	6.26		4.21	2.91		56	58
			43.58	40.21		4.33	5.48		2.9	2.33		5.85	7.03		3.34	4.95		60	60
			37.6	40.99		5.08	6.58		2.24	1.82		5.94	5.53		5.14	3.08		56	58
			43.14	40.21		6.73	5.48		2.55	2.33		5.79	7.03		5.79	4.95		64	60
			45.77	38.17		7.29	5.77		2.47	1.85		6.2	4.93		4.26	3.28		66	54
			43.83	38.9		5.5	6.12		2.13	1.77		6.21	4.72		6.33	2.5		64	54
			36.65	39.84		6.93	6.54		2.19	1.93		6.37	4.97		3.85	2.71		56	56
			37.95	48.21		7.77	7.55		2.86	2.4		6.91	5.96		6.51	3.86		62	68
			37.15	39.92		4.94	7.24		3.38	2.37		5.6	5.57		6.66	2.9		59	58
			40.35	46.58		5.93	7.74		2.43	2.89		5.98	6.66		5.35	4.12		61	68
			42.76	45.47		5.69	7.81		2.6	2.28		6.23	6.44		5.9	4		63	66
			39.53	43.65		5.49	7.12		2.32	2.35		5.74	5.23		4.64	3.66		58	62
			39.84	42.9		5.83	7.05		2.87	2.2		5.27	5.82		2.74	4.04		56	62
			38.27	45.73		4.86	6.73		2.39	3.03		6.15	6.26		3.86	4.25		56	66
			38.84	38.85		4.88	7.61		2.43	2.09		5.94	7.21		3.95	4.25		56	60
			42.76	37.78		5.69	7.35		2.6	2.68		9.88	7.23		5.9	4.96		63	60
				44.19			8.27			2.78			6.66			4.1			66
				38.9			6.12			1.77			4.72			2.5			54
				39.74			5.98			2.32			6.54			3.68			59
				40.22			6.77			2.04			6.49			4.2			60
				37.03			5.78			2.4			6			3.15			54
				41.71			6.22			1.94			5.97			3.7			60
	Fig. 2g		Serum iron level umol/l
			WT	TENT5C KO
			46.8	60.5
			50.6	54.3
			45.2	46.6
			72.6	59
			38.8	71.7
			52.2	51.3
			42.8	42.9
			32.2	42.1
			54.3	44.2
			56.5	47.3
			68.8	51.4
			41.1	65.8
			46.4	43.4
			41.2	43.3
			36	45.6
			42.7	52.1
			47	52.6
				42.3
				40.6
				42.5
				38.4
				32.1
				38.3
	Fig. 2h		IgA mg/ml			IgM mg/ml			IgG1 mg/ml			IgG2A mg/ml			IgG2B mg/ml			IgG3 mg/ml
			WT	TENT5C KO		WT	TENT5C KO		WT	TENT5C KO		WT	TENT5C KO		WT	TENT5C KO		WT	TENT5C KO
			0.2462	0.0303		0.32071	0.07437		4.234	4.47		1.7596	1.7443		0.683701	0.499933		0.87149	0.55177
			0.1748	0.0168		0.52785	0.14467		4.887	0.801		0.4043	1.8156		1.07881	0.221474		1.09741	0.17591
			0.0689	0.0224		0.36612	0.10983		3.783	2.348		1.4207	0.2447		1.43448	0.306991		1.13575	0.37445
			0.1116	0.0163		0.53594	0.0526		4.753	2.42		0.3119	0.3237		0.851575	0.492235		0.46345	0.44292
			0.1809	0.028		0.63235	0.16955		4.58	2.674		2.1003	1.5271		0.961548	0.112859		0.22658	0.72498
			0.0728	0.0315		0.25664	0.09117		4.949	4.659		2.2381	0.3804		0.964691	0.471045		1.93744	0.81466
			0.1907	0.0229		0.26472	0.14653		3.431	3.981		0.289	0.6981			0.744943		1.13164	0.12799
									3.441	0.1		1.619						1.72658
	Fig. 2i		anti-OVA IgG
			Day 0		Day 7		Day 14		Day 21
			WT	TENT5C KO	WT	TENT5C KO	WT	TENT5C KO	WT	TENT5C KO
			1.17	1.96	12.7	8.2	364	87.6	551.1	525.4
			1.11	1.71	2.7	36	102.8	9.9	527.6	275.4
			1.64	1.38	3.5	1.6	42.1	15.6	359.2	347.8
			1.3	1.26	2	1.4	60.8	82.4	403.6	548.2
			1.33	2.16	2	25.4	101.3	221.7	539.7	234.4
			1.47	1.32	11.1	20.3	346.7	348.5	554.4	543.7
			1.65	1.28	21.1	1.6	354.5	17.1	557.7	546.6
			1.67	1.53	23.8	2.5	371.4	130.4	548.2	555.6
			1.67	1.25	3.2	1.5	108.6	261.8	476.5	535.6
			2.36	1.43		34.4		357.3
	Fig. 2j		anti-TNP IgG [U/ml]
			WT	TENT5C KO	WT	TENT5C KO	WT	TENT5C KO
			55.05	41.15	54.43	60.47	122.39	48.33
			51.86	42.6	54.72	43.18	67.69	16.8
			45.41	44.09	58.53	72.74	114.64	17.42
			42.26	41.29	79.24	67.03	72.05	66.26
			47.81	43.27	66.49	58.51	171.2	84.35
			46.67	45.64	53.39	62.62	61.43	56.09
			41.12	35.93	67.28	50.44	61.08	64.7
			44.18	57.31	55.39	60.56	42.15	58.78
			49.32	48.8	48.34	57.12	137.86	17.78
			48.8	46.28	105.66	51.52	196.05	63.99
			36.65		153.18		332.91

## Sheet: Fig. 5
	Fig. 5a
		Spleen mass g/l
		WT	TENT5C
		0.079	0.075
		0.086	0.097
		0.089	0.1
		0.09	0.126
		0.077	0.091
		0.068	0.078
		0.075	0.086
		0.09	0.11
		0.075	0.108
		0.108	0.101
		0.088	0.095
		0.105	0.133
		0.067	0.116
		0.075	0.069
		0.093	0.076
		0.068	0.089
		0.08	0.08
		0.083	0.11
		0.067	0.087
		0.074	0.073
		0.076	0.068
		0.093	0.094
		0.076	0.115
		0.075	0.107
		0.072	0.077
		0.057
		0.055
		0.063
		0.075
		0.065
		0.07
		0.106
		0.073
		0.072
		0.09
		0.105
		0.085
		0.068
	Fig. 5b
		Body mass
		WT	TENT5C
		20.6	23.3
		23.6	24.3
		27.1	25.4
		22.8	23
		25.8	27.5
		24.6	20.7
		20.9	26.6
		19.5	20.56
		19.31	18.8
		22.88	18.2
		20.2	21.26
		20.1	21.1
	Fig. 5d		% of CD138+ cells
			bone marrow			spleen
			WT	TENT5C KO		WT	TENT5C KO
			0.41	0.48		0.5	0.66
			0.19	0.41		0.36	0.87
			0.23	0.45		0.44	0.58
			0.24	0.36		0.33	0.31
			0.17	0.35		0.18	0.46
			0.23	0.48		0.4	0.42
			0.24	0.28		0.33	0.54
				0.27		0.37
	Fig. 5e		% of cells in CD138+
			bone marrow							spleen
			dividing plasmablasts		early PC		mature resting PC			dividing plasmablasts		early PC		mature resting PC
			WT	TENT5C KO	WT	TENT5C KO	WT	TENT5C KO		WT	TENT5C KO	WT	TENT5C KO	WT	TENT5C KO
			20.1	18.2	51.8	39.6	15.1	28.9		11.6	7.16	41.8	34	32.3	50
			27.8	24.4	31.3	30	10.8	24.5		13.8	9.43	38.8	38	22.3	39.4
			19	14.3	26.1	27	30.7	42.4		10.8	9.55	25.5	21.7	47.8	49.2
			33.6	26.8	21.6	26.2	21	27.5		25.3	17.8	17.6	19.6	34.5	40.8
			22.4	13.7	47.8	41.9	11.6	31.5		14	10.3	37.7	45.7	23.7	33
			12	10.9	65.3	32.6	9.66	42.5		17.3	11.7	41.9	33.4	23.6	41.4
			14.3	23.5	11	25.4	20.4	28.2		26.6	15.1	22.1	30.7	20	34.3
			19.5	18.3	14.3	17.5	25	27.2		16.8	10.2	31	26.1	34.3	38.9

## Sheet: Fig. 6
	Fig. 6c
			% of IgG1 positive cells
			bone marrow							spleen
			dividing plasmablasts		early PC		mature resting PC			dividing plasmablasts		early PC		mature resting PC
			WT	TENT5C KO	WT	TENT5C KO	WT	TENT5C KO		WT	TENT5C KO	WT	TENT5C KO	WT	TENT5C KO
			42.9	40.3	50.2	58.7	48.6	55.8		79.6	89.6	88.5	83	66.1	65.7
			34.7	59.8	72.7	59.4	48.8	60.9		82.7	95.2	84	90	57.6	77
			24.6	24.8	41	71.2	36.4	76.5		56.3	73.9	74.6	86	52.8	74
			20.4	28.7	50.4	79.8	41.5	74.4		59.8	81.8	76.7	92.6	52.6	66
			39.2	40.2	66.1	72.1	56.1	77.8		72.3	86.4	70.5	81.4	62.6	83.2
			40.5	47.2	65.7	75.6	58.2	81.3		71.4	82.5	61.5	75.8	55.3	77.2
			22.2	23.9	61.3	82.2	56.5	66.5		76.3	82.8	81.4	80.1	59.1	50.3
			22	31.2	59.9	74.5	46.1	58.2		78		88.4	75.3		57.3
	Fig. 6d
			% of IgA positive cells
			bone marrow							spleen
			dividing plasmablasts		early PC		mature resting PC			dividing plasmablasts		early PC		mature resting PC
			WT	TENT5C KO	WT	TENT5C KO	WT	TENT5C KO		WT	TENT5C KO	WT	TENT5C KO	WT	TENT5C KO
			39.3	7.34	35.2	13.5	48.8	14.8		45.9	37.5	42.6	20.5	38.7	22.2
			7.8	5.34	38.4	18.8	54.1	28.8		42.3	15.2	28.3	13.8	36.9	23.8
			54.9	11	43.6	20.5	57.8	27.5		35.6	13.5	36.1	16.4	34.9	22.5
			30.2	6.64	30.5	9.68	32.3	13.1		15.7	31.5	28.9	10.9	33.3	10.5
			10.6	17.5	46	33.5	48.4	37.6		27.7	21.1	37.5	26.9	37	30.6
			17.1	16	17.7	38.2	15.7	29.4		18.3	11.1	22.9	26.2	26.7	19.1
			43.2		40.1	27.9	51.3	37.3		21.2	25.6	14.9	14.7	12.3	13.8
						32.2				33.3		35.7	9.76	19.2

## Sheet: Fig. 7
	Fig. 7d
			gMFI of ER tracker in CD138+					gMFI of ER tracker in mature resting PC
			0h		4d			0h		4d
			WT	TENT5C KO	WT	TENT5C KO		WT	TENT5C KO	WT	TENT5C KO
			887	346	1309	867		1347	384	1210	745
			1026	689	1878	925		1281	78.7	1857	720
			448	234	763	315		139	51.3	1158	271
			525	384	1308	383		402	108	1193	298
			1006	452	1314	350		423	105	1067	306
			223	162	1195	348		587			271
			566	149
			713	185
			866	177
	Fig. 7e
			% of mature PC after activation [4d]
			WT	TENT5C KO
			39.2	52.8
			31.6	43
			37.9	57.3
			42.4	45.5
	Fig.7f	TENT5C/GAPDH/0
		0	1	2,5	Tu [µg/ml]
		1	2.55797	2.54618
		1	1.24545	1.05458
		1	1.77768	1.15402
		1	2.24233	0.936272
		1	0.697372	0.973779
		1	2.74791	1.26576
	Fig.7g
	Xbp1T/GAPDH/0
		Tu [µg/ml]	wt						TENT5CKO
		0	1	1	1	1	1	1	1	1	1	1	1	1
		1	1.01866	1.59291	1.16473	1.38191	1.16743	0.978289	0.759611	0.773782	1.06437	0.293887	0.371131	0.395934
		2,5	1.08674	1.78592	1.50177	0.895025	0.775572	0.712025	0.770215	0.726986	1.04488	0.398688	0.254664	0.716978
	Xbp1S/GAPDH/0
		Tu [µg/ml]	wt						TENT5CKO
		0	1	1	1	1	1	1	1	1	1	1	1	1
		1	2.84153	5.59834	3.37916	4.19402	2.3511	2.89788	0.948246	3.71064	1.77358	0.806642	1.18646	1.38831
		2,5	2.87454	4.31193	3.42634	2.76064	1.31646	1.4406	0.66588	2.94513	1.49831	1.34412	0.797377	1.74513
	Xbp1US/GAPDH/0
		Tu [µg/ml]	wt						TENT5CKO
		0	1	1	1	1	1	1	1	1	1	1	1	1
		1	0.986233	1.13027	0.715323	0.557354	1.04972	0.453236	0.632878	0.70629	0.860551	0.21071	0.356013	0.270431
		2,5	0.97942	1.3692	0.997692	0.440333	0.650671	0.386891	0.96929	0.672062	0.788218	0.399611	0.317905	0.482968
	Ire1/GAPDH/0
		Tu [µg/ml]	wt						TENT5CKO
		0	1	1	1	1	1	1	1	1	1	1	1	1
		1	2.76383	5.44526	5.6438	5.63077	5.3765	9.63532	4.16986	2.43682	3.75809	1.217	2.36472	2.11893
		2,5	4.12197	6.61925	8.73415	6.6807	4.87927	9.64646	0.918064	5.01645	3.64689	2.99661	1.93411	6.85267
	PERK/GAPDH/0
		Tu [µg/ml]	wt						TENT5CKO
		0	1	1	1	1	1	1	1	1	1	1	1	1
		1	2.23716	3.47016	2.57874	6.31303	1.7411	3.29056	1.90528	1.1355	1.99538	0.941696	0.95705	1.56193
		2,5	2.8646	3.67226	3.4822	4.65355	1.06437	1.86607	0.97942	1.65864	1.81085	2.19619	0.777366	3.6217
	GRP94/GAPDH/0
		Tu [µg/ml]	wt						TENT5CKO
		0	1	1	1	1	1	1	1	1	1	1	1	1
		1	2.41162	3.81937	2.68205	2.92817	2.89454	1.73107	0.918064	2.12383	2.23974	1.1434	1.12766	1.23971
		2,5	2.71949	5.3765	4	4.801	3.7755	1.43727	0.691755	2.25532	1.9816	1.10445	0.95705	2.48515
	Ero1lB/GAPDH/0
		Tu [µg/ml]	wt						TENT5CKO
		0	1	1	1	1	1	1	1	1	1	1	1	1
		1	3.85483	4.07462	2.66968	3.10229	2.50822	2.52859	1.67985	1.40769	2.05623	1.09177	0.523647	1.60214
		2,5	4.45369	4.34694	3.83706	2.44528	3.01049	1.68958	0.839926	2.09459	1.87905	1.4914	0.352737	2.31338
	CHOP/GAPDH/0
		Tu [µg/ml]	wt						TENT5CKO
		0	1	1	1	1	1		1	1	1	1	1
		1	45.2548	24.9909	45.675	51.3871	29.2764		32.1482	22.0596	17.2278	17.2676	17.8766
		2,5	58.3502	35.5062	36.1686	63.5579	23.1563		37.7918	27.7933	23.2099	11.2615	29.7882
	Fig.7h
		Xbp1T/GAPDH/wt			Xbp1S/GAPDH/wt			Xbp1US/GAPDH/wt			Ire1/GAPDH/wt			PERK/GAPDH/wt			GRP94/GAPDH/wt			Ero1lB/GAPDH/wt			CHOP/GAPDH/wt
		wt	TENT5CKO		wt	TENT5CKO		wt	TENT5CKO		wt	TENT5CKO		wt	TENT5CKO		wt	TENT5CKO		wt	TENT5CKO		wt	TENT5CKO
		1	1.65864		1	2.60268		1	1.69741		1	1.71317		1	2.0209		1	2.21914		1	3.33264		1	1.04247
		1	1.49831		1	1.33793		1	1.09936		1	1.25411		1	1.2283		1	1.26868		1	1.14605		1	1.15135
		1	1.67404		1	1.85318		1	1.4811		1	1.86607		1	1.38191		1	1.47087		1	1.90968		1	0.786399
		1	1.56917		1	1.7033		1	1.01631		1	1.79419		1	1.76745		1	1.44393		1	0.933033		1	8
		1	4.36707		1	2.46798		1	4.91321		1	1.8943		1	1.28639		1	4.42804		1	7.21

## Sheet: Fig. 8
	Fig. 8d
			Surface IgG1+ (Spleen)							Cytoplasmic IgG1+
			spleen							spleen
			dividing plasmablasts		early PC		mature resting PC			mature PC
			WT	TENT5C Cat	WT	TENT5C Cat	WT	TENT5C Cat		WT	TENT5C Cat
			65	80.5	73.2	85	63.7	70.3		68.4	44.3
			37.2	73.3	57.1	86.5	59.6	71		65.2	39.9
			51.9	91.3	67	94	66.6	89.1		69.1	52.1
			61.1	80	78.6	88.9	67.6	81.5		66.2	40.8
			55.4	66.8	68.4	76.7	61.9	75.4		66.8	43.7
			59.9	76.3	75.7	84.6	61	73.7		54.4
			48.8	65.6	66.4	82.1	53.8	72.2		63.1
	Fig. 8e
			Surface IgG1+ (bone marrow)							Cytoplasmic IgG1+
			bone marrow							bone marrow
			dividing plasmablasts		early PC		mature resting PC			mature PC
			WT	TENT5C Cat	WT	TENT5C Cat	WT	TENT5C Cat		WT	TENT5C Cat
			66	72.8	62.2	81	55.7	70.6		49.8	44.3
			57.1	64.6	57.5	76.5	52.9	74.1		52.3	34.8
			58.8	73.9	68.1	78.9	57.6	71.2		56.1	31.9
			79.5	67.4	62.4	76.7	48.5	69.2		56.4	40.5
			66.4	71.5	56.3	68.3	52.1	70.4		54.3	34
			61.9	63.1	57.8	66.1	56.9	63.1		52.2	37.3
			65.9	66.2	52.9	64	56.3	59.7			48.2
	Fig. 8f		Gamma globulins [g/l]			Total serum protein [g/l]
			WT	TENT5C cat		WT	TENT5C cat
			5.7	4.17		71	62
			6.72	5.51		65	65
			6.99	3.83		55	63
			7.14	4.77		82	73
			5.9	5.14		84	74
			8.94	4.5		100	84
			6.17	6.43		93	93
	Fig. 8g		Spleen mass [g]
			WT	TENT5C cat
			0.071	0.095
			0.078	0.109
			0.083	0.116
			0.06	0.078
			0.08	0.116
			0.11	0.098
				0.132
	Fig. 8h
			% of CD138+ cells
			bone marrow			spleen
			WT	TENT5C Cat		WT	TENT5C Cat
			0.39	0.48		0.43	0.63
			0.48	0.59		0.53	0.66
			0.45	0.5		0.36	1.18
			0.46	0.65		0.27	1.01
			0.32	0.63		0.51	0.54
			0.24	0.71		0.28	1.1
			0.24	0.37			0.73
	Fig. 8i		% of cells in CD138+
			bone marrow
			dividing plasmablasts		early PC		mature resting PC
			WT	TENT5C Cat	WT	TENT5C Cat	WT	TENT5C Cat
			24.9	10.8	59.4	51	5.93	27.8
			29.2	5.39	57.3	50.8	4.64	37.6
			36.9	9.83	38.6	49.7	7.32	31.1
			37.1	9.43	42.9	50.9	7.55	30.1
			13.5	10.2	67.1	51	18	36.3
			7.71	6.95	72.1	60.5	19.3	30.4
			6.45	8.71	77.1	55.1	13.9	33.1
	Fig. 8j		% of cells in CD138+
			spleen
			dividing plasmablasts		early PC		mature resting PC
			WT	TENT5C Cat	WT	TENT5C Cat	WT	TENT5C Cat
			14.5	8.7	37.7	27.5	30.2	45.1
			30.8	12	44.3	36.6	12.3	41
			24.4	15.05	36.4	39.4	20	32.8
			24.4	11.1	43.8	31.9	15	37.5
			14.4	11.4	54.2	43	26.4	42.2
			20.1	10.8	61.3	44	14.7	41.3
				14.3		43.5	15.3	39.4
	Fig. 8k		ER gMFI
			naive		activated
			WT	TENT5C Cat	WT	TENT5C Cat
			28952	24198	43079	15777
			34440	17402	56494	9557
			44736	14609	57976	31391
			18686	15631	65504	15991
			25471	21354	50905	17593
			24771	16469
			27810	17574

## Sheet: Sup. Fig. 1
Sup. Fig. 1d
	mRNA
		total RNA			purified with eIF4E
	GAPDH	1	1	1	5.76239	7.29378	7.4127
	ActB	1	1	1	7.96312	9.36103	9.12611
	rRNA
		total RNA			purified with eIF4E
	5S	1	1	1	0.066064	0.0751891	0.0714627
	5.8S	1	1	1	0.287175	0.329877	0.353553
	18S	1	1	1	0.065607	0.0782011	0.0794762
	28S	1	1	1	1.14605	1.08173	1.02811
Sup. Fig. 1k
	day	TENT5C				PABPC1
	2	1	1	1	1	1	1	1	1
	3	4.92458	3.28676		4.18402	4.43828	1.06191	0.376747	1.43065
	4	5.46416	2.56093	0.843675	7.37807	4.87927	3.08799	0.187722	3.93583
	5	5.5149	3.0773	9.51275	7.76283	11.8762	4.72397	0.980552	3.53489
	6	3.21169	4.75683	15.999		6.72717	1.4914	0.834124	8.32048
	7	11.6318	7.2434		6.4008	7.9264	1.28343	5.65685	3.21912
Sup.Fig.1l
	Ig κ
	[h]	WT								TENT5C KO
	0	1	1	1	1	1	1	1	1	1	1	1	1	1	1
	1	0.923382	0.482968	0.648513	0.794563	1.08173	1.16473	0.51883	0.451668	0.675175	0.5	0.514445	0.658099	1.27309	0.281915
	2	0.679871	0.689362	0.57412	0.699568	0.974905	1.07177	0.417544	1.07674	0.183858	0.373712	0.611364	0.254664	0.931956	0.235424
	4	0.553504	0.650671	0.486118	0.257105	0.558644	0.675175	0.547147	0.289172	0.793701	0.161358	0.233608	0.325026	0.402855	0.120185
	Ig λ
	[h]	WT								TENT5C KO
	0	1	1	1	1	1	1	1	1	1	1	1	1	1	1	1
	1	0.926588	0.433269	1.35545	0.981686	0.971532	0.494257	0.337587	1.24257	0.668964	0.462225	0.867616	1.02101	0.287839	0.612734	0.99539
	2	0.641713	0.509328	0.674757	0.750886	0.718636	0.271684	0.668964	0.23272	0.217638	0.320116	0.025505	0.659754	0.206851	0.104748	0.198884
	4	0.5	0.434271	0.360674	0.404254	0.409897	0.31498	0.171943	0.285191	0.487452	0.078745	0.455243	0.233798	0.071463	0.554785	0.516438
	Jchain
	[h]	WT							TENT5C KO
	0	1	1	1	1	1	1	1	1	1	1	1	1	1
	1	1.05702	0.723635	0.557999	1.27456	1.12506	0.541488	0.466516	0.558644	0.336031	1.12506	0.632878	1.12506	1.04488
	2	0.868541	0.907519	0.663576	1.17827	1.12506	0.304955	0.766664	0.7457	0.643197	0.888843	0.358489	0.888843	0.371131
	4	0.251739	0.779165	0.463294	0.893992	0.790955	0.50698	0.339151	0.726986	0.260616	0.449066	0.257623	0.449066	0.508152

## Sheet: Sup. Fig. 6
	Sup. Fig. 6a		Bone marrow
			ProPreB		ProB		PreB
			WT	TENT5C KO	WT	TENT5C KO	WT	TENT5C KO
			23.8	19.9	8.49	13.1	61.8	62.6
			21.4	19	11.6	17.2	61.5	59.6
			28.4	19.5	37.6	37	16.5	29.3
			25.4	20.5	30.6	34.7	25.7	28.9
			32.7	23	23.8	27.3	12.9	41.9
			16.1	38.6	30.7	20.4	27	27.3
			25.9	28.8	13.3	13.3	64.8	48.3
				35.2	15.4	21.8	52.5	32.4
			Immature
			WT	TENT5C KO
			10.4	11.6
			8.23	6.59
			9.48	11.8
			10.1	11.1
			2.02	6.87
			7.32	4.49
			1.26	1.41
			1.6	0.47
			Early mature
			WT	TENT5C KO
			19.3	14
			20	25.2
			24	17.3
			18.5	18.1
			52.9	25.4
			23.1	34.9
			50.7	46.3
			46.5	56.8
			Late mature
			WT	TENT5C KO
			12.5	10.2
			9.78	15.2
			14.7	10.2
			17.9	11.5
			23.7	13.8
			11.7	19.7
			24.2	28
			24.6	27
			Transitional B
			WT	TENT5C KO
			13.8	15
			10.3	4.45
			8.27	10.2
			7.41	8.76
			6.4	15.3
			15.9	10.8
			5.9	7.03
			4.96	3.73
	Sup. Fig. 6b		Spleen
			T1		T2		T3
			WT	TENT5C KO	WT	TENT5C KO	WT	TENT5C KO
			41.6	36.9	21.6	31.8	10.7	11
			26.9	27.3	17.9	20.1	9.72	14.5
			28.1	31.9	22.5	16.4	17.7	17.2
			25.4	23.9	20.5	18.5	21.1	20.1
			26.5	34.8	26.7	25.4	23.9	18
			29.4	28.5	23.9	24.7	18	21.3
			27.6	25.6	25.5	15.7	26.7	26.5
			19.1	15.5	24	22	27.8	26.5
			Follicular subset total
			WT	TENT5C KO
			63.2	52.4
			59.5	56.8
			64.1	72.7
			77.2	82
			74.1	77.3
			79.4	86.1
			59.8	70.1
			60.9	65.4
			Fol I		Fol II
			WT	TENT5C KO	WT	TENT5C KO
			27	29.4	38.3	41.5
			25.6	27.5	28.7	34.7
			28.4	31.4	28.8	29.1
			37.7	31.4	23.5	24.1
			33.9	32.2	45.9	43.1
			31.2	31.8	43.7	41.4
			26.7	29.1	49.3	41.9
			30.9	30	44.8	40.4
			Marginal Zone subsets total
			WT	TENT5C KO
			29.6	43.9
			34.5	37.1
			33.5	25.1
			19.9	16
			25.3	21.8
			18.7	9.5
			34.7	21.8
			33.8	22
			MZ		MZP
			WT	TENT5C KO	WT	TENT5C KO
			60.3	53.3	39.2	46
			61.8	66.1	37.1	32
			80	87.4	18.3	10.2
			87	82.1	10.9	16.7
			66.5	73.7	32.1	24.7
			81.2	72	17.5	26.4
			78.1	89.8	20.2	8.96
			69.7	80.5	27.3	17.9

## Sheet: Sup. Fig. 7
	Sup. Fig. 7A
			Albumins g/l			Alpha globulins g/l			Alpha 2 globulins g/l			Beta globulins g/l
			WT	TENT5C kat		WT	TENT5C kat		WT	TENT5C kat		WT	TENT5C kat
			41.4	43.16		7.56	5.24		6.94	2.93		9.38	6.51
			44.28	45.12		5.37	5.97		2.59	2.05		6.04	6.36
			30.67	43.07		7.5	8.17		2.59	2.25		7.24	5.99
			44.77	49.44		11.66	9.73		8.5	2.27		9.87	6.8
			53.9	39.8		9.71	15.23		5.83	2.75		8.65	11.08
			65.81	55.62		9.7	11.73		4.26	2.19		11.3	9.96
			62.14	64.96		8.95	9.48		3.51	2.4		12.23	9.73
	Sup. Fig. 7b		Bone marrow
			ProPreB		ProB		PreB
			WT	TENT5C Cat	WT	TENT5C Cat	WT	TENT5C Cat
			22.7	29.9	35.8	24.1	39.4	44.2
			24.2	23.5	33.6	24.4	40.5	50.9
			26.1	41.5	28.8	21.7	40.6	33.4
			26.5	30.8	26.6	21.6	42.3	45.2
			15.5	21.6	19.8	14.5	61.9	60.3
			30.4	51	21.6	13.1	43.8	30
			25.8	30.1	37.4	29.4	34.9	37.8
			Immature
			WT	TENT5C Cat
			6.9	6.54
			8.63	6.78
			5.74	5.17
			5.69	5.66
			6.73	7.18
			6.37	5.03
			6.68	6.19
			Early mature
			WT	TENT5C Cat
			20.2	26.5
			18	25.4
			21.8	36.3
			22.9	28.7
			16.9	14.9
			23.9	33.8
			15.6	21.4
			Late mature
			WT	TENT5C Cat
			28.3	22.3
			26.5	23.2
			43	32.2
			45.8	37.2
			17.8	13.5
			20.9	22.9
			23.7	21.4
			Transitional B
			WT	TENT5C Cat
			5.64	5.49
			5.01	4.91
			5.8	4.37
			4.19	3.77
			4.65	4.77
			5.09	2.4
			4.06	3.91
	Sup. Fig. 7c		Spleen
			T1		T2		T3
			WT	TENT5C Cat	WT	TENT5C Cat	WT	TENT5C Cat
			16	18.8	20.9	32.7	51.3	33.9
			20.7	13.7	22.1	31.7	32.9	41.6
			37.2	24.8	15.4	18.1	25.9	29.8
			34.5	35.8	13.8	14.2	31.8	22
			22.4	19	10.2	18.1	30.1	29.6
			19.8	17.4	9.94	6.33	26.5	19.7
			17.3	22.9	10	15.1	28.4	33.4
			Follicular subset total
			WT	TENT5C Cat
			83.6	74.8
			86.7	78.3
			80.1	77.7
			80.6	69.5
			68.1	73.1
			68.6	81
			75	57.3
			Fol I		Fol II
			WT	TENT5C Cat	WT	TENT5C Cat
			38.8	24.1	29.8	39.2
			37.7	24.9	31.2	40
			35.1	23.5	26.1	36.2
			35.9	24.7	30.3	27.1
			24.3	15.2	19.8	15.7
			25.6	18.3	18.9	14.7
			39.3	28.5	18.6	27.5
			Marginal Zone subsets total
			WT	TENT5C Cat
			14.2	21.4
			11.3	18.9
			13.9	16.6
			14.3	22.5
			22.3	19.5
			23.5	11.2
			18.9	32.4
			MZ		MZP
			WT	TENT5C Cat	WT	TENT5C Cat
			68.8	69.3	29.7	29.9
			70.9	67.7	27.3	31.7
			72.1	56.5	23.1	39.5
			74.8	62.6	22.2	32.8
			64.9	69.7	31.4	27.7
			59.2	74.7	38	22.9
			68.3	59.5	28.3	35.5
	Sup. Fig. 7d		% of mature PC after activation [4d]
			WT	TENT5C Cat
			22.8	28.4
			23.9	33.7
			23.2	29.9
			23.2	33.2
				35
				35.9
				37.8
